# Supplementary material for: Genome-Wide Analysis Reveals the Vacuolar pH-Stat of Saccharomyces cerevisiae
Source: PLoS One. 2011 Mar 14;6(3):e17619. doi: 10.1371/journal.pone.0017619 (PMC3056714; doi:10.1371/journal.pone.0017619)
Supplement: Table S1 — Complete dataset of yeast vacuole pH and growth measured at three external pH values. Vacuole pH and culture growth (Absorbance at 600 nm) values for 4,606 yeast single gene deletion strains examined in this study. Prior to recording, cultures were grown for 19 hours in APG media adjusted to pH 2.7, 4.0 or 7.0. Vacuole pH datasets (also plotted in Figure 1) were sorted and strains are shown in order from lowest to highest vacuole pH. In addition to the sample size, median, and MAD, acidic and basic thresholds and lists of outliers are shown for each condition. Growth datasets were grouped and sorted; strains are shown in order from lowest to highest growth measured under control conditions. Unsorted vacuole pH datasets are also provided. (XLS) [file pone.0017619.s003.xls]

## Sheet: Vacuolar pH (Fig. 1)
Supplemental Information Table S1. Vacuole pH (pHv) measurements at 3 external pH values
Brett CL et al. Genome-wide analysis reveals new contributors to vacuolar lysosome pH.
pHv was measured using BCECF-AM after a 19 hr incubation at 30˚C
Strains showing < 20% growth of WT were not analyzed (NA)						n =	4469									n =	4606									n =	4593
Data is shown in Figure 1						median	5.27975									median	5.27258									median	5.82777
*Outliers are defined as strains with pHv values that fall outside of the distribution of pHv values obtained from a population of WT strains (n = 46)						MAD	0.01									MAD	0.01									MAD	0.01
						acidic outliers, pH <	4.81									acidic outliers, pH <	4.81748									acidic outliers, pH <	5.43427
						basic outliers, pH >	5.56									basic outliers, pH >	5.41478									basic outliers, pH >	6.13283
Vacuolar pH values at external pH 2.7 (acidic conditions)						Lists of outliers					Vacuolar pH values at external pH 4.0 (control conditions)					Lists of outliers					Vacuolar pH values at external pH 7.0 (alkaline conditions)					Lists of outliers
						acidic, n =	232	basic, n =	44							acidic, n =	206	basic, n =	46							acidic, n =	37	basic, n =	115
Order	Percentile (%)	ORF Name	Gene name	pHv at pH 2.7		ORF Name	Gene name	ORF Name	Gene name		Percentile (%)	ORF Name	Gene name	pHv at pH 4.0		ORF Name	Gene name	ORF Name	Gene name		Percentile (%)	ORF Name	Gene name	pHv at pH 7.0		ORF Name	Gene name	ORF Name	Gene name
1	0.0223764	YDR191W	HST4	4.00278		YDR191W	HST4	YEL060C	PRB1		0.0217108	YLR398C	SKI2	4.16679		YLR398C	SKI2	YMR202W	ERG2		0.0217723	YOR058C	ASE1	4.18274		YOR058C	ASE1	YLL015W	BPT1
2	0.0447527	YGL007W	YGL007W	4.0215		YGL007W	YGL007W	YMR307W	GAS1		0.0434216	YDR152W	GIR2	4.16711		YDR152W	GIR2	YLR131C	ACE2		0.0435445	YAL056W	GPB2	4.27649		YAL056W	GPB2	YLR044C	PDC1
3	0.0671291	YDR456W	NHX1	4.04		YDR456W	NHX1	YCL016C	DCC1		0.0651324	YDR191W	HST4	4.17188		YDR191W	HST4	YPL195W	APL5		0.0653168	YMR234W	RNH1	4.32599		YMR234W	RNH1	YBL045C	COR1
4	0.0895055	YFR010W	UBP6	4.06444		YFR010W	UBP6	YHR108W	GGA2		0.0868432	YKL137W	YKL137W	4.27284		YKL137W	YKL137W	YPL259C	APM1		0.087089	YOR042W	CUE5	4.37198		YOR042W	CUE5	YNL214W	PEX17
5	0.111882	YCR002C	CDC10	4.09327		YCR002C	CDC10	YCL025C	AGP1		0.108554	YKL101W	HSL1	4.39756		YKL101W	HSL1	YCL060C	YCL060C		0.108861	YMR215W	GAS3	4.63662		YMR215W	GAS3	YHR015W	MIP6
6	0.134258	YKL015W	PUT3	4.11966		YKL015W	PUT3	YCL027W	FUS1		0.130265	YOR014W	RTS1	4.5081		YOR014W	RTS1	YAL002W	VPS8		0.130634	YHR117W	TOM71	5.08769		YHR117W	TOM71	YHL026C	YHL026C
7	0.156635	YKL017C	HCS1	4.18288		YKL017C	HCS1	YLR131C	ACE2		0.151976	YMR162C	DNF3	4.51508		YMR162C	DNF3	YPL176C	YPL176C		0.152406	YDR068W	DOS2	5.14759		YDR068W	DOS2	YAL029C	MYO4
8	0.179011	YBR260C	RGD1	4.18751		YBR260C	RGD1	YEL059W	YEL059W		0.173686	YPL090C	RPS6A	4.53309		YPL090C	RPS6A	YHL040C	ARN1		0.174178	YBR248C	HIS7	5.25585		YBR248C	HIS7	YGR249W	MGA1
9	0.201387	YPL084W	BRO1	4.19038		YPL084W	BRO1	YHR075C	PPE1		0.195397	YPL084W	BRO1	4.59771		YPL084W	BRO1	YKL126W	YPK1		0.19595	YLR318W	EST2	5.28904		YLR318W	EST2	YMR031W-A	YMR031W-A
10	0.223764	YML001W	YPT7	4.2274		YML001W	YPT7	YLR016C	YLR016C		0.217108	YMR161W	HLJ1	4.6034		YMR161W	HLJ1	YHR183W	GND1		0.217723	YBR126C	TPS1	5.33948		YBR126C	TPS1	YNL325C	FIG4
11	0.24614	YPL120W	VPS30	4.27729		YPL120W	VPS30	YPL176C	YPL176C		0.238819	YOR045W	TOM6	4.60363		YOR045W	TOM6	YLR056W	ERG3		0.239495	YEL061C	CIN8	5.34355		YEL061C	CIN8	YHL035C	VMR1
12	0.268516	YNL148C	ALF1	4.28916		YNL148C	ALF1	YGR044C	RME1		0.26053	YPL057C	SUR1	4.61996		YPL057C	SUR1	YBL083C	YBL083C		0.261267	YCR084C	TUP1	5.35225		YCR084C	TUP1	YLL051C	FRE6
13	0.290893	YKL177W	YKL177W	4.3001		YKL177W	YKL177W	YEL061C	CIN8		0.282241	YPL058C	PDR12	4.62012		YPL058C	PDR12	YHR108W	GGA2		0.283039	YBR095C	YBR095C	5.3594		YBR095C	YBR095C	YMR155W	YMR155W
14	0.313269	YPL254W	HFI1	4.33317		YPL254W	HFI1	YPL179W	PPQ1		0.303951	YPL029W	SUV3	4.62204		YPL029W	SUV3	YLR234W	TOP3		0.304812	YER161C	SPT2	5.38178		YER161C	SPT2	YDR129C	SAC6
15	0.335646	YCL032W	STE50	4.3423		YCL032W	STE50	YKL101W	HSL1		0.325662	YMR160W	YMR160W	4.62958		YMR160W	YMR160W	YJR074W	MOG1		0.326584	YNL140C	YNL140C	5.3828		YNL140C	YNL140C	YML083C	YML083C
16	0.358022	YDR264C	AKR1	4.35204		YDR264C	AKR1	YPL227C	ALG5		0.347373	YOR295W	UAF30	4.63213		YOR295W	UAF30	YDL185W	TFP1		0.348356	YBR112C	CYC8	5.38364		YBR112C	CYC8	YKL214C	YRA2
17	0.380398	YOR001W	RRP6	4.35428		YOR001W	RRP6	YPL195W	APL5		0.369084	YPL059W	GRX5	4.63633		YPL059W	GRX5	YOR002W	ALG6		0.370128	YML001W	YPT7	5.384		YML001W	YPT7	YHR049W	FSH1
18	0.402775	YCL037C	SRO9	4.37188		YCL037C	SRO9	YLR068W	FYV7		0.390795	YOR091W	YOR091W	4.63853		YOR091W	YOR091W	YMR123W	PKR1		0.391901	YLR370C	ARC18	5.38461		YLR370C	ARC18	YML084W	YML084W
19	0.425151	YOR023C	AHC1	4.38064		YOR023C	AHC1	YOR132W	VPS17		0.412505	YPL049C	DIG1	4.64036		YPL049C	DIG1	YPL227C	ALG5		0.413673	YGL133W	ITC1	5.38488		YGL133W	ITC1	YFR057W	YFR057W
20	0.447527	YPL059W	GRX5	4.38366		YPL059W	GRX5	YOR068C	VAM10		0.434216	YOR081C	STC2	4.65018		YOR081C	STC2	YCL016C	DCC1		0.435445	YLR312W-A	MRPL15	5.3871		YLR312W-A	MRPL15	YHL033C	RPL8A
21	0.469904	YPL065W	VPS28	4.38475		YPL065W	VPS28	YER081W	SER3		0.455927	YPL056C	YPL056C	4.65444		YPL056C	YPL056C	YPL136W	YPL136W		0.457218	YDL006W	PTC1	5.38847		YDL006W	PTC1	YGR027C	RPS25A
22	0.49228	YOR231W	MKK1	4.38535		YOR231W	MKK1	YOR069W	VPS5		0.477638	YPR173C	VPS4	4.65714		YPR173C	VPS4	YOL018C	TLG2		0.47899	YBR166C	TYR1	5.38856		YBR166C	TYR1	YML060W	OGG1
23	0.514657	YLR268W	SEC22	4.38738		YLR268W	SEC22	YER083C	RMD7		0.499349	YEL029C	BUD16	4.65845		YEL029C	BUD16	YNL307C	MCK1		0.500762	YGR063C	SPT4	5.39563		YGR063C	SPT4	YMR031C	YMR031C
24	0.537033	YOR013W	YOR013W	4.41958		YOR013W	YOR013W	YOR002W	ALG6		0.521059	YPL061W	ALD6	4.6667		YPL061W	ALD6	YDR195W	REF2		0.522534	YBR146W	MRPS9	5.39618		YBR146W	MRPS9	YOL072W	THP1
25	0.559409	YGL195W	GCN1	4.4279		YGL195W	GCN1	YOR067C	ALG8		0.54277	YPR166C	MRP2	4.67314		YPR166C	MRP2	YKL113C	RAD27		0.544307	YLL027W	ISA1	5.40016		YLL027W	ISA1	YPL133C	YPL133C
26	0.581786	YOR089C	VPS21	4.42898		YOR089C	VPS21	YOR295W	UAF30		0.564481	YPL055C	LGE1	4.67554		YPL055C	LGE1	YOL072W	THP1		0.566079	YHR137W	ARO9	5.40102		YHR137W	ARO9	YLR135W	SLX4
27	0.604162	YKL068W	NUP100	4.42977		YKL068W	NUP100	YNL323W	LEM3		0.586192	YPL032C	SVL3	4.67641		YPL032C	SVL3	YGR020C	VMA7		0.587851	YMR191W	SPG5	5.41658		YMR191W	SPG5	YKL092C	BUD2
28	0.626538	YGL244W	RTF1	4.44018		YGL244W	RTF1	YHR039C-B	YHR039C-B		0.607903	YPL079W	RPL21B	4.6769		YPL079W	RPL21B	YAL026C	DRS2		0.609623	YDR417C	YDR417C	5.41911		YDR417C	YDR417C	YBR208C	DUR1,2
29	0.648915	YOR014W	RTS1	4.44062		YOR014W	RTS1	YGL012W	ERG4		0.629614	YNL266W	YNL266W	4.67701		YNL266W	YNL266W	YOR069W	VPS5		0.631396	YPR024W	YME1	5.41956		YPR024W	YME1	YOR032C	HMS1
30	0.671291	YOR305W	YOR305W	4.44284		YOR305W	YOR305W	YHR012W	VPS29		0.651324	YPL030W	YPL030W	4.68213		YPL030W	YPL030W	YOR132W	VPS17		0.653168	YLR393W	ATP10	5.4206		YLR393W	ATP10	YBL048W	YBL048W
31	0.693667	YEL029C	BUD16	4.44501		YEL029C	BUD16	YOR332W	VMA4		0.673035	YPR134W	MSS18	4.6845		YPR134W	MSS18	YKL077W	YKL077W		0.67494	YDL075W	RPL31A	5.42301		YDL075W	RPL31A	YGR231C	PHB2
32	0.716044	YOR051C	YOR051C	4.44776		YOR051C	YOR051C	YAL023C	PMT2		0.694746	YPR138C	MEP3	4.68662		YPR138C	MEP3	YOR068C	VAM10		0.696712	YBR131W	CCZ1	5.42404		YBR131W	CCZ1	YCL001W	RER1
33	0.73842	YLR270W	DCS1	4.45908		YLR270W	DCS1	YKL126W	YPK1		0.716457	YPL080C	YPL080C	4.69052		YPL080C	YPL080C	YEL027W	CUP5		0.718485	YML041C	VPS71	5.42723		YML041C	VPS71	YKL184W	SPE1
34	0.760797	YJL204C	RCY1	4.4609		YJL204C	RCY1	YNL307C	MCK1		0.738168	YPL037C	EGD1	4.69081		YPL037C	EGD1	YHR012W	VPS29		0.740257	YKL053C-A	MDM35	5.42804		YKL053C-A	MDM35	YMR006C	PLB2
35	0.783173	YLR262C	YPT6	4.47211		YLR262C	YPT6	YKL077W	YKL077W		0.759878	YGR015C	YGR015C	4.69333		YGR015C	YGR015C	YML008C	ERG6		0.762029	YLR382C	NAM2	5.43018		YLR382C	NAM2	YBL027W	RPL19B
36	0.805549	YNL297C	MON2	4.47498		YNL297C	MON2	YLL060C	GTT2		0.781589	YPR158W	YPR158W	4.69652		YPR158W	YPR158W	YAL023C	PMT2		0.783801	YBR084C-A	RPL19A	5.43115		YBR084C-A	RPL19A	YBL010C	YBL010C
37	0.827926	YPR159W	KRE6	4.48242		YPR159W	KRE6	YML008C	ERG6		0.8033	YPL013C	MRPS16	4.69809		YPL013C	MRPS16	YGL012W	ERG4		0.805574	YBR251W	MRPS5	5.43302		YBR251W	MRPS5	YDR297W	SUR2
38	0.850302	YLR417W	VPS36	4.48418		YLR417W	VPS36	YEL027W	CUP5		0.825011	YPL089C	RLM1	4.69948		YPL089C	RLM1	YHR039C-B	YHR039C-B		0.827346	YLR338W	YLR338W	5.43505				YPL102C	YPL102C
39	0.872678	YPL057C	SUR1	4.49029		YPL057C	SUR1	YDR195W	REF2		0.846722	YDR363W-A	SEM1	4.70563		YDR363W-A	SEM1	YPL234C	TFP3		0.849118	YDR174W	HMO1	5.43601				YLL013C	PUF3
40	0.895055	YNL241C	YNL241C	4.50571		YNL241C	YNL241C	YPL234C	TFP3		0.868432	YBR267W	YBR267W	4.70588		YBR267W	YBR267W	YGR037C	ACB1		0.87089	YBR287W	ZSP1	5.43626				YML078W	CPR3
41	0.917431	YMR297W	PRC1	4.5071		YMR297W	PRC1	YGR037C	ACB1		0.890143	YMR089C	YTA12	4.70743		YMR089C	YTA12	YOR332W	VMA4		0.892663	YPL046C	ELC1	5.43843				YHL027W	RIM101
42	0.939808	YKR020W	VPS51	4.50987		YKR020W	VPS51	YKL080W	VMA5		0.911854	YPL066W	YPL066W	4.70872		YPL066W	YPL066W	YHR060W	VMA22		0.914435	YOR270C	VPH1	5.44026				YHL020C	OPI1
43	0.962184	YNL270C	ALP1	4.51726		YNL270C	ALP1	YHR060W	VMA22		0.933565	YPL054W	LEE1	4.70922		YPL054W	LEE1	YKL080W	VMA5		0.936207	YOR241W	MET7	5.44102				YMR170C	ALD2
44	0.98456	YNL199C	GCR2	4.53052		YNL199C	GCR2	YKL119C	VPH2		0.955276	YGR019W	UGA1	4.71065		YGR019W	UGA1	YCL007C	CWH36		0.95798	YGR248W	SOL4	5.44281				YLR001C	YLR001C
45	1.00694	YLR260W	LCB5	4.54239		YLR260W	LCB5				0.976987	YPR197C	YPR197C	4.71154		YPR197C	YPR197C	YKL119C	VPH2		0.979752	YLL042C	ATG10	5.44305				YMR167W	MLH1
46	1.02931	YNL246W	VPS75	4.55288		YNL246W	VPS75				0.998697	YBR248C	HIS7	4.71327		YBR248C	HIS7	YKL118W	YKL118W		1.00152	YDL032W	YDL032W	5.4432				YGR223C	YGR223C
47	1.05169	YMR077C	VPS20	4.56574		YMR077C	VPS20				1.02041	YPL078C	YPL078C	4.71934		YPL078C	YPL078C				1.0233	YOR120W	GCY1	5.44342				YML088W	UFO1
48	1.07407	YBR267W	YBR267W	4.57592		YBR267W	YBR267W				1.04212	YMR084W	YMR084W	4.71968		YMR084W	YMR084W				1.04507	YHR120W	MSH1	5.44559				YHR046C	INM1
49	1.09644	YJL153C	INO1	4.58029		YJL153C	INO1				1.06383	YLL046C	RNP1	4.72091		YLL046C	RNP1				1.06684	YBR084W	MIS1	5.44562				YGR037C	ACB1
50	1.11882	YKR026C	GCN3	4.58919		YKR026C	GCN3				1.08554	YPL024W	NCE4	4.72122		YPL024W	NCE4				1.08861	YER034W	YER034W	5.44772				YGR240C	PFK1
51	1.14119	YPL055C	LGE1	4.59128		YPL055C	LGE1				1.10725	YPR153W	YPR153W	4.72229		YPR153W	YPR153W				1.11039	YBR105C	VID24	5.44796				YKL065C	YET1
52	1.16357	YNL296W	YNL296W	4.59323		YNL296W	YNL296W				1.12896	YGR004W	YGR004W	4.72502		YGR004W	YGR004W				1.13216	YBR100W	YBR100W	5.44822				YAL018C	YAL018C
53	1.18595	YHR177W	GON3	4.59373		YHR177W	GON3				1.15067	YIR029W	DAL2	4.72662		YIR029W	DAL2				1.15393	YGL219C	MDM34	5.44827				YAL051W	OAF1
54	1.20832	YPR003C	YPR003C	4.60146		YPR003C	YPR003C				1.17238	YPL088W	YPL088W	4.72748		YPL088W	YPL088W				1.1757	YPR022C	YPR022C	5.44934				YLR028C	ADE16
55	1.2307	YOR189W	IES4	4.60226		YOR189W	IES4				1.19409	YNL177C	MRPL22	4.72823		YNL177C	MRPL22				1.19747	YMR160W	YMR160W	5.4497				YHR104W	GRE3
56	1.25308	YEL004W	YEA4	4.60393		YEL004W	YEA4				1.21581	YPL021W	ECM23	4.73268		YPL021W	ECM23				1.21925	YKL139W	CTK1	5.44973				YNL180C	YNL180C
57	1.27545	YHR176W	FMO	4.61254		YHR176W	FMO				1.23752	YGL263W	COS12	4.73584		YGL263W	COS12				1.24102	YPL078C	YPL078C	5.45048				YLR154C	RNH203
58	1.29783	YNL330C	RPD3	4.61258		YNL330C	RPD3				1.25923	YKL033W-A	YKL033W-A	4.73737		YKL033W-A	YKL033W-A				1.26279	YBR085W	YBR085W	5.45085				YPL101W	ELP4
59	1.32021	YDR244W	PEX5	4.61523		YDR244W	PEX5				1.28094	YPR157W	YPR157W	4.73828		YPR157W	YPR157W				1.28456	YNL005C	MRP7	5.45281				YLL056C	YLL056C
60	1.34258	YGR007W	MUQ1	4.61939		YGR007W	MUQ1				1.30265	YPR116W	YPR116W	4.73831		YPR116W	YPR116W				1.30634	YGL180W	ATG1	5.45357				YHR037W	PUT2
61	1.36496	YPL003W	ULA1	4.62159		YPL003W	ULA1				1.32436	YPL040C	ISM1	4.73872		YPL040C	ISM1				1.32811	YJR055W	HIT1	5.45383				YDR080W	VPS41
62	1.38733	YIL076W	SEC28	4.62339		YIL076W	SEC28				1.34607	YDR525W-A	SNA2	4.73932		YDR525W-A	SNA2				1.34988	YOL033W	MSE1	5.45492				YHR039C	MSC7
63	1.40971	YPR153W	YPR153W	4.62366		YPR153W	YPR153W				1.36778	YPL038W	MET31	4.73965		YPL038W	MET31				1.37165	YFL016C	MDJ1	5.45587				YNL224C	YNL224C
64	1.43209	YPL079W	RPL21B	4.62679		YPL079W	RPL21B				1.38949	YPL052W	YPL052W	4.74156		YPL052W	YPL052W				1.39342	YDL065C	PEX19	5.45589				YGL024W	YGL024W
65	1.45446	YPL031C	PHO85	4.62837		YPL031C	PHO85				1.4112	YPR132W	RPS23B	4.74198		YPR132W	RPS23B				1.4152	YER004W	FMP52	5.45615				YAL017W	PSK1
66	1.47684	YBL044W	YBL044W	4.63087		YBL044W	YBL044W				1.43291	YPL071C	YPL071C	4.74273		YPL071C	YPL071C				1.43697	YBR150C	TBS1	5.45663				YMR182C	RGM1
67	1.49922	YPL078C	YPL078C	4.63089		YPL078C	YPL078C				1.45462	YPR179C	HDA3	4.74409		YPR179C	HDA3				1.45874	YMR138W	CIN4	5.45683				YHR142W	CHS7
68	1.52159	YPL037C	EGD1	4.63138		YPL037C	EGD1				1.47634	YPL068C	YPL068C	4.74485		YPL068C	YPL068C				1.48051	YDL052C	SLC1	5.45716				YHR177W	GON3
69	1.54397	YMR070W	MOT3	4.63153		YMR070W	MOT3				1.49805	YPL002C	SNF8	4.7465		YPL002C	SNF8				1.50229	YJL141C	YAK1	5.45723				YGR200C	ELP2
70	1.56635	YPL056C	YPL056C	4.63288		YPL056C	YPL056C				1.51976	YPL069C	BTS1	4.74792		YPL069C	BTS1				1.52406	YKL115C	YKL115C	5.45796				YBL032W	HEK2
71	1.58872	YPL058C	PDR12	4.63761		YPL058C	PDR12				1.54147	YGL262W	YGL262W	4.74839		YGL262W	YGL262W				1.54583	YKR095W	MLP1	5.4586				YHL031C	GOS1
72	1.6111	YDR176W	NGG1	4.64594		YDR176W	NGG1				1.56318	YPR130C	YPR130C	4.74945		YPR130C	YPR130C				1.5676	YPR050C	YPR050C	5.45999				YAR044W	OSH1
73	1.63348	YHR150W	PEX28	4.64642		YHR150W	PEX28				1.58489	YPL031C	PHO85	4.74976		YPL031C	PHO85				1.58938	YBR168W	YBR168W	5.46029				YGL025C	PGD1
74	1.65585	YOR264W	DSE3	4.64725		YOR264W	DSE3				1.6066	YCR098C	GIT1	4.7501		YCR098C	GIT1				1.61115	YCL010C	SGF29	5.46096				YKR031C	SPO14
75	1.67823	YGL070C	RPB9	4.65189		YGL070C	RPB9				1.62831	YGL257C	MNT2	4.75169		YGL257C	MNT2				1.63292	YML086C	ALO1	5.46102				YGL070C	RPB9
76	1.7006	YGL212W	VAM7	4.65212		YGL212W	VAM7				1.65002	YGL244W	RTF1	4.75208		YGL244W	RTF1				1.65469	YJL139C	YUR1	5.46142				YER188W	YER188W
77	1.72298	YPL051W	ARL3	4.65218		YPL051W	ARL3				1.67173	YGR003W	CUL3	4.75332		YGR003W	CUL3				1.67646	YPR166C	MRP2	5.46149				YLR025W	SNF7
78	1.74536	YPR145W	ASN1	4.65232		YPR145W	ASN1				1.69344	YPL008W	CHL1	4.75472		YPL008W	CHL1				1.69824	YEL044W	IES6	5.46178				YHR075C	PPE1
79	1.76773	YJL168C	SET2	4.65521		YJL168C	SET2				1.71515	YPL077C	YPL077C	4.75491		YPL077C	YPL077C				1.72001	YNL073W	MSK1	5.46195				YBL015W	ACH1
80	1.79011	YER060W-A	FCY22	4.65811		YER060W-A	FCY22				1.73686	YPL053C	KTR6	4.75695		YPL053C	KTR6				1.74178	YOR118W	YOR118W	5.46205				YHR039C-B	YHR039C-B
81	1.81249	YPL053C	KTR6	4.65823		YPL053C	KTR6				1.75858	YPL019C	VTC3	4.75905		YPL019C	VTC3				1.76355	YLR192C	HCR1	5.46242				YBL001C	ECM15
82	1.83486	YPL069C	BTS1	4.65885		YPL069C	BTS1				1.78029	YCR101C	YCR101C	4.75925		YCR101C	YCR101C				1.78533	YOR269W	PAC1	5.46291				YKL110C	KTI12
83	1.85724	YOR212W	STE4	4.65967		YOR212W	STE4				1.802	YPL046C	ELC1	4.76067		YPL046C	ELC1				1.8071	YNR052C	POP2	5.46297				YMR166C	YMR166C
84	1.87962	YDR173C	ARG82	4.6597		YDR173C	ARG82				1.82371	YMR073C	YMR073C	4.76198		YMR073C	YMR073C				1.82887	YIL030C	SSM4	5.46301				YLR015W	BRE2
85	1.90199	YOR221C	MCT1	4.66276		YOR221C	MCT1				1.84542	YKR072C	SIS2	4.76342		YKR072C	SIS2				1.85064	YOR267C	HRK1	5.46316				YGL066W	SGF73
86	1.92437	YOR209C	NPT1	4.66901		YOR209C	NPT1				1.86713	YPR123C	YPR123C	4.76392		YPR123C	YPR123C				1.87241	YFR024C	YFR024C	5.46323				YBL071C	YBL071C
87	1.94674	YFR040W	SAP155	4.66971		YFR040W	SAP155				1.88884	YCR090C	YCR090C	4.76526		YCR090C	YCR090C				1.89419	YGL152C	YGL152C	5.46356				YHR021C	RPS27B
88	1.96912	YJL171C	YJL171C	4.67428		YJL171C	YJL171C				1.91055	YGR017W	YGR017W	4.76633		YGR017W	YGR017W				1.91596	YGL153W	PEX14	5.46358				YBL037W	APL3
89	1.9915	YKL205W	LOS1	4.67548		YKL205W	LOS1				1.93226	YKR006C	MRPL13	4.76659		YKR006C	MRPL13				1.93773	YCR069W	CPR4	5.46418				YLL019C	KNS1
90	2.01387	YPL066W	YPL066W	4.67608		YPL066W	YPL066W				1.95397	YPL070W	MUK1	4.76702		YPL070W	MUK1				1.9595	YLR237W	THI7	5.46467				YMR042W	ARG80
91	2.03625	YPR116W	YPR116W	4.68127		YPR116W	YPR116W				1.97568	YGR007W	MUQ1	4.76715		YGR007W	MUQ1				1.98128	YMR322C	SNO4	5.46506				YNL296W	YNL296W
92	2.05863	YJL184W	YJL184W	4.6828		YJL184W	YJL184W				1.99739	YGR016W	YGR016W	4.76742		YGR016W	YGR016W				2.00305	YPR043W	RPL43A	5.46527				YNL183C	NPR1
93	2.081	YPL077C	YPL077C	4.68568		YPL077C	YPL077C				2.01911	YMR086C-A	YMR086C-A	4.76821		YMR086C-A	YMR086C-A				2.02482	YNL236W	SIN4	5.46578				YKR052C	MRS4
94	2.10338	YGL211W	YGL211W	4.68793		YGL211W	YGL211W				2.04082	YPR189W	SKI3	4.76823		YPR189W	SKI3				2.04659	YKL194C	YKL194C	5.46596				YNL215W	IES2
95	2.12576	YDR525W-A	SNA2	4.6934		YDR525W-A	SNA2				2.06253	YPR163C	TIF3	4.7683		YPR163C	TIF3				2.06836	YJL172W	CPS1	5.46652				YLL043W	FPS1
96	2.14813	YPL050C	MNN9	4.69648		YPL050C	MNN9				2.08424	YPR140W	YPR140W	4.7688		YPR140W	YPR140W				2.09014	YJR066W	TOR1	5.46674				YPL234C	TFP3
97	2.17051	YOR214C	YOR214C	4.69813		YOR214C	YOR214C				2.10595	YLR307W	CDA1	4.77029		YLR307W	CDA1				2.11191	YBR280C	YBR280C	5.46679				YBL016W	FUS3
98	2.19288	YNL212W	VID27	4.69939		YNL212W	VID27				2.12766	YGR026W	YGR026W	4.77048		YGR026W	YGR026W				2.13368	YOR268C	YOR268C	5.46706				YLR062C	BUD28
99	2.21526	YLR332W	MID2	4.69944		YLR332W	MID2				2.14937	YPR185W	ATG13	4.77081		YPR185W	ATG13				2.15545	YGL240W	DOC1	5.46729				YPL254W	HFI1
100	2.23764	YER057C	HMF1	4.70332		YER057C	HMF1				2.17108	YPL051W	ARL3	4.77084		YPL051W	ARL3				2.17723	YIR043C	YIR043C	5.46735				YDR433W	YDR433W
101	2.26001	YGR015C	YGR015C	4.70915		YGR015C	YGR015C				2.19279	YPR129W	SCD6	4.77119		YPR129W	SCD6				2.199	YPL070W	MUK1	5.46756				YGL012W	ERG4
102	2.28239	YPR139C	VPS66	4.70981		YPR139C	VPS66				2.2145	YIR039C	YPS6	4.77136		YIR039C	YPS6				2.22077	YCR105W	ADH7	5.46775				YBL007C	SLA1
103	2.30477	YER066C-A	YER066C-A	4.7117		YER066C-A	YER066C-A				2.23621	YCR099C	YCR099C	4.77232		YCR099C	YCR099C				2.24254	YNL142W	MEP2	5.46789				YKL080W	VMA5
104	2.32714	YGL090W	LIF1	4.71371		YGL090W	LIF1				2.25792	YPR119W	CLB2	4.77253		YPR119W	CLB2				2.26432	YBR119W	MUD1	5.46797				YDR432W	NPL3
105	2.34952	YER061C	CEM1	4.71373		YER061C	CEM1				2.27964	YKR070W	YKR070W	4.77307		YKR070W	YKR070W				2.28609	YBR113W	YBR113W	5.46832				YOR332W	VMA4
106	2.3719	YDR150W	NUM1	4.71426		YDR150W	NUM1				2.30135	YPL001W	HAT1	4.77456		YPL001W	HAT1				2.30786	YKR106W	YKR106W	5.46943				YKR026C	GCN3
107	2.39427	YBL025W	RRN10	4.7143		YBL025W	RRN10				2.32306	YCR105W	ADH7	4.77471		YCR105W	ADH7				2.32963	YGR239C	PEX21	5.46948				YKL213C	DOA1
108	2.41665	YPL071C	YPL071C	4.71742		YPL071C	YPL071C				2.34477	YPR152C	YPR152C	4.77546		YPR152C	YPR152C				2.3514	YML036W	YML036W	5.46961				YJL176C	SWI3
109	2.43902	YOR243C	PUS7	4.71771		YOR243C	PUS7				2.36648	YIR024C	YIR024C	4.77601		YIR024C	YIR024C				2.37318	YDR485C	VPS72	5.47043				YAL020C	ATS1
110	2.4614	YGL194C	HOS2	4.71981		YGL194C	HOS2				2.38819	YLR295C	ATP14	4.77628		YLR295C	ATP14				2.39495	YLR070C	XYL2	5.47062				YBL047C	EDE1
111	2.48378	YKR021W	YKR021W	4.72009		YKR021W	YKR021W				2.4099	YGL261C	YGL261C	4.77675		YGL261C	YGL261C				2.41672	YLR069C	MEF1	5.4708				YKL119C	VPH2
112	2.50615	YDR069C	DOA4	4.72032		YDR069C	DOA4				2.43161	YGR023W	MTL1	4.77755		YGR023W	MTL1				2.43849	YKR073C	YKR073C	5.47107				YHR060W	VMA22
113	2.52853	YNL233W	BNI4	4.72137		YNL233W	BNI4				2.45332	YPR172W	YPR172W	4.77848		YPR172W	YPR172W				2.46027	YDL069C	CBS1	5.4712				YBL058W	SHP1
114	2.55091	YOR277C	YOR277C	4.7245		YOR277C	YOR277C				2.47503	YKR075C	YKR075C	4.77881		YKR075C	YKR075C				2.48204	YLR381W	CTF3	5.47127				YKL118W	YKL118W
115	2.57328	YDR255C	RMD5	4.72475		YDR255C	RMD5				2.49674	YPR145W	ASN1	4.77916		YPR145W	ASN1				2.50381	YPL215W	CBP3	5.47143				YCL007C	CWH36
116	2.59566	YGL237C	HAP2	4.72541		YGL237C	HAP2				2.51845	YPL047W	YPL047W	4.78116		YPL047W	YPL047W				2.52558	YIL154C	IMP2'	5.47309
117	2.61804	YPL080C	YPL080C	4.72578		YPL080C	YPL080C				2.54017	YPR167C	MET16	4.7815		YPR167C	MET16				2.54735	YOR265W	RBL2	5.47343
118	2.64041	YPL086C	ELP3	4.72579		YPL086C	ELP3				2.56188	YKR069W	MET1	4.78239		YKR069W	MET1				2.56913	YER040W	GLN3	5.47346
119	2.66279	YPR158W	YPR158W	4.72822		YPR158W	YPR158W				2.58359	YBR231C	AOR1	4.7826		YBR231C	AOR1				2.5909	YKR094C	RPL40B	5.47395
120	2.68516	YPL060W	LPE10	4.73128		YPL060W	LPE10				2.6053	YPR131C	NAT3	4.78326		YPR131C	NAT3				2.61267	YLR036C	YLR036C	5.47422
121	2.70754	YPL064C	CWC27	4.73241		YPL064C	CWC27				2.62701	YGR014W	MSB2	4.78359		YGR014W	MSB2				2.63444	YIL058W	YIL058W	5.47476
122	2.72992	YPR173C	VPS4	4.73398		YPR173C	VPS4				2.64872	YPL033C	YPL033C	4.78445		YPL033C	YPL033C				2.65622	YOL152W	YOL152W	5.47476
123	2.75229	YNL215W	IES2	4.73648		YNL215W	IES2				2.67043	YCR106W	RDS1	4.78496		YCR106W	RDS1				2.67799	YPL071C	YPL071C	5.4748
124	2.77467	YGL252C	RTG2	4.73758		YGL252C	RTG2				2.69214	YPL009C	YPL009C	4.78511		YPL009C	YPL009C				2.69976	YOR266W	PNT1	5.47489
125	2.79705	YPL041C	YPL041C	4.73942		YPL041C	YPL041C				2.71385	YHL016C	DUR3	4.78539		YHL016C	DUR3				2.72153	YGR007W	MUQ1	5.47492
126	2.81942	YLR331C	JIP3	4.73963		YLR331C	JIP3				2.73556	YPR126C	YPR126C	4.78546		YPR126C	YPR126C				2.74331	YBR098W	MMS4	5.47535
127	2.8418	YDR209C	YDR209C	4.73983		YDR209C	YDR209C				2.75727	YPR135W	CTF4	4.78638		YPR135W	CTF4				2.76508	YCR030C	SYP1	5.47536
128	2.86418	YPR179C	HDA3	4.73995		YPR179C	HDA3				2.77898	YGL259W	YPS5	4.78763		YGL259W	YPS5				2.78685	YPR134W	MSS18	5.47562
129	2.88655	YDR149C	YDR149C	4.74088		YDR149C	YDR149C				2.80069	YDR538W	PAD1	4.78776		YDR538W	PAD1				2.80862	YLR313C	SPH1	5.47562
130	2.90893	YOR239W	ABP140	4.74123		YOR239W	ABP140				2.82241	YKR067W	GPT2	4.78778		YKR067W	GPT2				2.83039	YNL237W	YTP1	5.47575
131	2.9313	YHL005C	YHL005C	4.74249		YHL005C	YHL005C				2.84412	YPL072W	UBP16	4.7878		YPL072W	UBP16				2.85217	YBR162C	TOS1	5.47655
132	2.95368	YJL169W	YJL169W	4.74342		YJL169W	YJL169W				2.86583	YGR001C	YGR001C	4.78808		YGR001C	YGR001C				2.87394	YDL082W	RPL13A	5.47784
133	2.97606	YLR404W	YLR404W	4.74345		YLR404W	YLR404W				2.88754	YMR072W	ABF2	4.78859		YMR072W	ABF2				2.89571	YOL151W	YOL151W	5.47861
134	2.99843	YOR279C	RFM1	4.7447		YOR279C	RFM1				2.90925	YPL081W	RPS9A	4.78876		YPL081W	RPS9A				2.91748	YJL189W	RPL39	5.47893
135	3.02081	YHL007C	STE20	4.74518		YHL007C	STE20				2.93096	YPR174C	YPR174C	4.78969		YPR174C	YPR174C				2.93926	YDR175C	RSM24	5.47921
136	3.04319	YEL017C-A	PMP2	4.74682		YEL017C-A	PMP2				2.95267	YCR092C	MSH3	4.79038		YCR092C	MSH3				2.96103	YDR500C	RPL37B	5.47923
137	3.06556	YGL257C	MNT2	4.74686		YGL257C	MNT2				2.97438	YCR100C	YCR100C	4.79082		YCR100C	YCR100C				2.9828	YGR040W	KSS1	5.47966
138	3.08794	YKL206C	YKL206C	4.74792		YKL206C	YKL206C				2.99609	YMR063W	RIM9	4.79089		YMR063W	RIM9				3.00457	YDL095W	PMT1	5.47991
139	3.11032	YPL038W	MET31	4.75018		YPL038W	MET31				3.0178	YCR091W	KIN82	4.79119		YCR091W	KIN82				3.02634	YMR173W	DDR48	5.48
140	3.13269	YPL039W	YPL039W	4.7503		YPL039W	YPL039W				3.03951	YPL060W	LPE10	4.79198		YPL060W	LPE10				3.04812	YJL206C	YJL206C	5.48033
141	3.15507	YCR105W	ADH7	4.75173		YCR105W	ADH7				3.06122	YPR155C	NCA2	4.79223		YPR155C	NCA2				3.06989	YMR070W	MOT3	5.4804
142	3.17744	YGR008C	STF2	4.75255		YGR008C	STF2				3.08294	YDR540C	YDR540C	4.79275		YDR540C	YDR540C				3.09166	YNL242W	ATG2	5.48062
143	3.19982	YDR283C	GCN2	4.75331		YDR283C	GCN2				3.10465	YGL260W	YGL260W	4.79356		YGL260W	YGL260W				3.11343	YNR069C	BSC5	5.4813
144	3.2222	YNL155W	YNL155W	4.7541		YNL155W	YNL155W				3.12636	YGL232W	TAN1	4.79396		YGL232W	TAN1				3.13521	YMR135W-A	YMR135W-A	5.48132
145	3.24457	YIR033W	MGA2	4.75429		YIR033W	MGA2				3.14807	YGR270W	YTA7	4.79543		YGR270W	YTA7				3.15698	YOL147C	PEX11	5.48213
146	3.26695	YNL154C	YCK2	4.75535		YNL154C	YCK2				3.16978	YPR147C	YPR147C	4.79559		YPR147C	YPR147C				3.17875	YBR172C	SMY2	5.48248
147	3.28933	YDR080W	VPS41	4.75597		YDR080W	VPS41				3.19149	YPR196W	YPR196W	4.79585		YPR196W	YPR196W				3.20052	YPL068C	YPL068C	5.48256
148	3.3117	YPR166C	MRP2	4.75672		YPR166C	MRP2				3.2132	YDR536W	STL1	4.79602		YDR536W	STL1				3.22229	YJL160C	YJL160C	5.48293
149	3.33408	YDR068W	DOS2	4.75694		YDR068W	DOS2				3.23491	YIR036C	YIR036C	4.7961		YIR036C	YIR036C				3.24407	YJL128C	PBS2	5.48307
150	3.35646	YOR251C	YOR251C	4.75779		YOR251C	YOR251C				3.25662	YPL074W	YTA6	4.79623		YPL074W	YTA6				3.26584	YKR055W	RHO4	5.48312
151	3.37883	YOR245C	DGA1	4.75832		YOR245C	DGA1				3.27833	YPR111W	DBF20	4.7966		YPR111W	DBF20				3.28761	YJL140W	RPB4	5.48337
152	3.40121	YPL030W	YPL030W	4.75856		YPL030W	YPL030W				3.30004	YMR071C	TVP18	4.79723		YMR071C	TVP18				3.30938	YGL218W	SRF1	5.48392
153	3.42358	YPR191W	QCR2	4.75958		YPR191W	QCR2				3.32175	YPR194C	OPT2	4.79777		YPR194C	OPT2				3.33116	YOL151W	GRE2	5.48399
154	3.44596	YGR021W	YGR021W	4.76134		YGR021W	YGR021W				3.34347	YIR019C	MUC1	4.7988		YIR019C	MUC1				3.35293	YPR132W	RPS23B	5.48449
155	3.46834	YKR006C	MRPL13	4.76144		YKR006C	MRPL13				3.36518	YPL087W	YDC1	4.79962		YPL087W	YDC1				3.3747	YPR133W-A	TOM5	5.48459
156	3.49071	YDR428C	YDR428C	4.76222		YDR428C	YDR428C				3.38689	YER061C	CEM1	4.80006		YER061C	CEM1				3.39647	YPL148C	PPT2	5.48471
157	3.51309	YDR231C	COX20	4.76247		YDR231C	COX20				3.4086	YPR154W	PIN3	4.8001		YPR154W	PIN3				3.41825	YIL131C	FKH1	5.48492
158	3.53547	YGL087C	MMS2	4.76394		YGL087C	MMS2				3.43031	YPR125W	YPR125W	4.80038		YPR125W	YPR125W				3.44002	YJL132W	YJL132W	5.48523
159	3.55784	YDR204W	COQ4	4.76404		YDR204W	COQ4				3.45202	YIL076W	SEC28	4.80096		YIL076W	SEC28				3.46179	YFL001W	DEG1	5.4853
160	3.58022	YPL013C	MRPS16	4.76515		YPL013C	MRPS16				3.47373	YLR322W	VPS65	4.80168		YLR322W	VPS65				3.48356	YLR366W	YLR366W	5.48545
161	3.6026	YLR269C	YLR269C	4.76559		YLR269C	YLR269C				3.49544	YFR001W	LOC1	4.80174		YFR001W	LOC1				3.50533	YML095C-A	YML095C-A	5.48558
162	3.62497	YPR132W	RPS23B	4.76595		YPR132W	RPS23B				3.51715	YGR021W	YGR021W	4.80192		YGR021W	YGR021W				3.52711	YIL092W	YIL092W	5.48569
163	3.64735	YFL027C	GYP8	4.76614		YFL027C	GYP8				3.53886	YPL014W	YPL014W	4.80223		YPL014W	YPL014W				3.54888	YER156C	YER156C	5.48575
164	3.66972	YOR216C	RUD3	4.76724		YOR216C	RUD3				3.56057	YGL215W	CLG1	4.80298		YGL215W	CLG1				3.57065	YJL129C	TRK1	5.48577
165	3.6921	YCR106W	RDS1	4.76981		YCR106W	RDS1				3.58228	YKR073C	YKR073C	4.80308		YKR073C	YKR073C				3.59242	YER111C	SWI4	5.48635
166	3.71448	YDR218C	SPR28	4.76981		YDR218C	SPR28				3.60399	YPL086C	ELP3	4.80316		YPL086C	ELP3				3.6142	YKR085C	MRPL20	5.48641
167	3.73685	YAL022C	FUN26	4.77156		YAL022C	FUN26				3.62571	YPR146C	YPR146C	4.80337		YPR146C	YPR146C				3.63597	YBR107C	IML3	5.48674
168	3.75923	YKL197C	PEX1	4.77173		YKL197C	PEX1				3.64742	YPR115W	YPR115W	4.80366		YPR115W	YPR115W				3.65774	YML035C	AMD1	5.48685
169	3.78161	YGL261C	YGL261C	4.77182		YGL261C	YGL261C				3.66913	YGR008C	STF2	4.80378		YGR008C	STF2				3.67951	YBR115C	YBR115C	5.48704
170	3.80398	YOR106W	VAM3	4.77235		YOR106W	VAM3				3.69084	YIR020W-B	YIR020W-B	4.80382		YIR020W-B	YIR020W-B				3.70128	YDR470C	UGO1	5.48736
171	3.82636	YOR229W	WTM2	4.7741		YOR229W	WTM2				3.71255	YMR085W	YMR085W	4.80385		YMR085W	YMR085W				3.72306	YBR159W	YBR159W	5.48744
172	3.84874	YDR400W	URH1	4.77604		YDR400W	URH1				3.73426	YKR074W	YKR074W	4.80402		YKR074W	YKR074W				3.74483	YER037W	PHM8	5.48774
173	3.87111	YGR228W	YGR228W	4.77672		YGR228W	YGR228W				3.75597	YFR012W	YFR012W	4.80481		YFR012W	YFR012W				3.7666	YPR173C	VPS4	5.48777
174	3.89349	YPR146C	YPR146C	4.77704		YPR146C	YPR146C				3.77768	YIR034C	LYS1	4.80483		YIR034C	LYS1				3.78837	YPR013C	YPR013C	5.48818
175	3.91586	YPR189W	SKI3	4.77786		YPR189W	SKI3				3.79939	YLR312W-A	MRPL15	4.80488		YLR312W-A	MRPL15				3.81015	YBR275C	RIF1	5.48829
176	3.93824	YPL054W	LEE1	4.77849		YPL054W	LEE1				3.8211	YIR035C	YIR035C	4.80498		YIR035C	YIR035C				3.83192	YER041W	YEN1	5.48829
177	3.96062	YFL011W	HXT10	4.77968		YFL011W	HXT10				3.84281	YMR064W	AEP1	4.80551		YMR064W	AEP1				3.85369	YOR298C-A	MBF1	5.48841
178	3.98299	YPL025C	YPL025C	4.7801		YPL025C	YPL025C				3.86452	YGL237C	HAP2	4.80582		YGL237C	HAP2				3.87546	YIR044C	YIR044C	5.48887
179	4.00537	YDR136C	VPS61	4.78023		YDR136C	VPS61				3.88624	YKR080W	MTD1	4.80599		YKR080W	MTD1				3.89723	YGR032W	GSC2	5.48921
180	4.02775	YKL208W	CBT1	4.78057		YKL208W	CBT1				3.90795	YOR013W	YOR013W	4.80666		YOR013W	YOR013W				3.91901	YGR295C	COS6	5.4893
181	4.05012	YNL235C	YNL235C	4.78065		YNL235C	YNL235C				3.92966	YKR084C	HBS1	4.80728		YKR084C	HBS1				3.94078	YPL268W	PLC1	5.48947
182	4.0725	YKR035C	YKR035C	4.7818		YKR035C	YKR035C				3.95137	YMR081C	ISF1	4.80757		YMR081C	ISF1				3.96255	YLR380W	CSR1	5.48979
183	4.09488	YPL061W	ALD6	4.78187		YPL061W	ALD6				3.97308	YLR264W	RPS28B	4.80796		YLR264W	RPS28B				3.98432	YLR392C	YLR392C	5.49011
184	4.11725	YEL023C	YEL023C	4.78209		YEL023C	YEL023C				3.99479	YKR076W	ECM4	4.80839		YKR076W	ECM4				4.0061	YKR072C	SIS2	5.4904
185	4.13963	YFL050C	ALR2	4.78367		YFL050C	ALR2				4.0165	YIR025W	MND2	4.80923		YIR025W	MND2				4.02787	YNL037C	IDH1	5.49043
186	4.162	YIL027C	KRE27	4.78407		YIL027C	KRE27				4.03821	YPR156C	TPO3	4.8097		YPR156C	TPO3				4.04964	YPR026W	ATH1	5.49047
187	4.18438	YGR259C	YGR259C	4.78413		YGR259C	YGR259C				4.05992	YMR090W	YMR090W	4.81007		YMR090W	YMR090W				4.07141	YJL094C	KHA1	5.49139
188	4.20676	YPR200C	ARR2	4.78491		YPR200C	ARR2				4.08163	YPL062W	YPL062W	4.81063		YPL062W	YPL062W				4.09319	YDR505C	PSP1	5.49154
189	4.22913	YOR230W	WTM1	4.7875		YOR230W	WTM1				4.10334	YIR027C	DAL1	4.81101		YIR027C	DAL1				4.11496	YJL200C	YJL200C	5.49201
190	4.25151	YDR140W	YDR140W	4.7885		YDR140W	YDR140W				4.12505	YGL220W	YGL220W	4.81169		YGL220W	YGL220W				4.13673	YNL147W	LSM7	5.49241
191	4.27389	YEL008W	YEL008W	4.78887		YEL008W	YEL008W				4.14677	YPR195C	YPR195C	4.81175		YPR195C	YPR195C				4.1585	YCR088W	ABP1	5.49248
192	4.29626	YOR242C	SSP2	4.78911		YOR242C	SSP2				4.16848	YPR200C	ARR2	4.81239		YPR200C	ARR2				4.18027	YBR270C	YBR270C	5.4925
193	4.31864	YOR234C	RPL33B	4.78924		YOR234C	RPL33B				4.19019	YGR010W	NMA2	4.81303		YGR010W	NMA2				4.20205	YPR064W	YPR064W	5.49272
194	4.34102	YDR540C	YDR540C	4.78935		YDR540C	YDR540C				4.2119	YPL003W	ULA1	4.8135		YPL003W	ULA1				4.22382	YJL042W	MHP1	5.49272
195	4.36339	YOR247W	SRL1	4.7894		YOR247W	SRL1				4.23361	YPR122W	AXL1	4.81354		YPR122W	AXL1				4.24559	YBR101C	FES1	5.49303
196	4.38577	YGL263W	COS12	4.78982		YGL263W	COS12				4.25532	YPR160W	GPH1	4.8136		YPR160W	GPH1				4.26736	YLR091W	YLR091W	5.4931
197	4.40814	YKR032W	YKR032W	4.78983		YKR032W	YKR032W				4.27703	YPL045W	VPS16	4.81361		YPL045W	VPS16				4.28914	YPR007C	SPO69	5.49338
198	4.43052	YGL058W	RAD6	4.79109		YGL058W	RAD6				4.29874	YIR038C	GTT1	4.81393		YIR038C	GTT1				4.31091	YFR019W	FAB1	5.49398
199	4.4529	YPR157W	YPR157W	4.79126		YPR157W	YPR157W				4.32045	YHL007C	STE20	4.81418		YHL007C	STE20				4.33268	YDL038C	YDL038C	5.49435
200	4.47527	YNL173C	MDG1	4.79264		YNL173C	MDG1				4.34216	YJL184W	YJL184W	4.81425		YJL184W	YJL184W				4.35445	YCR060W	TAH1	5.49467
201	4.49765	YPL021W	ECM23	4.79338		YPL021W	ECM23				4.36387	YMR075W	RCO1	4.81461		YMR075W	RCO1				4.37622	YLR410W	VIP1	5.49602
202	4.52003	YFR012W	YFR012W	4.79569		YFR012W	YFR012W				4.38558	YIR020C	YIR020C	4.8148		YIR020C	YIR020C				4.398	YCR075C	ERS1	5.49621
203	4.5424	YNL217W	YNL217W	4.796		YNL217W	YNL217W				4.40729	YDR101C	ARX1	4.81609		YDR101C	ARX1				4.41977	YBR134W	YBR134W	5.49639
204	4.56478	YLR238W	FAR10	4.79667		YLR238W	FAR10				4.42901	YFL011W	HXT10	4.81623		YFL011W	HXT10				4.44154	YJL078C	PRY3	5.49651
205	4.58716	YGR003W	CUL3	4.79732		YGR003W	CUL3				4.45072	YFL006W	YFL006W	4.81648		YFL006W	YFL006W				4.46331	YBR100W	YBR100W	5.49652
206	4.60953	YLR312W-A	MRPL15	4.79765		YLR312W-A	MRPL15				4.47243	YPL064C	CWC27	4.81721		YPL064C	CWC27				4.48509	YDL077C	VAM6	5.49673
207	4.63191	YHR104W	GRE3	4.7986		YHR104W	GRE3				4.49414	YPL050C	MNN9	4.81759							4.50686	YGR155W	CYS4	5.49682
208	4.65429	YLR295C	ATP14	4.7989		YLR295C	ATP14				4.51585	YDR535C	YDR535C	4.81767							4.52863	YML066C	SMA2	5.49687
209	4.67666	YIR026C	YVH1	4.80004		YIR026C	YVH1				4.53756	YCR102C	YCR102C	4.81771							4.5504	YOL083W	YOL083W	5.49694
210	4.69904	YDR241W	BUD26	4.80276		YDR241W	BUD26				4.55927	YGR259C	YGR259C	4.81822							4.57218	YOL148C	SPT20	5.49718
211	4.72141	YLR309C	IMH1	4.80398		YLR309C	IMH1				4.58098	YGR012W	YGR012W	4.81878							4.59395	YNL130C	CPT1	5.49756
212	4.74379	YFR016C	YFR016C	4.80433		YFR016C	YFR016C				4.60269	YMR082C	YMR082C	4.81878							4.61572	YDL053C	PBP4	5.49766
213	4.76617	YGL256W	ADH4	4.80473		YGL256W	ADH4				4.6244	YDR539W	YDR539W	4.81999							4.63749	YPL027W	SMA1	5.49772
214	4.78854	YMR073C	YMR073C	4.80505		YMR073C	YMR073C				4.64611	YPR188C	MLC2	4.82002							4.65926	YMR048W	CSM3	5.49786
215	4.81092	YIL011W	TIR3	4.80564		YIL011W	TIR3				4.66782	YMR083W	ADH3	4.82017							4.68104	YLR067C	PET309	5.49824
216	4.8333	YGL260W	YGL260W	4.80625		YGL260W	YGL260W				4.68954	YGL213C	SKI8	4.82039							4.70281	YCL035C	GRX1	5.49827
217	4.85567	YFL015C	YFL015C	4.80676		YFL015C	YFL015C				4.71125	YPL022W	RAD1	4.82185							4.72458	YNR055C	HOL1	5.49839
218	4.87805	YDR213W	UPC2	4.80738		YDR213W	UPC2				4.73296	YPL041C	YPL041C	4.82229							4.74635	YBR094W	YBR094W	5.49845
219	4.90043	YDR152W	GIR2	4.80839		YDR152W	GIR2				4.75467	YHR021W-A	ECM12	4.82236							4.76813	YGR284C	ERV29	5.49858
220	4.9228	YPL062W	YPL062W	4.80859		YPL062W	YPL062W				4.77638	YMR065W	KAR5	4.82264							4.7899	YDL036C	YDL036C	5.49941
221	4.94518	YPL023C	MET12	4.8086		YPL023C	MET12				4.79809	YLR308W	CDA2	4.82302							4.81167	YBR276C	PPS1	5.49948
222	4.96755	YGL200C	EMP24	4.80864		YGL200C	EMP24				4.8198	YPL067C	YPL067C	4.82303							4.83344	YLR351C	NIT3	5.4995
223	4.98993	YPL024W	NCE4	4.80879		YPL024W	NCE4				4.84151	YPL006W	NCR1	4.82376							4.85521	YCR089W	FIG2	5.50019
224	5.01231	YPL029W	SUV3	4.80896		YPL029W	SUV3				4.86322	YIR033W	MGA2	4.82538							4.87699	YPR118W	YPR118W	5.50046
225	5.03468	YOR215C	YOR215C	4.80955		YOR215C	YOR215C				4.88493	YPR184W	GDB1	4.8264							4.89876	YNL069C	RPL16B	5.50059
226	5.05706	YPL026C	SKS1	4.81097		YPL026C	SKS1				4.90664	YGL258W	VEL1	4.82668							4.92053	YDL115C	IWR1	5.5008
227	5.07944	YNL257C	SIP3	4.81142		YNL257C	SIP3				4.92835	YPR150W	YPR150W	4.82701							4.9423	YBR120C	CBP6	5.50124
228	5.10181	YDR541C	YDR541C	4.81182		YDR541C	YDR541C				4.95007	YPR199C	ARR1	4.82716							4.96408	YBR157C	ICS2	5.50133
229	5.12419	YPR167C	MET16	4.81295		YPR167C	MET16				4.97178	YPR117W	YPR117W	4.82877							4.98585	YDR518W	EUG1	5.50176
230	5.14657	YPL001W	HAT1	4.81306		YPL001W	HAT1				4.99349	YKR066C	CCP1	4.82943							5.00762	YIR023W	DAL81	5.50183
231	5.16894	YOR227W	YOR227W	4.81341		YOR227W	YOR227W				5.0152	YKR035W-A	DID2	4.8295							5.02939	YPR008W	HAA1	5.50189
232	5.19132	YBL009W	YBL009W	4.81396		YBL009W	YBL009W				5.03691	YPR139C	VPS66	4.82968							5.05116	YFL014W	HSP12	5.50229
233	5.21369	YOR255W	OSW1	4.81454							5.05862	YMR080C	NAM7	4.82985							5.07294	YLR388W	RPS29A	5.50231
234	5.23607	YDR192C	NUP42	4.81489							5.08033	YDL130W-A	STF1	4.83054							5.09471	YBR092C	PHO3	5.50249
235	5.25845	YIR029W	DAL2	4.81671							5.10204	YPL026C	SKS1	4.83094							5.11648	YLR361C	DCR2	5.5026
236	5.28082	YOR108W	LEU9	4.8169							5.12375	YGL256W	ADH4	4.83133							5.13825	YGR089W	NNF2	5.50263
237	5.3032	YGR010W	NMA2	4.8174							5.14546	YPR198W	SGE1	4.83149							5.16003	YBR090C	YBR090C	5.50281
238	5.32558	YPR002W	PDH1	4.81795							5.16717	YDR169C	STB3	4.83416							5.1818	YDL001W	RMD1	5.50308
239	5.34795	YOR193W	PEX27	4.81867							5.18888	YMR075C-A	YMR075C-A	4.83534							5.20357	YDR530C	APA2	5.50358
240	5.37033	YCR091W	KIN82	4.81888							5.21059	YLR281C	YLR281C	4.83593							5.22534	YIR032C	DAL3	5.50368
241	5.39271	YIR031C	DAL7	4.8191							5.23231	YIR042C	YIR042C	4.83604							5.24712	YDL005C	MED2	5.50377
242	5.41508	YOR253W	NAT5	4.82033							5.25402	YPR127W	YPR127W	4.83608							5.26889	YDR497C	ITR1	5.50382
243	5.43746	YPL046C	ELC1	4.82067							5.27573	YGR287C	YGR287C	4.83644							5.29066	YER167W	BCK2	5.50457
244	5.45983	YPR005C	HAL1	4.82109							5.29744	YPL073C	YPL073C	4.83653							5.31243	YCR091W	KIN82	5.50469
245	5.48221	YGR014W	MSB2	4.82111							5.31915	YPL091W	GLR1	4.83669							5.3342	YGR238C	KEL2	5.50534
246	5.50459	YPL072W	UBP16	4.82118							5.34086	YPL005W	YPL005W	4.83711							5.35598	YJL075C	APQ13	5.50609
247	5.52696	YGR023W	MTL1	4.82183							5.36257	YGR256W	GND2	4.83731							5.37775	YOR274W	MOD5	5.50618
248	5.54934	YPR149W	NCE102	4.82213							5.38428	YPR106W	ISR1	4.83741							5.39952	YBR073W	RDH54	5.50633
249	5.57172	YLR253W	YLR253W	4.82314							5.40599	YPL039W	YPL039W	4.83742							5.42129	YNL011C	YNL011C	5.50656
250	5.59409	YLR398C	SKI2	4.82365							5.4277	YER034W	YER034W	4.8384							5.44307	YDL037C	BSC1	5.5066
251	5.61647	YDR199W	YDR199W	4.82394							5.44941	YGR282C	BGL2	4.83932							5.46484	YLR110C	CCW12	5.50726
252	5.63885	YFL048C	EMP47	4.8241							5.47112	YMR086W	YMR086W	4.83974							5.48661	YHR132W-A	YHR132W-A	5.50727
253	5.66122	YPR134W	MSS18	4.82423							5.49284	YPR003C	YPR003C	4.83998							5.50838	YOR303W	CPA1	5.50735
254	5.6836	YGR242W	YGR242W	4.82512							5.51455	YPR005C	HAL1	4.84114							5.53015	YGR053C	YGR053C	5.50759
255	5.70597	YDR237W	MRPL7	4.82551							5.53626	YPR201W	ARR3	4.84116							5.55193	YCR098C	GIT1	5.50792
256	5.72835	YFR017C	YFR017C	4.826							5.55797	YPR001W	CIT3	4.84122							5.5737	YDL018C	ERP3	5.50833
257	5.75073	YPL068C	YPL068C	4.82623							5.57968	YFR020W	YFR020W	4.84135							5.59547	YDL026W	YDL026W	5.50846
258	5.7731	YPR147C	YPR147C	4.82633							5.60139	YPL025C	YPL025C	4.84165							5.61724	YDL080C	THI3	5.50848
259	5.79548	YOR237W	HES1	4.82651							5.6231	YLR296W	YLR296W	4.84229							5.63902	YGR050C	YGR050C	5.50851
260	5.81786	YOR233W	KIN4	4.82674							5.64481	YPR149W	NCE102	4.84279							5.66079	YBR075W	YBR075W	5.50866
261	5.84023	YOR263C	YOR263C	4.82727							5.66652	YFR031C-A	RPL2A	4.84339							5.68256	YDL046W	NPC2	5.50868
262	5.86261	YIL090W	YIL090W	4.82765							5.68823	YMR088C	YMR088C	4.84417							5.70433	YLR307W	CDA1	5.50872
263	5.88499	YKR035W-A	DID2	4.82803							5.70994	YPL048W	CAM1	4.84418							5.7261	YER183C	FAU1	5.50875
264	5.90736	YIL014W	MNT3	4.82845							5.73165	YPR192W	AQY1	4.84425							5.74788	YML042W	CAT2	5.50876
265	5.92974	YNL157W	YNL157W	4.8286							5.75337	YPR171W	BSP1	4.84488							5.76965	YLR394W	CST9	5.50888
266	5.95211	YPR129W	SCD6	4.82879							5.77508	YFR016C	YFR016C	4.84543							5.79142	YER044C-A	MEI4	5.50892
267	5.97449	YDR223W	YDR223W	4.82896							5.79679	YMR062 C	YMR062 C	4.84551							5.81319	YBR096W	YBR096W	5.50913
268	5.99687	YDR349C	YPS7	4.82926							5.8185	YIL014W	MNT3	4.84551							5.83497	YBR151W	APD1	5.5092
269	6.01924	YFR008W	FAR7	4.82951							5.84021	YOR305W	YOR305W	4.84565							5.85674	YGL174W	BUD13	5.50921
270	6.04162	YGL205W	POX1	4.82951							5.86192	YFL046W	FMP32	4.84577							5.87851	YDL048C	STP4	5.50934
271	6.064	YNL229C	URE2	4.8296							5.88363	YFL027C	GYP8	4.84613							5.90028	YDL073W	YDL073W	5.50935
272	6.08637	YFR031C-A	RPL2A	4.8301							5.90534	YGR288W	MAL13	4.84733							5.92206	YLR363C	NMD4	5.50982
273	6.10875	YGR001C	YGR001C	4.83034							5.92705	YPR148C	YPR148C	4.84766							5.94383	YMR119W	ASI1	5.50984
274	6.13113	YLR261C	VPS63	4.83118							5.94876	YGL200C	EMP24	4.84776							5.9656	YBR081C	YBR081C	5.5101
275	6.1535	YFR020W	YFR020W	4.83173							5.97047	YFR026C	YFR026C	4.84781							5.98737	YEL036C	ANP1	5.5104
276	6.17588	YPR138C	MEP3	4.83206							5.99218	YIR031C	DAL7	4.84868							6.00914	YBR268W	MRPL37	5.51059
277	6.19825	YOR198C	BFR1	4.83318							6.01389	YPR193C	HPA2	4.84906							6.03092	YLR377C	FBP1	5.51071
278	6.22063	YER079W	YER079W	4.83334							6.03561	YFL015C	YFL015C	4.84917							6.05269	YFL042C	YFL042C	5.51089
279	6.24301	YOR222W	ODC2	4.83347							6.05732	YPR004C	YPR004C	4.84992							6.07446	YPL078C	ATP4	5.51098
280	6.26538	YDR317W	YDR317W	4.83378							6.07903	YPL023C	MET12	4.8504							6.09623	YHR171W	ATG7	5.5111
281	6.28776	YFL046W	FMP32	4.83419							6.10074	YFR023W	PES4	4.85129							6.11801	YDL040C	NAT1	5.51124
282	6.31014	YOR192C	YOR192C	4.83427							6.12245	YGR290W	YGR290W	4.8532							6.13978	YDR504C	SPG3	5.51142
283	6.33251	YDR253C	MET32	4.83438							6.14416	YLR404W	YLR404W	4.85388							6.16155	YGL163C	RAD54	5.51165
284	6.35489	YNL226W	YNL226W	4.8345							6.16587	YGR263C	YGR263C	4.85438							6.18332	YDL076C	RXT3	5.51166
285	6.37727	YOR288C	MPD1	4.83463							6.18758	YPR121W	THI22	4.85473							6.20509	YBR162W-A	YSY6	5.51214
286	6.39964	YNL201C	PSY2	4.83504							6.20929	YHR079C-B	YHR079C-B	4.85488							6.22687	YPL017C	YPL017C	5.51249
287	6.42202	YNL198C	YNL198C	4.83529							6.231	YLR290C	YLR290C	4.85509							6.24864	YLL033W	GON2	5.51259
288	6.44439	YFL044C	YFL044C	4.83539							6.25271	YLR313C	SPH1	4.85546							6.27041	YMR074C	YMR074C	5.51296
289	6.46677	YPL048W	CAM1	4.83601							6.27442	YDR541C	YDR541C	4.85692							6.29218	YOL155C	YOL155C	5.51355
290	6.48915	YDR538W	PAD1	4.83664							6.29614	YFR008W	FAR7	4.85698							6.31396	YCR083W	TRX3	5.51356
291	6.51152	YFL035C-B	YFL035C-B	4.83677							6.31785	YFL050C	ALR2	4.85806							6.33573	YDL049C	KNH1	5.51372
292	6.5339	YGL262W	YGL262W	4.83716							6.33956	YER058W	PET117	4.85835							6.3575	YLR367W	RPS22B	5.51389
293	6.55628	YNL214W	PEX17	4.8377							6.36127	YGR266W	YGR266W	4.85866							6.37927	YDR532C	YDR532C	5.51407
294	6.57865	YMR086W	YMR086W	4.83771							6.38298	YFL044C	YFL044C	4.85998							6.40105	YGR117C	YGR117C	5.5143
295	6.60103	YDR193W	YDR193W	4.83886							6.40469	YLR311C	YLR311C	4.86014							6.42282	YDL081C	RPP1A	5.51443
296	6.62341	YPL009C	YPL009C	4.83924							6.4264	YKR078W	YKR078W	4.86022							6.44459	YBR132C	AGP2	5.51455
297	6.64578	YGR019W	UGA1	4.84175							6.44811	YMR087W	YMR087W	4.86143							6.46636	YFR025C	HIS2	5.51459
298	6.66816	YMR266W	RSN1	4.8418							6.46982	YFR022W	YFR022W	4.86186							6.48813	YJL161W	FMP33	5.51462
299	6.69053	YMR038C	LYS7	4.84181							6.49153	YPR002W	PDH1	4.86203							6.50991	YPR011C	YPR011C	5.51466
300	6.71291	YOR240W	YOR240W	4.84216							6.51324	YPL065W	VPS28	4.86205							6.53168	YER042W	MXR1	5.51521
301	6.73529	YGR243W	FMP43	4.8429							6.53495	YIR026C	YVH1	4.86299							6.55345	YDR466W	YDR466W	5.51524
302	6.75766	YPL067C	YPL067C	4.84298							6.55667	YPR109W	YPR109W	4.86417							6.57522	YDL090C	RAM1	5.51531
303	6.78004	YDR410C	STE14	4.843							6.57838	YGR269W	YGR269W	4.86467							6.597	YDL047W	SIT4	5.51538
304	6.80242	YFR015C	GSY1	4.84331							6.60009	YPL015C	HST2	4.86477							6.61877	YDL019C	OSH2	5.51551
305	6.82479	YFL030W	AGX1	4.84333							6.6218	YLR267W	BOP2	4.86508							6.64054	YBR165W	YBR165W	5.51572
306	6.84717	YFR007W	YFR007W	4.84358							6.64351	YLR228 C	YLR228 C	4.86514							6.66231	YHR139C-A	YHR139C-A	5.51614
307	6.86955	YDR293C	SSD1	4.84359							6.66522	YDR119W	YDR119W	4.86523							6.68408	YGR288W	MAL13	5.51633
308	6.89192	YBL007C	SLA1	4.84421							6.68693	YFL048C	EMP47	4.8654							6.70586	YER186C	YER186C	5.51643
309	6.9143	YKL199C	YKT9	4.84448							6.70864	YPR128C	ANT1	4.8657							6.72763	YPR119W	CLB2	5.51682
310	6.93667	YGR266W	YGR266W	4.84465							6.73035	YCL032W	STE50	4.86626							6.7494	YDR162C	NBP2	5.51683
311	6.95905	YKR074W	YKR074W	4.84529							6.75206	YMR068W	AVO2	4.86672							6.77117	YIR037W	HYR1	5.51734
312	6.98143	YCR102C	YCR102C	4.8457							6.77377	YMR188C	MRPS17	4.86764							6.79295	YDR516C	EMI2	5.51747
313	7.0038	YFL055W	AGP3	4.8459							6.79548	YKL068W	NUP100	4.86788							6.81472	YPL137C	YPL137C	5.51797
314	7.02618	YIL028W	YIL028W	4.84593							6.81719	YIR021W	MRS1	4.86878							6.83649	YDR483W	YDR483W	5.51802
315	7.04856	YIL023C	YIL023C	4.84601							6.83891	YIR017C	MET28	4.86926							6.85826	YCR032W	BPH1	5.51821
316	7.07093	YIR035C	YIR035C	4.84631							6.86062	YGR275W	RTT102	4.8694							6.88003	YOR290C	SNF2	5.51829
317	7.09331	YPR174C	YPR174C	4.84743							6.88233	YLR283W	YLR283W	4.86969							6.90181	YCR062W	YCR062W	5.51836
318	7.11569	YFR022W	YFR022W	4.84766							6.90404	YGL227W	VID30	4.87013							6.92358	YOR298C-A	YOR298C-A	5.51885
319	7.13806	YNL190W	YNL190W	4.84807							6.92575	YFL030W	AGX1	4.87031							6.94535	YBR093C	PHO5	5.51895
320	7.16044	YML037C	YML037C	4.84815							6.94746	YDR244W	PEX5	4.87052							6.96712	YNL014W	HEF3	5.51899
321	7.18281	YJL218W	YJL218W	4.8483							6.96917	YPR164W	MMS1	4.87061							6.9889	YIR030C	DCG1	5.5194
322	7.20519	YGR017W	YGR017W	4.84967							6.99088	YPL017C	YPL017C	4.87105							7.01067	YJL191W	RPS14B	5.5194
323	7.22757	YLR254C	YLR254C	4.85002							7.01259	YLR250W	SSP120	4.87192							7.03244	YDR463W	STP1	5.51981
324	7.24994	YKR043C	YKR043C	4.85074							7.0343	YGR284C	ERV29	4.87229							7.05421	YDL088C	ASM4	5.51999
325	7.27232	YJL187C	SWE1	4.85075							7.05601	YIL039W	YIL039W	4.87257							7.07599	YMR053C	STB2	5.52001
326	7.2947	YGL259W	YPS5	4.85118							7.07772	YCR002C	CDC10	4.87262							7.09776	YDR512C	YDR512C	5.52008
327	7.31707	YPR199C	ARR1	4.85123							7.09944	YGR283C	YGR283C	4.87309							7.11953	YDL042C	SIR2	5.52017
328	7.33945	YLR303W	MET17	4.85162							7.12115	YIL027C	KRE27	4.87375							7.1413	YDL027C	YDL027C	5.52031
329	7.36183	YOR208W	PTP2	4.85208							7.14286	YLR315W	NKP2	4.87377							7.16307	YDL061W	YDL061W	5.52036
330	7.3842	YPR131C	NAT3	4.85255							7.16457	YFR015C	GSY1	4.87448							7.18485	YML061C	PIF1	5.52058
331	7.40658	YOL018C	TLG2	4.85304							7.18628	YNL148C	ALF1	4.87449							7.20662	YDL062W	YDL062W	5.52064
332	7.42896	YPL088W	YPL088W	4.85367							7.20799	YPR191W	QCR2	4.87515							7.22839	YLR369W	SSQ1	5.52067
333	7.45133	YDR536W	STL1	4.85444							7.2297	YGL228W	SHE10	4.87555							7.25016	YGL159W	YGL159W	5.52072
334	7.47371	YIL025C	YIL025C	4.85445							7.25141	YLR270W	DCS1	4.87602							7.27194	YDL033C	YDL033C	5.52073
335	7.49608	YPR150W	YPR150W	4.85476							7.27312	YCL030C	HIS4	4.87605							7.29371	YOR276W	CAF20	5.52108
336	7.51846	YKL065C	YET1	4.85507							7.29483	YIL088C	AVT7	4.87636							7.31548	YDL050C	YDL050C	5.52117
337	7.54084	YGL251C	HFM1	4.85533							7.31654	YLR288C	MEC3	4.87674							7.33725	YNL053W	MSG5	5.52122
338	7.56321	YLR236C	YLR236C	4.85547							7.33825	YFL032W	YFL032W	4.87682							7.35902	YPR145W	ASN1	5.52131
339	7.58559	YNL200C	YNL200C	4.85591							7.35997	YIL025C	YIL025C	4.87764							7.3808	YJL136C	RPS21B	5.52134
340	7.60797	YPL073C	YPL073C	4.85627							7.38168	YGR279C	SCW4	4.8781							7.40257	YDL010W	YDL010W	5.52142
341	7.63034	YIL088C	AVT7	4.85638							7.40339	YFL025C	BST1	4.87834							7.42434	YLR396C	VPS33	5.52202
342	7.65272	YMR091C	NPL6	4.85648							7.4251	YGL196W	YGL196W	4.87921							7.44611	YDR462W	MRPL28	5.52203
343	7.6751	YOR186W	YOR186W	4.85718							7.44681	YGR286C	BIO2	4.87941							7.46789	YDR242W	AMD2	5.52207
344	7.69747	YMR085W	YMR085W	4.85815							7.46852	YMR069W	NAT4	4.87952							7.48966	YGL104C	VPS73	5.52225
345	7.71985	YOR202W	HIS3	4.85828							7.49023	YPL035C	YPL035C	4.87999							7.51143	YPL183C	YPL183C	5.52313
346	7.74222	YMR082C	YMR082C	4.85861							7.51194	YMR067C	YMR067C	4.88079							7.5332	YLR344W	RPL26A	5.52341
347	7.7646	YDR137W	RGP1	4.85909							7.53365	YFR006W	YFR006W	4.88145							7.55497	YDR202C	RAV2	5.52364
348	7.78698	YPR148C	YPR148C	4.85913							7.55536	YGL241W	KAP114	4.88163							7.57675	YJL101C	GSH1	5.52395
349	7.80935	YPR128C	ANT1	4.85917							7.57707	YGL194C	HOS2	4.88279							7.59852	YML073C	RPL6A	5.52409
350	7.83173	YPR126C	YPR126C	4.85927							7.59878	YFL035C-B	YFL035C-B	4.88299							7.62029	YDR511W	ACN9	5.52434
351	7.85411	YPL052W	YPL052W	4.85949							7.6205	YIL009C-A	EST3	4.88357							7.64206	YDR417C	YDR417C	5.52451
352	7.87648	YPR127W	YPR127W	4.85952							7.64221	YGL205W	POX1	4.88401							7.66384	YDR205W	MSC2	5.52459
353	7.89886	YBL062W	YBL062W	4.8597							7.66392	YDR204W	COQ4	4.88445							7.68561	YDR482C	CWC21	5.5246
354	7.92124	YPR192W	AQY1	4.86141							7.68563	YFR017C	YFR017C	4.88534							7.70738	YCL026C-A	FRM2	5.52465
355	7.94361	YPR194C	OPT2	4.86202							7.70734	YFL020C	PAU5	4.88537							7.72915	YMR193W	MRPL24	5.52474
356	7.96599	YDR217C	RAD9	4.86232							7.72905	YFR021W	ATG18	4.88548							7.75093	YPR060C	ARO7	5.52483
357	7.98836	YPL070W	MUK1	4.86286							7.75076	YGL208W	SIP2	4.8855							7.7727	YPL079W	RPL21B	5.52501
358	8.01074	YLR232W	YLR232W	4.86316							7.77247	YDR226W	ADK1	4.88564							7.79447	YER116C	SLX8	5.52525
359	8.03312	YGL202W	ARO8	4.86338							7.79418	YGL250W	YGL250W	4.88581							7.81624	YMR055C	BUB2	5.52536
360	8.05549	YJL166W	QCR8	4.86353							7.81589	YFL031W	HAC1	4.88613							7.83801	YBR164C	ARL1	5.52542
361	8.07787	YNL159C	ASI2	4.86359							7.8376	YGL202W	ARO8	4.88712							7.85979	YBR148W	YSW1	5.52552
362	8.10025	YPR170C	YPR170C	4.86389							7.85931	YGL221C	NIF3	4.88728							7.88156	YGL175C	SAE2	5.52566
363	8.12262	YMR075C-A	YMR075C-A	4.86465							7.88102	YMR066W	SOV1	4.88911							7.90333	YBR272C	HSM3	5.52577
364	8.145	YMR084W	YMR084W	4.86521							7.90274	YLR260W	LCB5	4.88975							7.9251	YPR140W	YPR140W	5.52603
365	8.16738	YPR184W	GDB1	4.86549							7.92445	YFR007W	YFR007W	4.89101							7.94688	YGL162W	SUT1	5.52629
366	8.18975	YKR003W	OSH6	4.86561							7.94616	YGL210W	YPT32	4.89144							7.96865	YGR250C	YGR250C	5.52641
367	8.21213	YGL227W	VID30	4.86576							7.96787	YMR266W	RSN1	4.89145							7.99042	YGL108C	YGL108C	5.52654
368	8.2345	YLR278C	YLR278C	4.86621							7.98958	YLR300W	EXG1	4.8916							8.01219	YIL111W	COX5B	5.52668
369	8.25688	YFL023W	BUD27	4.86703							8.01129	YLR231C	BNA5	4.89273							8.03396	YDR528W	HLR1	5.52723
370	8.27926	YFL020C	PAU5	4.86719							8.033	YOR212W	STE4	4.89306							8.05574	YER113C	YER113C	5.52729
371	8.30163	YOR190W	SPR1	4.86836							8.05471	YIL095W	PRK1	4.89382							8.07751	YNL023C	FAP1	5.52761
372	8.32401	YLR287C-A	RPS30A	4.86849							8.07642	YGL198W	YIP4	4.89408							8.09928	YKR053C	YSR3	5.52766
373	8.34639	YGR069W	YGR069W	4.86884							8.09813	YLR318W	EST2	4.89411							8.12105	YPR191W	QCR2	5.52778
374	8.36876	YPL087W	YDC1	4.86894							8.11984	YLR282C	YLR282C	4.89418							8.14283	YLR365W	YLR365W	5.52812
375	8.39114	YGL213C	SKI8	4.86972							8.14155	YLR263W	RED1	4.89503							8.1646	YPR157W	YPR157W	5.52814
376	8.41352	YER034W	YER034W	4.87027							8.16327	YLR407W	YLR407W	4.89619							8.18637	YGL147C	RPL9A	5.52823
377	8.43589	YGR064W	YGR064W	4.8711							8.18498	YDR239C	YDR239C	4.89649							8.20814	YGL023C	PIB2	5.52842
378	8.45827	YMR083W	ADH3	4.87114							8.20669	YDR103W	STE5	4.89672							8.22992	YDR538W	PAD1	5.52848
379	8.48064	YDR206W	EBS1	4.8716							8.2284	YGL209W	MIG2	4.89698							8.25169	YBR116C	YBR116C	5.52871
380	8.50302	YKR009C	FOX2	4.87163							8.25011	YMR077C	VPS20	4.89728							8.27346	YLR234W	TOP3	5.52886
381	8.5254	YLR418C	CDC73	4.87266							8.27182	YDR206W	EBS1	4.89745							8.29523	YDL110C	YDL110C	5.52886
382	8.54777	YGL014W	PUF4	4.87355							8.29353	YNL184C	YNL184C	4.89828							8.317	YER115C	SPR6	5.52911
383	8.57015	YDR422C	SIP1	4.87373							8.31524	YIL057C	YIL057C	4.89866							8.33878	YBR114W	RAD16	5.52928
384	8.59253	YFL006W	YFL006W	4.87411							8.33695	YPL018W	CTF19	4.90058							8.36055	YJR003C	YJR003C	5.52929
385	8.6149	YPR197C	YPR197C	4.87414							8.35866	YIL034C	CAP2	4.9012							8.38232	YDR453C	TSA2	5.52931
386	8.63728	YGL071W	RCS1	4.87423							8.38037	YIL023C	YIL023C	4.9014							8.40409	YCR071C	IMG2	5.5299
387	8.65966	YPL019C	VTC3	4.87424							8.40208	YFL047W	RGD2	4.90197							8.42587	YIL094C	LYS12	5.53002
388	8.68203	YNL259C	ATX1	4.87429							8.4238	YGL090W	LIF1	4.90199							8.44764	YGL124C	MON1	5.53042
389	8.70441	YDR252W	BTT1	4.87434							8.44551	YDR218C	SPR28	4.90202							8.46941	YNL109W	YNL109W	5.53054
390	8.72678	YIR042C	YIR042C	4.87487							8.46722	YER040W	GLN3	4.90236							8.49118	YER109C	FLO8	5.53073
391	8.74916	YPR185W	ATG13	4.87588							8.48893	YIL084C	SDS3	4.90264							8.51295	YMR137C	PSO2	5.53094
392	8.77154	YDL130W-A	STF1	4.87621							8.51064	YLR268W	SEC22	4.90365							8.53473	YDL039C	PRM7	5.53108
393	8.79391	YLR315W	NKP2	4.87664							8.53235	YPR120C	CLB5	4.90436							8.5565	YMR072W	ABF2	5.53129
394	8.81629	YCR090C	YCR090C	4.87685							8.55406	YGL222C	EDC1	4.90465							8.57827	YIL102C	YIL102C	5.5313
395	8.83867	YLR393W	ATP10	4.87706							8.57577	YER039C	HVG1	4.90496							8.60004	YPL058C	PDR12	5.53158
396	8.86104	YDR418W	RPL12B	4.87745							8.59748	YKR059W	TIF1	4.90502							8.62182	YIL056W	YIL056W	5.53239
397	8.88342	YJL159W	HSP150	4.87799							8.61919	YIR037W	HYR1	4.90544							8.64359	YGL107C	RMD9	5.53258
398	8.9058	YPL015C	HST2	4.87823							8.6409	YER041W	YEN1	4.90633							8.66536	YPR078C	YPR078C	5.53282
399	8.92817	YGL034C	YGL034C	4.87852							8.66261	YGL251C	HFM1	4.90684							8.68713	YML047C	PRM6	5.5332
400	8.95055	YPL033C	YPL033C	4.88001							8.68432	YDR393W	SHE9	4.90693							8.7089	YDL051W	LHP1	5.53346
401	8.97292	YKR076W	ECM4	4.88034							8.70604	YIL020C	HIS6	4.90697							8.73068	YBR130C	SHE3	5.53354
402	8.9953	YGR026W	YGR026W	4.88076							8.72775	YGL249W	ZIP2	4.90777							8.75245	YLR390W	ECM19	5.5338
403	9.01768	YLR413W	YLR413W	4.88112							8.74946	YHL005C	YHL005C	4.9078							8.77422	YDR524C	AGE1	5.53382
404	9.04005	YLR228 C	YLR228 C	4.88125							8.77117	YGR260W	TNA1	4.90785							8.79599	YER027C	GAL83	5.53397
405	9.06243	YDR370C	YDR370C	4.88133							8.79288	YIL011W	TIR3	4.9081							8.81777	YJL177W	RPL17B	5.53418
406	9.08481	YGL215W	CLG1	4.88157							8.81459	YGL246C	RAI1	4.90845							8.83954	YHR146W	CRP1	5.53452
407	9.10718	YIR027C	DAL1	4.88195							8.8363	YGL211W	YGL211W	4.9085							8.86131	YPL059W	GRX5	5.53471
408	9.12956	YOR220W	YOR220W	4.88207							8.85801	YIL049W	DFG10	4.90885							8.88308	YDL044C	MTF2	5.53475
409	9.15194	YLR257W	YLR257W	4.88245							8.87972	YFL018C	LPD1	4.90962							8.90486	YGL115W	SNF4	5.53482
410	9.17431	YGL054C	ERV14	4.88258							8.90143	YLR297W	YLR297W	4.90975							8.92663	YLR442C	SIR3	5.53499
411	9.19669	YDR539W	YDR539W	4.88274							8.92314	YJL130C	URA2	4.9104							8.9484	YGL165C	YGL165C	5.53505
412	9.21906	YIR036C	YIR036C	4.88289							8.94485	YGL253W	HXK2	4.91044							8.97017	YDL041W	YDL041W	5.53507
413	9.24144	YFR023W	PES4	4.88291							8.96657	YER032W	FIR1	4.91108							8.99194	YMR037C	MSN2	5.53509
414	9.26382	YJL214W	HXT8	4.88301							8.98828	YIL093C	RSM25	4.91116							9.01372	YDR517W	GRH1	5.53513
415	9.28619	YCR099C	YCR099C	4.8833							9.00999	YGR066C	YGR066C	4.91134							9.03549	YCR047C	BUD23	5.53524
416	9.30857	YPL006W	NCR1	4.88343							9.0317	YPR159W	KRE6	4.91153							9.05726	YBR189W	RPS9B	5.53545
417	9.33095	YKR075C	YKR075C	4.88362							9.05341	YLR278C	YLR278C	4.91154							9.07903	YNL096C	RPS7B	5.53548
418	9.35332	YMR090W	YMR090W	4.88373							9.07512	YPR114W	YPR114W	4.91167							9.10081	YOR364W	YOR364W	5.53577
419	9.3757	YKR069W	MET1	4.88379							9.09683	YLR232W	YLR232W	4.91192							9.12258	YDL034W	YDL034W	5.53596
420	9.39808	YJL201W	ECM25	4.88391							9.11854	YOR302W	YOR302W	4.9136							9.14435	YOR155C	ISN1	5.53598
421	9.42045	YDR234W	LYS4	4.88455							9.14025	YLR320W	MMS22	4.91415							9.16612	YDR513W	TTR1	5.53606
422	9.44283	YMR032W	HOF1	4.88487							9.16196	YGL234W	ADE5,7	4.91516							9.18789	YJL070C	YJL070C	5.5363
423	9.4652	YPR152C	YPR152C	4.88536							9.18367	YFR024C-A	LSB3	4.91525							9.20967	YPL189W	GUP2	5.53662
424	9.48758	YOR188W	MSB1	4.88592							9.20538	YDR352W	YDR352W	4.91569							9.23144	YPL036W	PMA2	5.53686
425	9.50996	YLR258W	GSY2	4.88799							9.2271	YIL043C	CBR1	4.9158							9.25321	YGL177W	YGL177W	5.53688
426	9.53233	YOR226C	ISU2	4.88814							9.24881	YER056C-A	RPL34A	4.9162							9.27498	YER131W	RPS26B	5.53726
427	9.55471	YFR021W	ATG18	4.88814							9.27052	YFL049W	YFL049W	4.91624							9.29676	YDR494W	RSM28	5.53727
428	9.57709	YKR017C	YKR017C	4.88858							9.29223	YKL208W	CBT1	4.9166							9.31853	YGL181W	GTS1	5.53732
429	9.59946	YBR248C	HIS7	4.88967							9.31394	YGL254W	FZF1	4.91678							9.3403	YMR052W	FAR3	5.53786
430	9.62184	YPR001W	CIT3	4.88984							9.33565	YGL224C	SDT1	4.91698							9.36207	YBR288C	APM3	5.53794
431	9.64422	YIR034C	LYS1	4.89007							9.35736	YKL177W	YKL177W	4.91742							9.38384	YLR311C	YLR311C	5.53796
432	9.66659	YBL031W	SHE1	4.89056							9.37907	YLR236C	YLR236C	4.91749							9.40562	YJL151C	SNA3	5.53808
433	9.68897	YGR256W	GND2	4.89086							9.40078	YIL072W	HOP1	4.91758							9.42739	YPL004C	LSP1	5.53813
434	9.71134	YPL081W	RPS9A	4.89162							9.42249	YPR141C	KAR3	4.91766							9.44916	YBR106W	PHO88	5.53813
435	9.73372	YCR092C	MSH3	4.89243							9.4442	YEL004W	YEA4	4.91772							9.47093	YNL284C	MRPL10	5.53872
436	9.7561	YKR078W	YKR078W	4.89246							9.46591	YFL026W	STE2	4.91817							9.49271	YNR033W	ABZ1	5.53873
437	9.77847	YPR188C	MLC2	4.89298							9.48762	YEL041W	YEL041W	4.91874							9.51448	YPL194W	DDC1	5.53879
438	9.80085	YFR006W	YFR006W	4.89324							9.50934	YIL097W	FYV10	4.91892							9.53625	YCR033W	SNT1	5.53889
439	9.82323	YOR191W	RIS1	4.89332							9.53105	YOR316C	COT1	4.91896							9.55802	YGR258C	RAD2	5.53938
440	9.8456	YGL197W	MDS3	4.89356							9.55276	YGL216W	KIP3	4.91951							9.5798	YER162C	RAD4	5.53967
441	9.86798	YGR279C	SCW4	4.89365							9.57447	YER066C-A	YER066C-A	4.91972							9.60157	YIL136W	OM45	5.53996
442	9.89036	YOR199W	YOR199W	4.89374							9.59618	YFL055W	AGP3	4.92003							9.62334	YBR133C	HSL7	5.54011
443	9.91273	YOR205C	FMP38	4.89395							9.61789	YGL212W	VAM7	4.92038							9.64511	YIR026C	YVH1	5.54019
444	9.93511	YOR280C	FSH3	4.89473							9.6396	YER057C	HMF1	4.92058							9.66688	YDL021W	GPM2	5.54037
445	9.95748	YAL010C	MDM10	4.89515							9.66131	YIL096C	YIL096C	4.9215							9.68866	YMR054W	STV1	5.54037
446	9.97986	YJL206C-A	YJL206C-A	4.8963							9.68302	YDR372C	VPS74	4.92164							9.71043	YDR467C	YDR467C	5.54109
447	10.0022	YBL036C	YBL036C	4.89631							9.70473	YIL024C	YIL024C	4.92178							9.7322	YDR071C	PAA1	5.54114
448	10.0246	YPR121W	THI22	4.89641							9.72644	YFL041W	FET5	4.92225							9.75397	YDR446W	ECM11	5.54134
449	10.047	YHR021W-A	ECM12	4.8972							9.74815	YLR287C-A	RPS30A	4.9231							9.77575	YGL164C	YRB30	5.54158
450	10.0694	YLR330W	CHS5	4.89742							9.76987	YFR018C	YFR018C	4.92315							9.79752	YGR276C	RNH70	5.54177
451	10.0917	YMR242C	RPL20A	4.89745							9.79158	YDR322W	MRPL35	4.92353							9.81929	YLR364W	YLR364W	5.54187
452	10.1141	YIL096C	YIL096C	4.89836							9.81329	YIL090W	YIL090W	4.92365							9.84106	YNL024C	YNL024C	5.54203
453	10.1365	YLR312C	YLR312C	4.89843							9.835	YPL042C	SSN3	4.92381							9.86283	YJL165C	HAL5	5.54215
454	10.1589	YLR410W	VIP1	4.89868							9.85671	YDR428C	YDR428C	4.92422							9.88461	YER103W	SSA4	5.5422
455	10.1812	YLR231C	BNA5	4.89886							9.87842	YLR289W	GUF1	4.92468							9.90638	YER072W	VTC1	5.54224
456	10.2036	YPR156C	TPO3	4.89908							9.90013	YHR001W-A	QCR10	4.92539							9.92815	YDL009C	YDL009C	5.54234
457	10.226	YGL243W	TAD1	4.89956							9.92184	YLR285W	NNT1	4.9254							9.94992	YLR387C	YLR387C	5.54239
458	10.2484	YPR196W	YPR196W	4.8996							9.94355	YGL243W	TAD1	4.92549							9.9717	YMR065W	KAR5	5.5424
459	10.2708	YMR087W	YMR087W	4.89973							9.96526	YER004W	FMP52	4.92582							9.99347	YBR074W	YBR074W	5.54286
460	10.2931	YOR238W	YOR238W	4.9003							9.98697	YLR287C	YLR287C	4.9263							10.0152	YDL094C	YDL094C	5.5429
461	10.3155	YCR098C	GIT1	4.90055							10.0087	YDR231C	COX20	4.92649							10.037	YNL009W	IDP3	5.54316
462	10.3379	YPR111W	DBF20	4.90086							10.0304	YDR237W	MRPL7	4.9265							10.0588	YER176W	ECM32	5.54317
463	10.3603	YOR185C	GSP2	4.90118							10.0521	YDR227W	SIR4	4.92673							10.0806	YBR083W	TEC1	5.54328
464	10.3826	YHL030W	ECM29	4.90131							10.0738	YIL013C	PDR11	4.92687							10.1023	YGL136C	MRM2	5.54329
465	10.405	YJL212C	OPT1	4.90201							10.0955	YKL206C	YKL206C	4.92691							10.1241	YER158C	YER158C	5.54334
466	10.4274	YMR064W	AEP1	4.90244							10.1172	YOR189W	IES4	4.92703							10.1459	YHR051W	COX6	5.54348
467	10.4498	YDR359C	VID21	4.90247							10.1389	YER019W	ISC1	4.92828							10.1676	YGR292W	MAL12	5.54379
468	10.4721	YNL183C	NPR1	4.90283							10.1607	YKL162C-A	YKL162C-A	4.92831							10.1894	YER187W	YER187W	5.54431
469	10.4945	YLR313C	SPH1	4.90321							10.1824	YDR176W	NGG1	4.92844							10.2112	YGL139W	YGL139W	5.54442
470	10.5169	YMR075W	RCO1	4.90339							10.2041	YDR408C	ADE8	4.92881							10.233	YGL117W	YGL117W	5.54446
471	10.5393	YKR030W	GMH1	4.90402							10.2258	YDR209C	YDR209C	4.92956							10.2547	YPL080C	YPL080C	5.54453
472	10.5616	YIR039C	YPS6	4.9046							10.2475	YOR327C	SNC2	4.92972							10.2765	YHR011W	DIA4	5.54454
473	10.584	YGL246C	RAI1	4.90483							10.2692	YNL176C	YNL176C	4.93007							10.2983	YER101C	AST2	5.54459
474	10.6064	YOR228C	YOR228C	4.90582							10.2909	YFL054C	YFL054C	4.93124							10.3201	YNL011C	YNL011C	5.54472
475	10.6288	YDR388W	RVS167	4.90648							10.3126	YDR332W	YDR332W	4.93239							10.3418	YLR386W	VAC14	5.54483
476	10.6512	YIR020W-B	YIR020W-B	4.90651							10.3343	YLR266C	YLR266C	4.93276							10.3636	YDL045W-A	MRP10	5.5451
477	10.6735	YDR207C	UME6	4.90673							10.3561	YLR280C	YLR280C	4.93281							10.3854	YBR111C	YSA1	5.54533
478	10.6959	YLR255C	YLR255C	4.90736							10.3778	YHL021C	FMP12	4.93284							10.4071	YPR083W	MDM36	5.54534
479	10.7183	YOR112W	YOR112W	4.90763							10.3995	YJL145W	SFH5	4.93293							10.4289	YER132C	PMD1	5.54538
480	10.7407	YFR001W	LOC1	4.90859							10.4212	YLR319C	BUD6	4.93336							10.4507	YMR056C	AAC1	5.54571
481	10.763	YDR535C	YDR535C	4.90958							10.4429	YNL199C	GCR2	4.93352							10.4725	YDL022W	GPD1	5.54577
482	10.7854	YDR219C	YDR219C	4.90978							10.4646	YDR148C	KGD2	4.93355							10.4942	YCR067C	SED4	5.5466
483	10.8078	YGR263C	YGR263C	4.90979							10.4863	YOR246C	YOR246C	4.93396							10.516	YER185W	YER185W	5.54661
484	10.8302	YPL040C	ISM1	4.90993							10.508	YPR170C	YPR170C	4.93413							10.5378	YNL219C	ALG9	5.5468
485	10.8525	YBL058W	SHP1	4.91143							10.5297	YGR061C	ADE6	4.93441							10.5595	YPL072W	UBP16	5.54703
486	10.8749	YGR269W	YGR269W	4.91144							10.5515	YGL195W	GCN1	4.93452							10.5813	YLR334C	YLR334C	5.54783
487	10.8973	YDR229W	IVY1	4.91163							10.5732	YER084W	YER084W	4.93516							10.6031	YGL161C	YIP5	5.54799
488	10.9197	YGR275W	RTT102	4.9117							10.5949	YGR268C	HUA1	4.93525							10.6249	YLR235C	YLR235C	5.54819
489	10.942	YLR279W	YLR279W	4.91192							10.6166	YKR009C	FOX2	4.93602							10.6466	YDR138W	HPR1	5.54854
490	10.9644	YNL176C	YNL176C	4.91194							10.6383	YNL159C	ASI2	4.93605							10.6684	YJL103C	YJL103C	5.54865
491	10.9868	YOR070C	GYP1	4.912							10.66	YIR018W	YAP5	4.93652							10.6902	YDL013W	HEX3	5.54876
492	11.0092	YNL218W	YNL218W	4.91237							10.6817	YOR308C	SNU66	4.93653							10.712	YER118C	SHO1	5.54895
493	11.0316	YGR157W	CHO2	4.91239							10.7034	YFR010W	UBP6	4.93734							10.7337	YFL019C	YFL019C	5.54903
494	11.0539	YMR067C	YMR067C	4.91244							10.7251	YJL157C	FAR1	4.93786							10.7555	YLR349W	YLR349W	5.54915
495	11.0763	YMR063W	RIM9	4.91281							10.7469	YKL205W	LOS1	4.93796							10.7773	YBR104W	YMC2	5.54919
496	11.0987	YDR220C	YDR220C	4.91363							10.7686	YJL133W	MRS3	4.93838							10.799	YDR194C	MSS116	5.54973
497	11.1211	YOR196C	LIP5	4.91396							10.7903	YLR299W	ECM38	4.93886							10.8208	YCR048W	ARE1	5.54977
498	11.1434	YGR287C	YGR287C	4.914							10.812	YGL252C	RTG2	4.93904							10.8426	YBR145W	ADH5	5.5498
499	11.1658	YCR101C	YCR101C	4.91416							10.8337	YIL064W	YIL064W	4.93915							10.8644	YER178W	PDA1	5.55001
500	11.1882	YIL057C	YIL057C	4.91435							10.8554	YOR297C	TIM18	4.93992							10.8861	YDR481C	PHO8	5.55004
501	11.2106	YOR061W	CKA2	4.91439							10.8771	YOR307C	SLY41	4.9401							10.9079	YDR519W	FPR2	5.55015
502	11.2329	YMR089C	YTA12	4.91468							10.8988	YGR084C	MRP13	4.94068							10.9297	YGL160W	YGL160W	5.55018
503	11.2553	YGL039W	YGL039W	4.91477							10.9205	YKR021W	YKR021W	4.94073							10.9514	YDR455C	YDR455C	5.55041
504	11.2777	YNL187W	YNL187W	4.91559							10.9422	YDR351W	SBE2	4.94095							10.9732	YGR271W	SLH1	5.55064
505	11.3001	YDR294C	DPL1	4.91562							10.964	YKR032W	YKR032W	4.94166							10.995	YDR459C	YDR459C	5.551
506	11.3224	YGL035C	MIG1	4.91567							10.9857	YIL028W	YIL028W	4.94177							11.0168	YDR500C	YDR500C	5.55113
507	11.3448	YOR248W	YOR248W	4.91592							11.0074	YER051W	YER051W	4.94218							11.0385	YGL118C	YGL118C	5.55119
508	11.3672	YFR026C	YFR026C	4.91668							11.0291	YDR143C	SAN1	4.94223							11.0603	YLR372W	SUR4	5.55136
509	11.3896	YGR104C	SRB5	4.91722							11.0508	YIL012W	YIL012W	4.9423							11.0821	YGR279C	SCW4	5.55137
510	11.4119	YDR389W	SAC7	4.9175							11.0725	YDR409W	SIZ1	4.94248							11.1039	YPL183W-A	YPL183W-A	5.55138
511	11.4343	YDR286C	YDR286C	4.9176							11.0942	YFL043C	YFL043C	4.94256							11.1256	YLR435W	TSR2	5.55144
512	11.4567	YIR028W	DAL4	4.91811							11.1159	YFL034W	YFL034W	4.94306							11.1474	YER180C	ISC10	5.55158
513	11.4791	YBL079W	NUP170	4.91842							11.1376	YLR269C	YLR269C	4.9436							11.1692	YOR275C	RIM20	5.55173
514	11.5015	YNL196C	YNL196C	4.91902							11.1594	YEL040W	UTR2	4.94409							11.1909	YPL029W	SUV3	5.55175
515	11.5238	YIR021W	MRS1	4.91919							11.1811	YNL154C	YCK2	4.94433							11.2127	YDR514C	YDR514C	5.5521
516	11.5462	YIR019C	MUC1	4.91966							11.2028	YIL073C	SPO22	4.94478							11.2345	YDR471W	RPL27B	5.55213
517	11.5686	YCR100C	YCR100C	4.92055							11.2245	YEL065W	SIT1	4.94566							11.2563	YLR233C	EST1	5.55221
518	11.591	YFR009W	GCN20	4.92085							11.2462	YDR379W	RGA2	4.94593							11.278	YBR138C	YBR138C	5.55236
519	11.6133	YPL074W	YTA6	4.92087							11.2679	YGL199C	YGL199C	4.94642							11.2998	YOL125W	YOL125W	5.55237
520	11.6357	YDR092W	UBC13	4.92103							11.2896	YDR173C	ARG82	4.94657							11.3216	YJR034W	PET191	5.55238
521	11.6581	YDR284C	DPP1	4.92128							11.3113	YDR219C	YDR219C	4.94699							11.3433	YLR439W	MRPL4	5.55246
522	11.6805	YHL029C	YHL029C	4.92137							11.333	YLR292C	SEC72	4.94701							11.3651	YER119C	AVT6	5.55247
523	11.7028	YIR024C	YIR024C	4.92163							11.3548	YLR279W	YLR279W	4.94704							11.3869	YGL138C	YGL138C	5.55265
524	11.7252	YFR018C	YFR018C	4.92195							11.3765	YDR388W	RVS167	4.94742							11.4087	YDL063C	YDL063C	5.55299
525	11.7476	YBL064C	PRX1	4.92254							11.3982	YLR271W	YLR271W	4.94744							11.4304	YBR294W	SUL1	5.55324
526	11.77	YOR285W	YOR285W	4.92263							11.4199	YEL049W	PAU2	4.9477							11.4522	YER184C	YER184C	5.55333
527	11.7923	YDR233C	RTN1	4.92299							11.4416	YGL236C	MTO1	4.94815							11.474	YER124C	DSE1	5.55338
528	11.8147	YKR016W	FMP13	4.92305							11.4633	YDR371W	CTS2	4.94822							11.4958	YER150W	SPI1	5.55367
529	11.8371	YOR126C	IAH1	4.92365							11.485	YKL070W	YKL070W	4.94858							11.5175	YHR091C	MSR1	5.55379
530	11.8595	YLR392C	YLR392C	4.92388							11.5067	YEL039C	CYC7	4.94883							11.5393	YDR458C	YDR458C	5.55396
531	11.8819	YOR286W	FMP31	4.924							11.5284	YNL173C	MDG1	4.94902							11.5611	YLR376C	PSY3	5.55406
532	11.9042	YNL184C	YNL184C	4.92419							11.5502	YER035W	EDC2	4.94913							11.5828	YBR090C-A	YBR090C-A	5.55409
533	11.9266	YDR382W	RPP2B	4.92433							11.5719	YEL037C	RAD23	4.94916							11.6046	YDR114C	YDR114C	5.55417
534	11.949	YBL019W	APN2	4.9251							11.5936	YGR105W	VMA21	4.94932							11.6264	YOL152W	FRE7	5.55426
535	11.9714	YOR213C	SAS5	4.92637							11.6153	YDR370C	YDR370C	4.9494							11.6482	YAR002C-A	ERP1	5.55429
536	11.9937	YGL255W	ZRT1	4.92663							11.637	YFL028C	CAF16	4.95035							11.6699	YFL007W	BLM3	5.55481
537	12.0161	YIL095W	PRK1	4.92664							11.6587	YDR241W	BUD26	4.95042							11.6917	YGL170C	SPO74	5.55521
538	12.0385	YPL035C	YPL035C	4.92679							11.6804	YDR410C	STE14	4.95094							11.7135	YLR375W	STP3	5.55541
539	12.0609	YOR197W	MCA1	4.92718							11.7021	YDR139C	RUB1	4.95108							11.7352	YBR161W	YBR161W	5.55553
540	12.0832	YLR308W	CDA2	4.92802							11.7238	YDR422C	SIP1	4.95111							11.757	YDL085W	NDE2	5.55564
541	12.1056	YKR005C	YKR005C	4.92811							11.7455	YOR351C	MEK1	4.95245							11.7788	YNL231C	PDR16	5.55579
542	12.128	YKR042W	UTH1	4.92818							11.7673	YDR430C	CYM1	4.95273							11.8006	YER179W	DMC1	5.55587
543	12.1504	YGR087C	PDC6	4.92841							11.789	YNL226W	YNL226W	4.95288							11.8223	YLR345W	YLR345W	5.55592
544	12.1727	YOR252W	YOR252W	4.92866							11.8107	YDR337W	MRPS28	4.95288							11.8441	YIL085C	KTR7	5.55632
545	12.1951	YKL221W	MCH2	4.92909							11.8324	YDR296W	MHR1	4.95293							11.8659	YNL047C	LIT1	5.55647
546	12.2175	YMR088C	YMR088C	4.9292							11.8541	YGR261C	APL6	4.95307							11.8877	YKR040C	YKR040C	5.55661
547	12.2399	YDR239C	YDR239C	4.92931							11.8758	YER011W	TIR1	4.95325							11.9094	YDR539W	YDR539W	5.55683
548	12.2623	YMR086C-A	YMR086C-A	4.92964							11.8975	YNL229C	URE2	4.9534							11.9312	YMR257C	PET111	5.55683
549	12.2846	YPL047W	YPL047W	4.92966							11.9192	YKR082W	NUP133	4.95391							11.953	YER128W	YER128W	5.55713
550	12.307	YKR044W	UIP5	4.92978							11.9409	YML001W	YPT7	4.95417							11.9747	YNL268W	LYP1	5.55738
551	12.3294	YNL204C	SPS18	4.93003							11.9627	YDR354W	TRP4	4.95432							11.9965	YPR091C	YPR091C	5.55741
552	12.3518	YPL091W	GLR1	4.93047							11.9844	YIL050W	PCL7	4.95458							12.0183	YKL096W-A	CWP2	5.55743
553	12.3741	YMR062 C	YMR062 C	4.93067							12.0061	YOR166C	YOR166C	4.95523							12.0401	YER123W	YCK3	5.55759
554	12.3965	YBR208C	DUR1,2	4.93081							12.0278	YLR224W	YLR224W	4.95525							12.0618	YGL144C	ROG1	5.55768
555	12.4189	YPR193C	HPA2	4.93107							12.0495	YKR016W	FMP13	4.9561							12.0836	YER142C	MAG1	5.5578
556	12.4413	YIR025W	MND2	4.93124							12.0712	YGL255W	ZRT1	4.95618							12.1054	YGR123C	PPT1	5.55785
557	12.4636	YKR084C	HBS1	4.93173							12.0929	YLR284C	ECI1	4.95635							12.1272	YER152C	YER152C	5.55809
558	12.486	YKR080W	MTD1	4.93178							12.1146	YOR324C	FRT1	4.95637							12.1489	YPR131C	NAT3	5.5581
559	12.5084	YGR286C	BIO2	4.93182							12.1363	YOR314W	YOR314W	4.95655							12.1707	YER032W	FIR1	5.55823
560	12.5308	YIR017C	MET28	4.93202							12.1581	YFL021W	GAT1	4.9566							12.1925	YCR100C	YCR100C	5.55825
561	12.5531	YLR283W	YLR283W	4.93203							12.1798	YBL090W	MRP21	4.95682							12.2142	YGR272C	YGR272C	5.55834
562	12.5755	YDR392W	SPT3	4.93293							12.2015	YFL053W	DAK2	4.95707							12.236	YFR030W	MET10	5.55838
563	12.5979	YGL199C	YGL199C	4.93295							12.2232	YDR223W	YDR223W	4.95738							12.2578	YDR521W	YDR521W	5.55844
564	12.6203	YJL215C	YJL215C	4.93311							12.2449	YKR077W	YKR077W	4.95799							12.2796	YDR115W	YDR115W	5.55844
565	12.6426	YGR012W	YGR012W	4.93333							12.2666	YDR436W	PPZ2	4.95819							12.3013	YLR368W	MDM30	5.55867
566	12.665	YDR103W	STE5	4.93337							12.2883	YDR400W	URH1	4.95844							12.3231	YGR289C	MAL11	5.55884
567	12.6874	YFL034W	YFL034W	4.93398							12.31	YEL038W	UTR4	4.95851							12.3449	YCR099C	YCR099C	5.55884
568	12.7098	YPR154W	PIN3	4.9341							12.3317	YLR254C	YLR254C	4.95856							12.3666	YDL083C	RPS16B	5.55895
569	12.7322	YKR015C	YKR015C	4.93437							12.3535	YNL330C	RPD3	4.9588							12.3884	YGL166W	CUP2	5.55903
570	12.7545	YIR020C	YIR020C	4.93465							12.3752	YDR431W	YDR431W	4.95898							12.4102	YPR158W	YPR158W	5.55909
571	12.7769	YER084W	YER084W	4.93471							12.3969	YDR386W	MUS81	4.95903							12.432	YER140W	YER140W	5.55935
572	12.7993	YIL072W	HOP1	4.93493							12.4186	YEL068C	YEL068C	4.95914							12.4537	YJR039W	YJR039W	5.55941
573	12.8217	YLR241W	YLR241W	4.93509							12.4403	YDR423C	CAD1	4.95926							12.4755	YDR442W	YDR442W	5.55978
574	12.844	YFL028C	CAF16	4.93581							12.462	YIL079C	AIR1	4.95972							12.4973	YBR158W	AMN1	5.55982
575	12.8664	YGR016W	YGR016W	4.93589							12.4837	YEL010W	YEL010W	4.95975							12.5191	YGL140C	YGL140C	5.55984
576	12.8888	YBL055C	YBL055C	4.9359							12.5054	YIL036W	CST6	4.95985							12.5408	YDR525W-A	SNA2	5.55989
577	12.9112	YJL178C	ATG27	4.93697							12.5271	YFR014C	CMK1	4.9615							12.5626	YML075C	HMG1	5.55997
578	12.9335	YFL041W	FET5	4.93702							12.5488	YDR220C	YDR220C	4.96157							12.5844	YER106W	MAM1	5.56029
579	12.9559	YLR311C	YLR311C	4.93712							12.5706	YGR123C	PPT1	4.96209							12.6061	YPL057C	SUR1	5.56046
580	12.9783	YJL216C	YJL216C	4.93858							12.5923	YLR265C	NEJ1	4.96223							12.6279	YER141W	COX15	5.56056
581	13.0007	YPR198W	SGE1	4.93866							12.614	YLR273C	PIG1	4.96242							12.6497	YFR031C-A	RPL2A	5.56069
582	13.023	YKL033W-A	YKL033W-A	4.93884							12.6357	YOR094W	ARF3	4.96249							12.6715	YLR337C	VRP1	5.56075
583	13.0454	YFL026W	STE2	4.93912							12.6574	YEL047C	YEL047C	4.96252							12.6932	YCR107W	AAD3	5.56076
584	13.0678	YGR270W	YTA7	4.93955							12.6791	YOR369C	RPS12	4.96259							12.715	YDL011C	YDL011C	5.56085
585	13.0902	YPR171W	BSP1	4.93955							12.7008	YDR419W	RAD30	4.96261							12.7368	YDL079C	MRK1	5.56109
586	13.1126	YNL203C	YNL203C	4.93957							12.7225	YEL063C	CAN1	4.96314							12.7585	YGL158W	RCK1	5.56113
587	13.1349	YGR290W	YGR290W	4.93988							12.7442	YIL017C	VID28	4.96349							12.7803	YGR291C	YGR291C	5.56114
588	13.1573	YNL210W	MER1	4.94042							12.766	YGL230C	YGL230C	4.96401							12.8021	YPR021C	AGC1	5.56127
589	13.1797	YDR387C	YDR387C	4.94091							12.7877	YDR149C	YDR149C	4.96431							12.8239	YLR390W-A	CCW14	5.56164
590	13.2021	YKL212W	SAC1	4.9412							12.8094	YLR221C	RSA3	4.96443							12.8456	YDR508C	GNP1	5.56177
591	13.2244	YNL202W	SPS19	4.94131							12.8311	YOR059C	YOR059C	4.96451							12.8674	YOR364W	YOR364W	5.56183
592	13.2468	YDR148C	KGD2	4.9414							12.8528	YOR193W	PEX27	4.9648							12.8892	YPR116W	YPR116W	5.56187
593	13.2692	YOR171C	LCB4	4.9418							12.8745	YEL051W	VMA8	4.96521							12.911	YLR373C	VID22	5.56187
594	13.2916	YDR215C	YDR215C	4.94187							12.8962	YEL067C	YEL067C	4.96553							12.9327	YDR326C	YDR326C	5.5619
595	13.3139	YPR123C	YPR123C	4.94233							12.9179	YDR068W	DOS2	4.96617							12.9545	YLR385C	AWS1	5.56192
596	13.3363	YHR079C-B	YHR079C-B	4.94263							12.9396	YEL057C	YEL057C	4.96665							12.9763	YER182W	FMP10	5.56195
597	13.3587	YER041W	YEN1	4.94349							12.9614	YLR248W	RCK2	4.96767							12.998	YER181C	YER181C	5.56239
598	13.3811	YER032W	FIR1	4.94353							12.9831	YGR118W	RPS23A	4.96771							13.0198	YDR227W	SIR4	5.56248
599	13.4034	YKR066C	CCP1	4.94432							13.0048	YPL108W	YPL108W	4.96853							13.0416	YER121W	YER121W	5.5625
600	13.4258	YEL003W	GIM4	4.94441							13.0265	YLR405W	DUS4	4.96859							13.0634	YLR384C	IKI3	5.5626
601	13.4482	YOR235W	YOR235W	4.94475							13.0482	YER030W	YER030W	4.96911							13.0851	YLR389C	STE23	5.56266
602	13.4706	YIL045W	PIG2	4.9453							13.0699	YDR401W	YDR401W	4.96914							13.1069	YER149C	PEA2	5.56272
603	13.493	YPR106W	ISR1	4.94531							13.0916	YOR042W	CUE5	4.9697							13.1287	YNL055C	POR1	5.56278
604	13.5153	YMR207C	HFA1	4.9454							13.1133	YER068C-A	YER068C-A	4.9698							13.1504	YBR099C	YBR099C	5.56308
605	13.5377	YLR250W	SSP120	4.94557							13.135	YGL197W	MDS3	4.97014							13.1722	YER119C-A	YER119C-A	5.56326
606	13.5601	YDR216W	ADR1	4.94559							13.1568	YIL086C	YIL086C	4.97132							13.194	YBR301W	DAN3	5.56333
607	13.5825	YMR167W	MLH1	4.94623							13.1785	YLR309C	IMH1	4.9714							13.2158	YLR353W	BUD8	5.5635
608	13.6048	YOR225W	YOR225W	4.94635							13.2002	YDR298C	ATP5	4.97152							13.2375	YOR211C	MGM1	5.56358
609	13.6272	YJL192C	SOP4	4.94698							13.2219	YDR420W	HKR1	4.97165							13.2593	YJL105W	SET4	5.56359
610	13.6496	YGL241W	KAP114	4.94726							13.2436	YNL212W	VID27	4.97176							13.2811	YFL010W-A	AUA1	5.56381
611	13.672	YFR014C	CMK1	4.94745							13.2653	YDR140W	YDR140W	4.9718							13.3029	YDR486C	VPS60	5.56381
612	13.6943	YGR244C	LSC2	4.9475							13.287	YKR003W	OSH6	4.97196							13.3246	YDL025C	YDL025C	5.56387
613	13.7167	YOR201C	PET56	4.94852							13.3087	YOR115C	TRS33	4.97227							13.3464	YDR058C	TGL2	5.56441
614	13.7391	YDR203W	YDR203W	4.94897							13.3304	YNL187W	YNL187W	4.97249							13.3682	YKR102W	FLO10	5.56484
615	13.7615	YNL211C	YNL211C	4.94902							13.3521	YDR392W	SPT3	4.9725							13.3899	YPL224C	MMT2	5.56502
616	13.7838	YDR433W	YDR433W	4.94935							13.3739	YEL017C-A	PMP2	4.97289							13.4117	YDL114W	YDL114W	5.56511
617	13.8062	YKL200C	YKL200C	4.95052							13.3956	YFL056C	AAD6	4.97301							13.4335	YJL163C	YJL163C	5.56544
618	13.8286	YGL049C	TIF4632	4.95064							13.4173	YDR142C	PEX7	4.97337							13.4553	YDR480W	DIG2	5.56551
619	13.851	YPR172W	YPR172W	4.9507							13.439	YEL020C	YEL020C	4.9737							13.477	YBR282W	MRPL27	5.56569
620	13.8733	YNL205C	YNL205C	4.95122							13.4607	YIL040W	APQ12	4.97378							13.4988	YDR512C	EMI1	5.56597
621	13.8957	YJL207C	YJL207C	4.95158							13.4824	YDR403W	DIT1	4.97429							13.5206	YER130C	YER130C	5.56612
622	13.9181	YJL210W	PEX2	4.95183							13.5041	YKL178C	STE3	4.97482							13.5423	YLR244C	MAP1	5.56629
623	13.9405	YIL043C	CBR1	4.95203							13.5258	YOR055W	YOR055W	4.97544							13.5641	YDR474C	YDR474C	5.56658
624	13.9629	YOR283W	YOR283W	4.95227							13.5475	YOR047C	STD1	4.97554							13.5859	YFL012W	YFL012W	5.56669
625	13.9852	YKR052C	MRS4	4.95238							13.5693	YOR138C	RUP1	4.97568							13.6077	YDR439W	LRS4	5.5667
626	14.0076	YPL017C	YPL017C	4.95284							13.591	YOR296W	YOR296W	4.97623							13.6294	YGL146C	YGL146C	5.56673
627	14.03	YOR170W	YOR170W	4.9529							13.6127	YOR040W	GLO4	4.97675							13.6512	YDR523C	SPS1	5.5669
628	14.0524	YGR283C	YGR283C	4.95309							13.6344	YGR080W	TWF1	4.97696							13.673	YBR299W	MAL32	5.56699
629	14.0747	YGR249W	MGA1	4.95314							13.6561	YDR348C	YDR348C	4.97697							13.6948	YML076C	WAR1	5.56718
630	14.0971	YPR130C	YPR130C	4.9542							13.6778	YDR402C	DIT2	4.97718							13.7165	YPR151C	SUE1	5.56728
631	14.1195	YGL033W	HOP2	4.95437							13.6995	YDR144C	MKC7	4.97733							13.7383	YGL261C	YGL261C	5.56729
632	14.1419	YJL211C	YJL211C	4.95449							13.7212	YDR380W	ARO10	4.97747							13.7601	YGL154C	LYS5	5.5677
633	14.1642	YPR122W	AXL1	4.95457							13.7429	YLR251W	SYM1	4.97753							13.7818	YER145C	FTR1	5.56774
634	14.1866	YLR292C	SEC72	4.95483							13.7647	YIL077C	YIL077C	4.97765							13.8036	YDR469W	SDC1	5.56781
635	14.209	YOL052C	SPE2	4.95512							13.7864	YGR070W	ROM1	4.97773							13.8254	YDR451C	YHP1	5.56789
636	14.2314	YJL217W	YJL217W	4.95517							13.8081	YMR091C	NPL6	4.97794							13.8472	YER173W	RAD24	5.56796
637	14.2537	YLR264W	RPS28B	4.95527							13.8298	YDR222W	YDR222W	4.97799							13.8689	YGL249W	ZIP2	5.56807
638	14.2761	YGL046W	YGL046W	4.95531							13.8515	YER072W	VTC1	4.97881							13.8907	YDR488C	PAC11	5.56812
639	14.2985	YKR070W	YKR070W	4.95558							13.8732	YMR038C	LYS7	4.9794							13.9125	YIR042C	YIR042C	5.56826
640	14.3209	YDR287W	YDR287W	4.95577							13.8949	YGR064W	YGR064W	4.97957							13.9342	YGL109W	YGL109W	5.5683
641	14.3433	YAL020C	ATS1	4.95582							13.9166	YJL206C-A	YJL206C-A	4.97978							13.956	YER135C	YER135C	5.56844
642	14.3656	YGL078C	DBP3	4.95617							13.9383	YER074W	RPS24A	4.98019							13.9778	YGL157W	YGL157W	5.56855
643	14.388	YGR135W	PRE9	4.95742							13.9601	YIR028W	DAL4	4.98035							13.9996	YER108C	YER108C	5.56876
644	14.4104	YOR284W	HUA2	4.95768							13.9818	YOR303W	YOR303W	4.98046							14.0213	YLR356W	YLR356W	5.569
645	14.4328	YGL198W	YIP4	4.95788							14.0035	YOR291W	YOR291W	4.98062							14.0431	YML027W	YOX1	5.56903
646	14.4551	YGL056C	SDS23	4.95827							14.0252	YOR178C	GAC1	4.9814							14.0649	YER134C	YER134C	5.56926
647	14.4775	YCL030C	HIS4	4.95895							14.0469	YOR321W	PMT3	4.98141							14.0867	YGL101W	YGL101W	5.5694
648	14.4999	YJL181W	YJL181W	4.96002							14.0686	YOR058C	ASE1	4.98161							14.1084	YDR477W	SNF1	5.5696
649	14.5223	YIL032C	YIL032C	4.96041							14.0903	YIL029C	YIL029C	4.98168							14.1302	YDR533C	HSP31	5.56974
650	14.5446	YPR117W	YPR117W	4.96067							14.112	YEL008W	YEL008W	4.98173							14.152	YDR495C	VPS3	5.56989
651	14.567	YDR146C	SWI5	4.96073							14.1337	YOR315W	YOR315W	4.98175							14.1737	YER163C	YER163C	5.56997
652	14.5894	YDR162C	NBP2	4.96109							14.1554	YOR167C	RPS28A	4.98243							14.1955	YMR100W	MUB1	5.57013
653	14.6118	YDR169C	STB3	4.96143							14.1772	YMR233W	YMR233W	4.98303							14.2173	YLR455W	YLR455W	5.5703
654	14.6341	YER039C	HVG1	4.96223							14.1989	YDR363W	ESC2	4.98306							14.2391	YDR525W	API2	5.57042
655	14.6565	YGR200C	ELP2	4.96306							14.2206	YFL040W	YFL040W	4.98315							14.2608	YPR037C	ERV2	5.57059
656	14.6789	YPR155C	NCA2	4.96324							14.2423	YFR009W	GCN20	4.98315							14.2826	YLR309C	IMH1	5.57072
657	14.7013	YMR071C	TVP18	4.96432							14.264	YGL248W	PDE1	4.98321							14.3044	YMR139W	RIM11	5.57085
658	14.7237	YGL258W	VEL1	4.96436							14.2857	YDR421W	ARO80	4.98352							14.3261	YBR117C	TKL2	5.57087
659	14.746	YKR072C	SIS2	4.96459							14.3074	YEL062W	NPR2	4.98383							14.3479	YDL078C	MDH3	5.57104
660	14.7684	YLR247C	YLR247C	4.96527							14.3291	YKL216W	URA1	4.98414							14.3697	YIL052C	RPL34B	5.57104
661	14.7908	YNL167C	SKO1	4.96574							14.3508	YDR216W	ADR1	4.98438							14.3915	YMR058W	FET3	5.57152
662	14.8132	YLR248W	RCK2	4.96582							14.3726	YDR203W	YDR203W	4.98471							14.4132	YML022W	APT1	5.57165
663	14.8355	YJL179W	PFD1	4.96584							14.3943	YEL018W	EAF5	4.98471							14.435	YGL209W	MIG2	5.57171
664	14.8579	YBL053W	YBL053W	4.96595							14.416	YNL228W	YNL228W	4.98473							14.4568	YJR060W	CBF1	5.57183
665	14.8803	YJL193W	YJL193W	4.96619							14.4377	YNL241C	YNL241C	4.98517							14.4786	YBR129C	OPY1	5.57188
666	14.9027	YDR221W	YDR221W	4.96627							14.4594	YDR233C	RTN1	4.98539							14.5003	YFL063W	YFL063W	5.57195
667	14.925	YGL086W	MAD1	4.96635							14.4811	YOR029W	YOR029W	4.98541							14.5221	YER011W	TIR1	5.57199
668	14.9474	YPL032C	SVL3	4.96675							14.5028	YOR142W	LSC1	4.98542							14.5439	YGL176C	YGL176C	5.57208
669	14.9698	YFR038W	YFR038W	4.96677							14.5245	YGR121C	MEP1	4.98563							14.5656	YGL230C	YGL230C	5.57232
670	14.9922	YOL065C	INP54	4.96711							14.5462	YDR383C	NKP1	4.9858							14.5874	YBR137W	YBR137W	5.5725
671	15.0145	YER038W-A	FMP49	4.9674							14.568	YJL129C	YJL129C	4.98605							14.6092	YIL122W	POG1	5.57266
672	15.0369	YDR363W-A	SEM1	4.96858							14.5897	YEL006W	YEL006W	4.98641							14.631	YMR038C	LYS7	5.57292
673	15.0593	YOR358W	HAP5	4.96867							14.6114	YIL065C	FIS1	4.98686							14.6527	YML038C	YMD8	5.57311
674	15.0817	YOR223W	YOR223W	4.9688							14.6331	YER087W	YER087W	4.98695							14.6745	YDR438W	YDR438W	5.57367
675	15.1041	YBL061C	SKT5	4.96896							14.6548	YER055C	HIS1	4.98702							14.6963	YER164W	CHD1	5.57372
676	15.1264	YPL090C	RPS6A	4.96912							14.6765	YHR150W	PEX28	4.98729							14.718	YJL127C	SPT10	5.57437
677	15.1488	YPR195C	YPR195C	4.96953							14.6982	YEL054C	RPL12A	4.98749							14.7398	YNL010W	YNL010W	5.57438
678	15.1712	YNL175C	NOP13	4.96974							14.7199	YFL023W	BUD27	4.98781							14.7616	YMR243C	ZRC1	5.57469
679	15.1936	YFL047W	RGD2	4.9699							14.7416	YNL170W	YNL170W	4.98792							14.7834	YGR273C	YGR273C	5.57495
680	15.2159	YGL015C	YGL015C	4.97019							14.7634	YLR253W	YLR253W	4.98809							14.8051	YJL213W	YJL213W	5.57501
681	15.2383	YOL004W	SIN3	4.9702							14.7851	YIL032C	YIL032C	4.98815							14.8269	YGL179C	TOS3	5.57515
682	15.2607	YBL003C	HTA2	4.97058							14.8068	YKR043C	YKR043C	4.98829							14.8487	YDR465C	RMT2	5.5757
683	15.2831	YBR175W	SWD3	4.97067							14.8285	YGL037C	PNC1	4.98932							14.8705	YOL153C	YOL153C	5.57588
684	15.3054	YKL218C	YKL218C	4.97119							14.8502	YOR107W	RGS2	4.98937							14.8922	YPL054W	LEE1	5.57616
685	15.3278	YDR258C	HSP78	4.97148							14.8719	YEL072W	RMD6	4.98937							14.914	YBR139W	YBR139W	5.57628
686	15.3502	YIR038C	GTT1	4.9719							14.8936	YDR406W	PDR15	4.9899							14.9358	YGL110C	CUE3	5.57629
687	15.3726	YDR421W	ARO80	4.97241							14.9153	YOR293W	RPS10A	4.9904							14.9575	YIL102C	YIL102C	5.57632
688	15.3949	YGR118W	RPS23A	4.97256							14.937	YKR015C	YKR015C	4.99063							14.9793	YIL158W	YIL158W	5.57646
689	15.4173	YGL024W	YGL024W	4.97313							14.9587	YER044C-A	MEI4	4.9907							15.0011	YBR108W	YBR108W	5.57705
690	15.4397	YLR395C	COX8	4.97341							14.9805	YDR391C	YDR391C	4.99087							15.0229	YLR257W	YLR257W	5.57786
691	15.4621	YBL065W	YBL065W	4.97359							15.0022	YKR035C	YKR035C	4.99116							15.0446	YBR262C	FMP51	5.57798
692	15.4844	YLR307W	CDA1	4.97376							15.0239	YDR344C	YDR344C	4.9914							15.0664	YBR156C	SLI15	5.57848
693	15.5068	YKL211C	TRP3	4.97394							15.0456	YER005W	YND1	4.99145							15.0882	YDL089W	YDL089W	5.57858
694	15.5292	YGR282C	BGL2	4.97396							15.0673	YDR287W	YDR287W	4.99216							15.1099	YJL084C	YJL084C	5.57859
695	15.5516	YIL086C	YIL086C	4.9741							15.089	YDR358W	GGA1	4.99219							15.1317	YER137C	YER137C	5.57868
696	15.574	YBR174C	YBR174C	4.97415							15.1107	YIL045W	PIG2	4.99226							15.1535	YLR346C	YLR346C	5.57881
697	15.5963	YPR141C	KAR3	4.97466							15.1324	YKL218C	YKL218C	4.99237							15.1753	YER016W	BIM1	5.57908
698	15.6187	YGR241C	YAP1802	4.97476							15.1541	YOR163W	DDP1	4.9929							15.197	YGR122C-A	YGR122C-A	5.57926
699	15.6411	YPR125W	YPR125W	4.97476							15.1759	YEL043W	YEL043W	4.99295							15.2188	YFR039C	YFR039C	5.57961
700	15.6635	YKR033C	YKR033C	4.975							15.1976	YOR379C	YOR379C	4.9931							15.2406	YPR023C	EAF3	5.57987
701	15.6858	YGL036W	YGL036W	4.97554							15.2193	YKR030W	GMH1	4.99319							15.2624	YBR020W	GAL1	5.57998
702	15.7082	YFR035C	YFR035C	4.97561							15.241	YNL155W	YNL155W	4.99342							15.2841	YKL033W-A	YKL033W-A	5.58
703	15.7306	YOR113W	AZF1	4.97561							15.2627	YLR241W	YLR241W	4.9941							15.3059	YPL173W	MRPL40	5.58018
704	15.753	YDR198C	YDR198C	4.97566							15.2844	YOR173W	DCS2	4.99415							15.3277	YBR169C	SSE2	5.58028
705	15.7753	YDR186C	YDR186C	4.97582							15.3061	YOR108W	LEU9	4.99423							15.3494	YER175C	TMT1	5.58036
706	15.7977	YLR025W	SNF7	4.97606							15.3278	YER060W-A	FCY22	4.99429							15.3712	YER089C	PTC2	5.58057
707	15.8201	YGL254W	FZF1	4.97608							15.3495	YNL175C	NOP13	4.99433							15.393	YKR096W	YKR096W	5.5806
708	15.8425	YPL008W	CHL1	4.97643							15.3713	YEL064C	AVT2	4.99453							15.4148	YIR027C	DAL1	5.58065
709	15.8648	YOR164C	YOR164C	4.97648							15.393	YDR192C	NUP42	4.99471							15.4365	YMR057C	YMR057C	5.58073
710	15.8872	YOR140W	SFL1	4.97742							15.4147	YOR054C	VHS3	4.9949							15.4583	YPL037C	EGD1	5.58089
711	15.9096	YPR160W	GPH1	4.97773							15.4364	YJL162C	JJJ2	4.99525							15.4801	YFL010C	WWM1	5.58098
712	15.932	YDR378C	LSM6	4.97991							15.4581	YOR053W	YOR053W	4.99528							15.5019	YDL024C	DIA3	5.58127
713	15.9544	YIL064W	YIL064W	4.98025							15.4798	YLR312C	YLR312C	4.9953							15.5236	YJL196C	ELO1	5.5815
714	15.9767	YER039C-A	YER039C-A	4.98037							15.5015	YBL080C	PET112	4.9953							15.5454	YBR103W	SIF2	5.58201
715	15.9991	YJL182C	YJL182C	4.98074							15.5232	YGL229C	SAP4	4.99535							15.5672	YEL049W	PAU2	5.58204
716	16.0215	YGL231C	YGL231C	4.98111							15.5449	YDR357C	YDR357C	4.99543							15.5889	YBR179C	FZO1	5.58204
717	16.0439	YGR285C	ZUO1	4.98147							15.5667	YER019C-A	SBH2	4.99546							15.6107	YOR302W	YOR302W	5.58216
718	16.0662	YIL020C	HIS6	4.98168							15.5884	YKL221W	MCH2	4.99561							15.6325	YJL175W	YJL175W	5.58227
719	16.0886	YPR109W	YPR109W	4.98283							15.6101	YOR161C	YOR161C	4.99582							15.6543	YLR319C	BUD6	5.58253
720	16.111	YDR345C	HXT3	4.98289							15.6318	YGR285C	ZUO1	4.996							15.676	YPR123C	YPR123C	5.58255
721	16.1334	YOR311C	HSD1	4.98296							15.6535	YNL190W	YNL190W	4.99601							15.6978	YER174C	GRX4	5.58265
722	16.1557	YLR325C	RPL38	4.98299							15.6752	YOR028C	CIN5	4.9962							15.7196	YLR352W	YLR352W	5.58265
723	16.1781	YOR040W	GLO4	4.98309							15.6969	YOR061W	CKA2	4.99646							15.7413	YLR350W	ORM2	5.58296
724	16.2005	YGL248W	PDE1	4.98378							15.7186	YOR196C	LIP5	4.9973							15.7631	YER074W	RPS24A	5.583
725	16.2229	YJL185C	YJL185C	4.98407							15.7403	YOR298W	YOR298W	4.99744							15.7849	YPR109W	YPR109W	5.58334
726	16.2452	YHL042W	YHL042W	4.98505							15.762	YEL014C	YEL014C	4.99753							15.8067	YGR086C	PIL1	5.58361
727	16.2676	YLR403W	SFP1	4.98566							15.7838	YKR017C	YKR017C	4.99783							15.8284	YER114C	BOI2	5.58364
728	16.29	YGL013C	PDR1	4.98586							15.8055	YDR198C	YDR198C	4.99783							15.8502	YDR493W	FMP36	5.58399
729	16.3124	YKL217W	JEN1	4.98594							15.8272	YKR033C	YKR033C	4.99814							15.872	YDL059C	RAD59	5.58417
730	16.3348	YFL032W	YFL032W	4.98638							15.8489	YDR306C	YDR306C	4.99817							15.8938	YGR254W	ENO1	5.58436
731	16.3571	YHL021C	FMP12	4.9865							15.8706	YKL199C	YKT9	4.99838							15.9155	YGR019W	UGA1	5.58453
732	16.3795	YGL253W	HXK2	4.98661							15.8923	YHL030W	ECM29	4.99862							15.9373	YDR522C	SPS2	5.58494
733	16.4019	YIL079C	AIR1	4.98674							15.914	YNL235C	YNL235C	4.99899							15.9591	YMR080C	NAM7	5.58504
734	16.4243	YOR139C	YOR139C	4.98712							15.9357	YLR258W	GSY2	4.99928							15.9808	YER153C	PET122	5.58518
735	16.4466	YMR214W	SCJ1	4.98785							15.9574	YOR088W	YOR088W	4.99943							16.0026	YBR171W	SEC66	5.58531
736	16.469	YOR195W	SLK19	4.98799							15.9792	YOR052C	YOR052C	4.99948							16.0244	YDL057W	YDL057W	5.58535
737	16.4914	YML016C	PPZ1	4.98805							16.0009	YHL041W	YHL041W	4.9995							16.0462	YPL090C	RPS6A	5.58576
738	16.5138	YMR195W	ICY1	4.98809							16.0226	YGR107W	YGR107W	4.99958							16.0679	YER170W	ADK2	5.58598
739	16.5361	YLR281C	YLR281C	4.98821							16.0443	YPL097W	MSY1	4.99973							16.0897	YGL105W	ARC1	5.58606
740	16.5585	YAL021C	CCR4	4.9885							16.066	YNL204C	SPS18	4.99995							16.1115	YMR256C	COX7	5.58627
741	16.5809	YDR403W	DIT1	4.98865							16.0877	YLR255C	YLR255C	5.00001							16.1332	YDL035C	GPR1	5.58643
742	16.6033	YLR319C	BUD6	4.98897							16.1094	YER024W	YAT2	5.0001							16.155	YDR506C	YDR506C	5.5865
743	16.6256	YGL228W	SHE10	4.98904							16.1311	YDR382W	RPP2B	5.0004							16.1768	YDR491C	YDR491C	5.58712
744	16.648	YKR059W	TIF1	4.98917							16.1528	YER042W	MXR1	5.00097							16.1986	YGL251C	HFM1	5.58738
745	16.6704	YJL170C	ASG7	4.98952							16.1746	YDR294C	DPL1	5.00122							16.2203	YLR240W	VPS34	5.58748
746	16.6928	YDR222W	YDR222W	4.98961							16.1963	YOR021C	YOR021C	5.00144							16.2421	YER166W	DNF1	5.58751
747	16.7151	YBL047C	EDE1	4.98967							16.218	YDR415C	YDR415C	5.00146							16.2639	YML115C	VAN1	5.58754
748	16.7375	YIL013C	PDR11	4.98983							16.2397	YDR193W	YDR193W	5.00174							16.2857	YGL143C	MRF1	5.58763
749	16.7599	YOR135C	YOR135C	4.99004							16.2614	YKL191W	DPH2	5.00253							16.3074	YEL062W	NPR2	5.58766
750	16.7823	YKL207W	YKL207W	4.99134							16.2831	YDR378C	LSM6	5.00255							16.3292	YLR348C	DIC1	5.58769
751	16.8047	YLR405W	DUS4	4.99144							16.3048	YNL157W	YNL157W	5.00299							16.351	YGL156W	AMS1	5.5878
752	16.827	YBL021C	HAP3	4.99156							16.3265	YER033C	ZRG8	5.00316							16.3727	YJL180C	ATP12	5.58836
753	16.8494	YGL037C	PNC1	4.99163							16.3482	YOR134W	BAG7	5.00324							16.3945	YER019C-A	SBH2	5.58855
754	16.8718	YIL035C	CKA1	4.9917							16.37	YDR385W	EFT2	5.00441							16.4163	YKR046C	PET10	5.58857
755	16.8942	YOR115C	TRS33	4.99206							16.3917	YOR019W	YOR019W	5.00466							16.4381	YDL066W	IDP1	5.58865
756	16.9165	YGL085W	YGL085W	4.99298							16.4134	YEL042W	GDA1	5.00481							16.4598	YGR263C	YGR263C	5.58887
757	16.9389	YGL208W	SIP2	4.99308							16.4351	YHL042W	YHL042W	5.00506							16.4816	YJL079C	PRY1	5.58888
758	16.9613	YHL003C	LAG1	4.99312							16.4568	YDR426C	YDR426C	5.00521							16.5034	YNL227C	JJJ1	5.58901
759	16.9837	YKR067W	GPT2	4.99326							16.4785	YIL037C	PRM2	5.0055							16.5251	YKL201C	MNN4	5.58914
760	17.006	YLR265C	NEJ1	4.99331							16.5002	YEL066W	HPA3	5.00563							16.5469	YFL013W-A	YFL013W-A	5.58932
761	17.0284	YNL170W	YNL170W	4.99339							16.5219	YFL052W	YFL052W	5.0057							16.5687	YER143W	DDI1	5.58946
762	17.0508	YMR069W	NAT4	4.99401							16.5436	YJL166W	QCR8	5.00656							16.5905	YGL132W	YGL132W	5.5904
763	17.0732	YDR431W	YDR431W	4.9946							16.5653	YGL231C	YGL231C	5.00663							16.6122	YMR089C	YTA12	5.59062
764	17.0955	YLR251W	SYM1	4.99473							16.5871	YOR101W	RAS1	5.00678							16.634	YLR246W	ERF2	5.59071
765	17.1179	YLR047C	YLR047C	4.99494							16.6088	YNL210W	MER1	5.00706							16.6558	YLR038C	COX12	5.59078
766	17.1403	YGL220W	YGL220W	4.99506							16.6305	YBL062W	YBL062W	5.00735							16.6776	YGL141W	HUL5	5.5908
767	17.1627	YFL043C	YFL043C	4.9951							16.6522	YDR234W	LYS4	5.00744							16.6993	YLR362W	STE11	5.59131
768	17.1851	YFR044C	YFR044C	4.99568							16.6739	YOR079C	ATX2	5.00749							16.7211	YBR128C	ATG14	5.59141
769	17.2074	YFR034C	PHO4	4.99707							16.6956	YOR289W	YOR289W	5.00789							16.7429	YNL093W	YPT53	5.59156
770	17.2298	YER091C-A	YER091C-A	4.99802							16.7173	YDR221W	YDR221W	5.00791							16.7646	YJL184W	GON7	5.59175
771	17.2522	YGL080W	FMP37	4.99807							16.739	YDR349C	YPS7	5.00801							16.7864	YOR127W	RGA1	5.59196
772	17.2746	YDR363W	ESC2	4.99808							16.7607	YGR059W	SPR3	5.00821							16.8082	YHR021W-A	ECM12	5.59218
773	17.2969	YLR114C	YLR114C	4.99815							16.7825	YER067W	YER067W	5.00839							16.83	YDL023C	SRF4	5.59228
774	17.3193	YFR032C-A	RPL29	4.99836							16.8042	YER087C-A	YER087C-A	5.00857							16.8517	YAL024C	LTE1	5.59242
775	17.3417	YPR115W	YPR115W	4.99857							16.8259	YOR126C	IAH1	5.00862							16.8735	YDR093W	DNF2	5.5927
776	17.3641	YPL022W	RAD1	4.99869							16.8476	YOR099W	KTR1	5.00869							16.8953	YNL086W	YNL086W	5.59273
777	17.3864	YJL197W	UBP12	4.99922							16.8693	YDR229W	IVY1	5.00902							16.917	YDR515W	SLF1	5.59277
778	17.4088	YLR287C	YLR287C	4.99949							16.891	YOR118W	YOR118W	5.00944							16.9388	YDR461W	MFA1	5.59285
779	17.4312	YJL198W	PHO90	4.99979							16.9127	YER010C	YER010C	5.00945							16.9606	YCR101C	YCR101C	5.59334
780	17.4536	YOR300W	YOR300W	4.9999							16.9344	YKR014C	YPT52	5.00959							16.9824	YGR162W	TIF4631	5.59336
781	17.4759	YDR256C	CTA1	5.00013							16.9561	YLR252W	YLR252W	5.01013							17.0041	YEL053C	MAK10	5.59339
782	17.4983	YGL057C	YGL057C	5.00033							16.9779	YNL160W	YGP1	5.0103							17.0259	YEL042W	GDA1	5.59379
783	17.5207	YBL059W	YBL059W	5.00065							16.9996	YDR199W	YDR199W	5.01047							17.0477	YDR456W	NHX1	5.59383
784	17.5431	YDR409W	SIZ1	5.00081							17.0213	YEL071W	DLD3	5.01063							17.0695	YJL108C	PRM10	5.59389
785	17.5655	YLR288C	MEC3	5.00133							17.043	YNL218W	YNL218W	5.01087							17.0912	YDR183W	PLP1	5.5939
786	17.5878	YIL084C	SDS3	5.0015							17.0647	YOR153W	PDR5	5.01094							17.113	YGR092W	DBF2	5.59397
787	17.6102	YLR271W	YLR271W	5.00203							17.0864	YOR320C	GNT1	5.01152							17.1348	YNL141W	AAH1	5.5944
788	17.6326	YFL054C	YFL054C	5.00213							17.1081	YER073W	ALD5	5.01152							17.1565	YLR374C	YLR374C	5.5948
789	17.655	YPL147W	PXA1	5.00287							17.1298	YNL196C	YNL196C	5.01154							17.1783	YFL004W	VTC2	5.59483
790	17.6773	YLR267W	BOP2	5.00322							17.1515	YGR108W	CLB1	5.01203							17.2001	YLR354C	TAL1	5.59483
791	17.6997	YOL050C	YOL050C	5.00374							17.1733	YGR281W	YOR1	5.01205							17.2219	YDR444W	YDR444W	5.59502
792	17.7221	YOL007C	YOL007C	5.00392							17.195	YOR136W	IDH2	5.01311							17.2436	YCR102W-A	YCR102W-A	5.5952
793	17.7445	YFL049W	YFL049W	5.00411							17.2167	YOR164C	YOR164C	5.01312							17.2654	YJR044C	VPS55	5.59525
794	17.7668	YGR235C	YGR235C	5.00422							17.2384	YKR012C	YKR012C	5.01333							17.2872	YBR141C	YBR141C	5.59553
795	17.7892	YDR371W	CTS2	5.00423							17.2601	YLR247C	YLR247C	5.01353							17.3089	YMR015C	ERG5	5.59586
796	17.8116	YLR318W	EST2	5.00463							17.2818	YKL222C	YKL222C	5.01377							17.3307	YCR102C	YCR102C	5.59605
797	17.834	YOL006C	TOP1	5.00494							17.3035	YDR085C	AFR1	5.01392							17.3525	YDL118W	YDL118W	5.59628
798	17.8563	YMR072W	ABF2	5.00502							17.3252	YLR257W	YLR257W	5.01399							17.3743	YDL070W	BDF2	5.59656
799	17.8787	YBL056W	PTC3	5.00527							17.3469	YOR195W	SLK19	5.01414							17.396	YLR371W	ROM2	5.59681
800	17.9011	YPR120C	CLB5	5.00562							17.3686	YGL087C	MMS2	5.0142							17.4178	YLR399C	BDF1	5.59704
801	17.9235	YKL222C	YKL222C	5.00571							17.3904	YDR291W	YDR291W	5.01432							17.4396	YNL315C	ATP11	5.59708
802	17.9458	YFL031W	HAC1	5.00626							17.4121	YLR408C	YLR408C	5.0145							17.4614	YFL003C	MSH4	5.5971
803	17.9682	YBL002W	HTB2	5.00666							17.4338	YIL041W	GVP36	5.01479							17.4831	YNL239W	LAP3	5.59719
804	17.9906	YBL006C	LDB7	5.00682							17.4555	YDR213W	UPC2	5.01503							17.5049	YDL086W	YDL086W	5.59743
805	18.013	YIL097W	FYV10	5.00725							17.4772	YOR170W	YOR170W	5.0151							17.5267	YDR537C	YDR537C	5.59755
806	18.0354	YDR369C	XRS2	5.0074							17.4989	YOR251C	YOR251C	5.0152							17.5484	YGL129C	RSM23	5.59812
807	18.0577	YDR315C	IPK1	5.00766							17.5206	YOR137C	SIA1	5.01583							17.5702	YGL255W	ZRT1	5.59812
808	18.0801	YOR154W	YOR154W	5.00801							17.5423	YMR192W	APP2	5.01591							17.592	YMR282C	AEP2	5.59838
809	18.1025	YLR342W	FKS1	5.00822							17.564	YOR113W	AZF1	5.01621							17.6138	YGL114W	YGL114W	5.59861
810	18.1249	YDR214W	AHA1	5.00856							17.5858	YEL052W	AFG1	5.01621							17.6355	YCR073C	SSK22	5.59865
811	18.1472	YJL186W	MNN5	5.00865							17.6075	YIL016W	SNL1	5.01639							17.6573	YPR197C	YPR197C	5.59867
812	18.1696	YBL057C	PTH2	5.00899							17.6292	YEL023C	YEL023C	5.01645							17.6791	YDR507C	GIN4	5.59869
813	18.192	YLR263W	RED1	5.00919							17.6509	YOR304C-A	YOR304C-A	5.0172							17.7008	YDR448W	ADA2	5.59881
814	18.2144	YGL082W	YGL082W	5.00988							17.6726	YOR177C	MPC54	5.01775							17.7226	YFR026C	YFR026C	5.59891
815	18.2367	YNL197C	WHI3	5.01037							17.6943	YOR121C	YOR121C	5.01776							17.7444	YOL086C	ADH1	5.59906
816	18.2591	YDR340W	YDR340W	5.01052							17.716	YNL193W	YNL193W	5.01804							17.7662	YBR144C	YBR144C	5.59947
817	18.2815	YFR024C-A	LSB3	5.01062							17.7377	YGR078C	PAC10	5.0182							17.7879	YER117W	RPL23B	5.59951
818	18.3039	YDR251W	PAM1	5.0107							17.7594	YLR238W	FAR10	5.01865							17.8097	YCR028C	FEN2	5.60006
819	18.3262	YKR012C	YKR012C	5.01091							17.7812	YOR165W	SEY1	5.01878							17.8315	YLR290C	YLR290C	5.60062
820	18.3486	YGL196W	YGL196W	5.01108							17.8029	YDR389W	SAC7	5.01881							17.8533	YPL056C	YPL056C	5.60062
821	18.371	YNL195C	YNL195C	5.01114							17.8246	YLR306W	UBC12	5.01946							17.875	YGR028W	MSP1	5.6009
822	18.3934	YOR123C	LEO1	5.01161							17.8463	YGR069W	YGR069W	5.02014							17.8968	YIR038C	GTT1	5.60098
823	18.4158	YFL021W	GAT1	5.01171							17.868	YDR225W	HTA1	5.02043							17.9186	YBR149W	ARA1	5.601
824	18.4381	YPL049C	DIG1	5.01189							17.8897	YDR217C	RAD9	5.02069							17.9403	YOR158W	PET123	5.60106
825	18.4605	YBR221C	PDB1	5.01198							17.9114	YEL053C	MAK10	5.02086							17.9621	YMR097C	MTG1	5.60124
826	18.4829	YHL023C	RMD11	5.01262							17.9331	YER049W	YER049W	5.02108							17.9839	YGR093W	YGR093W	5.60147
827	18.5053	YGL249W	ZIP2	5.01276							17.9548	YOR311C	HSD1	5.0213							18.0057	YDL074C	BRE1	5.60162
828	18.5276	YOR120W	GCY1	5.01277							17.9766	YOR031W	CRS5	5.02163							18.0274	YGR275W	RTT102	5.60202
829	18.55	YFL018C	LPD1	5.01324							17.9983	YIL087C	YIL087C	5.02175							18.0492	YJL137C	GLG2	5.60205
830	18.5724	YLR285W	NNT1	5.01329							18.02	YKL190W	CNB1	5.02251							18.071	YPL066W	YPL066W	5.60211
831	18.5948	YNL228W	YNL228W	5.01382							18.0417	YOR087W	YVC1	5.02254							18.0927	YNL230C	ELA1	5.6023
832	18.6171	YMR234W	RNH1	5.01393							18.0634	YDR215C	YDR215C	5.02304							18.1145	YIR025W	MND2	5.60233
833	18.6395	YEL062W	NPR2	5.01394							18.0851	YOR114W	YOR114W	5.02319							18.1363	YMR082C	YMR082C	5.60378
834	18.6619	YGL072C	YGL072C	5.01398							18.1068	YLR393W	ATP10	5.02322							18.1581	YGR106C	YGR106C	5.60386
835	18.6843	YFL053W	DAK2	5.01412							18.1285	YDR340W	YDR340W	5.02338							18.1798	YER068C-A	YER068C-A	5.60401
836	18.7066	YOR100C	CRC1	5.01421							18.1502	YDR210W	YDR210W	5.02342							18.2016	YMR267W	PPA2	5.60416
837	18.729	YFR033C	QCR6	5.01425							18.1719	YOR112W	YOR112W	5.02365							18.2234	YER169W	RPH1	5.60433
838	18.7514	YEL009C	GCN4	5.01467							18.1937	YEL030W	ECM10	5.02369							18.2452	YFR024C-A	LSB3	5.60481
839	18.7738	YGL002W	ERP6	5.01507							18.2154	YOR034C	AKR2	5.02376							18.2669	YLR287C-A	RPS30A	5.60483
840	18.7962	YIL002C	INP51	5.01517							18.2371	YOR083W	WHI5	5.02424							18.2887	YBR069C	TAT1	5.60504
841	18.8185	YBL090W	MRP21	5.01557							18.2588	YGR071C	YGR071C	5.02448							18.3105	YER139C	YER139C	5.60518
842	18.8409	YOR101W	RAS1	5.01572							18.2805	YGR109C	CLB6	5.02466							18.3322	YGR014W	MSB2	5.60568
843	18.8633	YOR124C	UBP2	5.01631							18.3022	YER007W	PAC2	5.02501							18.354	YGL198W	YIP4	5.60572
844	18.8857	YLR290C	YLR290C	5.01643							18.3239	YOR104W	PIN2	5.02571							18.3758	YDR197W	CBS2	5.60587
845	18.908	YBL060W	YBL060W	5.01652							18.3456	YER079W	YER079W	5.02633							18.3976	YPR031W	NTO1	5.60593
846	18.9304	YDR265W	PEX10	5.01654							18.3673	YOR247W	SRL1	5.02641							18.4193	YIR021W	MRS1	5.60599
847	18.9528	YGL234W	ADE5,7	5.01666							18.3891	YOR124C	UBP2	5.02644							18.4411	YPL183W-A	GON5	5.60676
848	18.9752	YHL016C	DUR3	5.01721							18.4108	YOR313C	SPS4	5.02673							18.4629	YGL131C	SNT2	5.60678
849	18.9975	YGL063W	PUS2	5.01729							18.4325	YDR131C	YDR131C	5.02696							18.4847	YGL168W	HUR1	5.60704
850	19.0199	YLR273C	PIG1	5.01753							18.4542	YER046W-A	YER046W-A	5.02726							18.5064	YMR118C	YMR118C	5.60725
851	19.0423	YGR229C	SMI1	5.01767							18.4759	YGR058W	YGR058W	5.02736							18.5282	YIR039C	YPS6	5.60727
852	19.0647	YLR306W	UBC12	5.01812							18.4976	YKL200C	YKL200C	5.02759							18.55	YDR085C	AFR1	5.6074
853	19.087	YGR288W	MAL13	5.01812							18.5193	YEL056W	HAT2	5.02767							18.5717	YCR092C	MSH3	5.60766
854	19.1094	YOR364W	YOR364W	5.01831							18.541	YOR041C	SRF5	5.02784							18.5935	YKR070W	YKR070W	5.60778
855	19.1318	YGR247W	CPD1	5.01842							18.5627	YOR105W	YOR105W	5.02806							18.6153	YGL167C	PMR1	5.60827
856	19.1542	YGR058W	YGR058W	5.01875							18.5845	YJL168C	SET2	5.02811							18.6371	YKR075C	YKR075C	5.60848
857	19.1765	YGL059W	YGL059W	5.01901							18.6062	YKR058W	GLG1	5.02818							18.6588	YMR116C	ASC1	5.60891
858	19.1989	YAL026C	DRS2	5.01926							18.6279	YNL168C	FMP41	5.02826							18.6806	YMR083W	ADH3	5.60904
859	19.2213	YOR138C	RUP1	5.01939							18.6496	YOR084W	YOR084W	5.0287							18.7024	YDR496C	PUF6	5.60937
860	19.2437	YGL224C	SDT1	5.02033							18.6713	YNL233W	BNI4	5.02944							18.7241	YNL021W	HDA1	5.6094
861	19.2661	YMR081C	ISF1	5.02055							18.693	YDR368W	YPR1	5.02964							18.7459	YGR003W	CUL3	5.60946
862	19.2884	YHR097C	YHR097C	5.02062							18.7147	YIL053W	RHR2	5.02966							18.7677	YGR256W	GND2	5.60977
863	19.3108	YDR119W	YDR119W	5.02073							18.7364	YIL044C	AGE2	5.03009							18.7895	YKR066C	CCP1	5.60983
864	19.3332	YKL191W	DPH2	5.02078							18.7581	YDR251W	PAM1	5.03015							18.8112	YPL041C	YPL041C	5.60997
865	19.3556	YGL062W	PYC1	5.02141							18.7799	YHR100C	YHR100C	5.0302							18.833	YKR076W	ECM4	5.61031
866	19.3779	YDR391C	YDR391C	5.02168							18.8016	YIL015W	BAR1	5.03032							18.8548	YCR003W	MRPL32	5.61053
867	19.4003	YLR414C	YLR414C	5.02219							18.8233	YDR161W	YDR161W	5.03035							18.8766	YGR287C	YGR287C	5.61059
868	19.4227	YGL229C	SAP4	5.02308							18.845	YGR067C	YGR067C	5.03068							18.8983	YBR147W	YBR147W	5.6107
869	19.4451	YOR136W	IDH2	5.02318							18.8667	YDR255C	RMD5	5.03119							18.9201	YLR284C	ECI1	5.61105
870	19.4674	YGR061C	ADE6	5.0237							18.8884	YDR305C	HNT2	5.03245							18.9419	YHR079C-B	YHR079C-B	5.61143
871	19.4898	YDR335W	MSN5	5.02386							18.9101	YER054C	GIP2	5.03272							18.9636	YNL133C	FYV6	5.61149
872	19.5122	YPR140W	YPR140W	5.0244							18.9318	YOR037W	CYC2	5.03288							18.9854	YNL041C	COG6	5.61193
873	19.5346	YGR268C	HUA1	5.02463							18.9535	YER001W	MNN1	5.03309							19.0072	YMR198W	CIK1	5.61197
874	19.5569	YNL160W	YGP1	5.02476							18.9752	YOR066W	YOR066W	5.03357							19.029	YBR068C	BAP2	5.61228
875	19.5793	YLR400W	YLR400W	5.02503							18.997	YIL005W	EPS1	5.03406							19.0507	YDR447C	RPS17B	5.61228
876	19.6017	YJL132W	YJL132W	5.02556							19.0187	YDR304C	CPR5	5.03422							19.0725	YGL208W	SIP2	5.61249
877	19.6241	YDR273W	DON1	5.0257							19.0404	YOR023C	AHC1	5.03429							19.0943	YKR028W	SAP190	5.61252
878	19.6465	YIL005W	EPS1	5.02618							19.0621	YOR049C	RSB1	5.03429							19.116	YMR052C-A	YMR052C-A	5.61286
879	19.6688	YBL063W	KIP1	5.02629							19.0838	YLR410W	VIP1	5.03456							19.1378	YCR090C	YCR090C	5.61309
880	19.6912	YGL026C	TRP5	5.0265							19.1055	YNL217W	YNL217W	5.0347							19.1596	YGL121C	GPG1	5.61367
881	19.7136	YNL168C	FMP41	5.0269							19.1272	YDR284C	DPP1	5.03483							19.1814	YGL203C	KEX1	5.61375
882	19.736	YDR278C	YDR278C	5.02711							19.1489	YGL086W	MAD1	5.03499							19.2031	YOL096C	COQ3	5.61408
883	19.7583	YLR333C	RPS25B	5.02756							19.1706	YLR395C	COX8	5.03567							19.2249	YIR020C	YIR020C	5.61499
884	19.7807	YDR200C	VPS64	5.02758							19.1924	YOR129C	YOR129C	5.03596							19.2467	YLR406C	RPL31B	5.61501
885	19.8031	YFR054C	YFR054C	5.02761							19.2141	YKR018C	YKR018C	5.03599							19.2685	YIR031C	DAL7	5.61505
886	19.8255	YDR408C	ADE8	5.02785							19.2358	YMR278W	YMR278W	5.0365							19.2902	YDR230W	YDR230W	5.61513
887	19.8478	YDR072C	IPT1	5.02789							19.2575	YER016W	BIM1	5.03654							19.312	YPL158C	YPL158C	5.61556
888	19.8702	YFR036W	CDC26	5.02803							19.2792	YOR152C	YOR152C	5.0366							19.3338	YMR081C	ISF1	5.61576
889	19.8926	YGL077C	HNM1	5.02867							19.3009	YNL198C	YNL198C	5.0368							19.3555	YDR073W	SNF11	5.61588
890	19.915	YLR006C	SSK1	5.02867							19.3226	YGR111W	YGR111W	5.03709							19.3773	YDR479C	PEX29	5.61595
891	19.9373	YNL193W	YNL193W	5.02948							19.3443	YKR044W	UIP5	5.03711							19.3991	YOR273C	TPO4	5.61596
892	19.9597	YGL032C	AGA2	5.02964							19.366	YGR027C	RPS25A	5.03716							19.4209	YIR024C	YIR024C	5.61607
893	19.9821	YBL068W	PRS4	5.02996							19.3878	YOR252W	YOR252W	5.03774							19.4426	YER110C	KAP123	5.61643
894	20.0045	YPL141C	YPL141C	5.03006							19.4095	YKR011C	YKR011C	5.03777							19.4644	YOR271C	YOR271C	5.61663
895	20.0269	YHR021C	RPS27B	5.03031							19.4312	YOR221C	MCT1	5.03783							19.4862	YNL089C	YNL089C	5.61677
896	20.0492	YDR304C	CPR5	5.03054							19.4529	YER059W	PCL6	5.03801							19.5079	YER068W	MOT2	5.6169
897	20.0716	YHL041W	YHL041W	5.03064							19.4746	YLR421C	RPN13	5.03805							19.5297	YER075C	PTP3	5.61725
898	20.094	YKL110C	KTI12	5.03066							19.4963	YDR369C	XRS2	5.03822							19.5515	YDL133C-A	RPL41B	5.61754
899	20.1164	YKR054C	DYN1	5.03148							19.518	YOR120W	GCY1	5.03823							19.5733	YDR490C	PKH1	5.6176
900	20.1387	YIL012W	YIL012W	5.03162							19.5397	YER048C	CAJ1	5.03824							19.595	YGR124W	ASN2	5.61799
901	20.1611	YPR164W	MMS1	5.03163							19.5614	YGR124W	ASN2	5.03847							19.6168	YEL047C	YEL047C	5.61801
902	20.1835	YBL070C	YBL070C	5.03199							19.5832	YBL057C	PTH2	5.03867							19.6386	YGL234W	ADE5,7	5.6182
903	20.2059	YGL045W	RIM8	5.03228							19.6049	YDR207C	UME6	5.03867							19.6604	YBR289W	SNF5	5.61836
904	20.2282	YLR391W	YLR391W	5.03283							19.6266	YKR007W	MEH1	5.03881							19.6821	YLL009C	COX17	5.61887
905	20.2506	YDR259C	YAP6	5.03296							19.6483	YER045C	ACA1	5.03906							19.7039	YER084W	YER084W	5.61896
906	20.273	YGR084C	MRP13	5.03324							19.67	YER007C-A	YER007C-A	5.03917							19.7257	YNL111C	CYB5	5.61974
907	20.2954	YBL054W	YBL054W	5.03384							19.6917	YDR276C	PMP3	5.03924							19.7474	YPL003W	ULA1	5.61984
908	20.3177	YLR297W	YLR297W	5.03392							19.7134	YOR280C	FSH3	5.03929							19.7692	YDR534C	FIT1	5.62004
909	20.3401	YGR233C	PHO81	5.03395							19.7351	YDR387C	YDR387C	5.03951							19.791	YKR039W	GAP1	5.62009
910	20.3625	YOR183W	FYV12	5.03412							19.7568	YEL007W	YEL007W	5.03951							19.8128	YDR095C	YDR095C	5.62016
911	20.3849	YNL180C	YNL180C	5.03448							19.7785	YFL051C	YFL051C	5.03962							19.8345	YDR450W	RPS18A	5.62018
912	20.4072	YIL001W	YIL001W	5.03449							19.8003	YOR172W	YRM1	5.04027							19.8563	YEL057C	YEL057C	5.62066
913	20.4296	YNL194C	YNL194C	5.03455							19.822	YLR412W	YLR412W	5.04041							19.8781	YNL027W	CRZ1	5.6208
914	20.452	YKR061W	KTR2	5.03478							19.8437	YGL226W	YGL226W	5.04073							19.8998	YIR020W-B	YIR020W-B	5.62104
915	20.4744	YGL021W	ALK1	5.03495							19.8654	YGL049C	TIF4632	5.04099							19.9216	YIL047C	SYG1	5.62113
916	20.4968	YPL014W	YPL014W	5.03519							19.8871	YLR294C	YLR294C	5.04104							19.9434	YOR330C	MIP1	5.62134
917	20.5191	YDR165W	TRM82	5.03576							19.9088	YOR154W	YOR154W	5.04106							19.9652	YDR131C	YDR131C	5.62156
918	20.5415	YDR329C	PEX3	5.03579							19.9305	YOR133W	EFT1	5.04167							19.9869	YPR155C	NCA2	5.62214
919	20.5639	YGL216W	KIP3	5.03613							19.9522	YBR260C	RGD1	5.0421							20.0087	YIR029W	DAL2	5.62223
920	20.5863	YBL013W	FMT1	5.03629							19.9739	YDR277C	MTH1	5.04237							20.0305	YIR036C	YIR036C	5.62241
921	20.6086	YIL017C	VID28	5.03639							19.9957	YGL226C-A	OST5	5.04248							20.0523	YFL033C	RIM15	5.62276
922	20.631	YKR065C	FMP18	5.03662							20.0174	YDR179W-A	YDR179W-A	5.04251							20.074	YDR501W	PLM2	5.62339
923	20.6534	YKR051W	YKR051W	5.03734							20.0391	YNL200C	YNL200C	5.0427							20.0958	YDR159W	SAC3	5.62355
924	20.6758	YGL081W	YGL081W	5.03769							20.0608	YOR111W	YOR111W	5.04304							20.1176	YIR004W	DJP1	5.62359
925	20.6981	YDR171W	HSP42	5.0378							20.0825	YDR317W	YDR317W	5.04313							20.1393	YHR181W	SVP26	5.62378
926	20.7205	YGR240C	PFK1	5.03792							20.1042	YGR122W	YGR122W	5.04318							20.1611	YDR389W	SAC7	5.62395
927	20.7429	YDR249C	YDR249C	5.038							20.1259	YER002W	NOP16	5.04341							20.1829	YDL155W	CLB3	5.62433
928	20.7653	YOR324C	FRT1	5.03833							20.1476	YDR329C	PEX3	5.04362							20.2047	YGR110W	YGR110W	5.62514
929	20.7876	YDR354W	TRP4	5.03836							20.1693	YMR163C	YMR163C	5.04365							20.2264	YGR290W	YGR290W	5.62522
930	20.81	YDR305C	HNT2	5.03847							20.1911	YGR072W	UPF3	5.04375							20.2482	YPL034W	YPL034W	5.62553
931	20.8324	YIL049W	DFG10	5.0388							20.2128	YDR183W	PLP1	5.04388							20.27	YGL242C	YGL242C	5.62572
932	20.8548	YBR188C	NTC20	5.03881							20.2345	YGR068C	YGR068C	5.04411							20.2917	YKR069W	MET1	5.62587
933	20.8772	YJL183W	MNN11	5.03883							20.2562	YIL001W	YIL001W	5.0444							20.3135	YDL056W	MBP1	5.62592
934	20.8995	YIL093C	RSM25	5.03888							20.2779	YOR044W	YOR044W	5.04442							20.3353	YLR360W	VPS38	5.62601
935	20.9219	YGL006W	PMC1	5.03918							20.2996	YPL107W	YPL107W	5.04461							20.3571	YLR403W	SFP1	5.62636
936	20.9443	YGL050W	YGL050W	5.03921							20.3213	YNL180C	YNL180C	5.04481							20.3788	YDR502C	SAM2	5.62743
937	20.9667	YKR058W	GLG1	5.03954							20.343	YDR359C	VID21	5.0451							20.4006	YML096W	YML096W	5.62754
938	20.989	YPR004C	YPR004C	5.04014							20.3647	YDR411C	YDR411C	5.04528							20.4224	YDR452W	PPN1	5.62777
939	21.0114	YJL142C	YJL142C	5.04101							20.3865	YDR316W	YDR316W	5.04531							20.4442	YDR101C	ARX1	5.62811
940	21.0338	YJL145W	SFH5	5.04129							20.4082	YDR262W	YDR262W	5.04558							20.4659	YKR084C	HBS1	5.62812
941	21.0562	YBL066C	SEF1	5.04154							20.4299	YLR418C	CDC73	5.04579							20.4877	YFL033C	YFL033C	5.62818
942	21.0785	YLR282C	YLR282C	5.04174							20.4516	YOR192C	YOR192C	5.046							20.5095	YDL002C	NHP10	5.6282
943	21.1009	YJL138C	TIF2	5.04258							20.4733	YDR250C	YDR250C	5.04604							20.5312	YER087C-A	YER087C-A	5.62897
944	21.1233	YDR257C	RMS1	5.04286							20.495	YDR150W	NUM1	5.04622							20.553	YIR035C	YIR035C	5.62937
945	21.1457	YDR379W	RGA2	5.04323							20.5167	YNL194C	YNL194C	5.04628							20.5748	YDR535C	YDR535C	5.62951
946	21.168	YBL080C	PET112	5.04343							20.5384	YER062C	HOR2	5.04672							20.5966	YGL253W	HXK2	5.62958
947	21.1904	YDR242W	YDR242W	5.04358							20.5601	YDR345C	HXT3	5.04676							20.6183	YIR017C	MET28	5.62981
948	21.2128	YBL089W	AVT5	5.04362							20.5818	YER069W	ARG5,6	5.04701							20.6401	YPL069C	BTS1	5.63087
949	21.2352	YGL064C	MRH4	5.04505							20.6036	YDR435C	PPM1	5.04707							20.6619	YNL136W	EAF7	5.63121
950	21.2576	YGL209W	MIG2	5.04517							20.6253	YDR425W	SNX41	5.04714							20.6836	YBR170C	NPL4	5.63125
951	21.2799	YFR049W	YMR31	5.04519							20.647	YDR289C	RTT103	5.04723							20.7054	YDL068W	YDL068W	5.63167
952	21.3023	YKR007W	MEH1	5.0453							20.6687	YER056C	FCY2	5.04728							20.7272	YBR026C	ETR1	5.63214
953	21.3247	YGL250W	YGL250W	5.0453							20.6904	YER085C	YER085C	5.04769							20.749	YOR028C	CIN5	5.63245
954	21.3471	YLR299W	ECM38	5.04533							20.7121	YDR265W	PEX10	5.04774							20.7707	YGR266W	YGR266W	5.63255
955	21.3694	YER051W	YER051W	5.04541							20.7338	YKR005C	YKR005C	5.04784							20.7925	YLL030C	YLL030C	5.63266
956	21.3918	YLR421C	RPN13	5.04548							20.7555	YGR087C	PDC6	5.04798							20.8143	YER129W	PAK1	5.63296
957	21.4142	YDR142C	PEX7	5.04573							20.7772	YDR330W	YDR330W	5.04802							20.8361	YDL106C	PHO2	5.63297
958	21.4366	YGL043W	DST1	5.04589							20.799	YDR360W	YDR360W	5.04842							20.8578	YGR023W	MTL1	5.63321
959	21.4589	YFL025C	BST1	5.0459							20.8207	YOR135C	YOR135C	5.04845							20.8796	YMR279C	YMR279C	5.63336
960	21.4813	YIL009C-A	EST3	5.04619							20.8424	YOR337W	TEA1	5.04853							20.9014	YMR086C-A	YMR086C-A	5.63354
961	21.5037	YEL010W	YEL010W	5.04632							20.8641	YOR027W	STI1	5.04869							20.9231	YKR078W	YKR078W	5.63366
962	21.5261	YBL049W	MOH1	5.04641							20.8858	YMR234W	RNH1	5.049							20.9449	YDR503C	LPP1	5.63369
963	21.5484	YKR031C	SPO14	5.04703							20.9075	YNL298W	YNL298W	5.04928							20.9667	YPL040C	ISM1	5.63375
964	21.5708	YBL081W	YBL081W	5.04724							20.9292	YNL206C	RTT106	5.04938							20.9885	YDR074W	TPS2	5.63398
965	21.5932	YMR065W	KAR5	5.04733							20.9509	YDR300C	PRO1	5.04941							21.0102	YGR257C	MTM1	5.63415
966	21.6156	YGL025C	PGD1	5.04767							20.9726	YGL063W	PUS2	5.0495							21.032	YGL263W	COS12	5.63417
967	21.638	YIL077C	YIL077C	5.04767							20.9944	YBL094C	YBL094C	5.04979							21.0538	YPR020W	ATP20	5.6342
968	21.6603	YGR230W	BNS1	5.048							21.0161	YDR399W	HPT1	5.04994							21.0755	YPR164W	MMS1	5.63464
969	21.6827	YDR245W	MNN10	5.048							21.0378	YDR171W	HSP42	5.04998							21.0973	YFL013C	IES1	5.63474
970	21.7051	YDR248C	YDR248C	5.04801							21.0595	YDR275W	BSC2	5.05039							21.1191	YIL009C-A	EST3	5.63555
971	21.7275	YKR082W	NUP133	5.04833							21.0812	YPL111W	CAR1	5.05073							21.1409	YGR255C	COQ6	5.63575
972	21.7498	YDR147W	EKI1	5.04845							21.1029	YNL205C	YNL205C	5.05076							21.1626	YKR074W	YKR074W	5.63576
973	21.7722	YGL028C	SCW11	5.04873							21.1246	YDR256C	CTA1	5.0508							21.1844	YLR265C	NEJ1	5.63591
974	21.7946	YFR045W	YFR045W	5.04882							21.1463	YGR079W	YGR079W	5.05094							21.2062	YMR062 C	YMR062 C	5.63636
975	21.817	YMR039C	SUB1	5.04913							21.168	YDR274C	YDR274C	5.05164							21.228	YDR440W	DOT1	5.63645
976	21.8393	YKL198C	PTK1	5.04918							21.1898	YKL213C	DOA1	5.05166							21.2497	YCR094W	CDC50	5.63659
977	21.8617	YDR144C	MKC7	5.04931							21.2115	YOR090C	PTC5	5.05191							21.2715	YGR017W	YGR017W	5.63686
978	21.8841	YGL083W	SCY1	5.04947							21.2332	YJL160C	YJL160C	5.05204							21.2933	YOR001W	RRP6	5.63711
979	21.9065	YKR073C	YKR073C	5.04953							21.2549	YOR100C	CRC1	5.05204							21.315	YJR134C	SGM1	5.63754
980	21.9288	YIL073C	SPO22	5.04973							21.2766	YOR323C	PRO2	5.05221							21.3368	YGR038W	ORM1	5.63785
981	21.9512	YDR161W	YDR161W	5.04974							21.2983	YGL203C	KEX1	5.05236							21.3586	YKR067W	GPT2	5.63802
982	21.9736	YIL024C	YIL024C	5.04986							21.32	YDR309C	GIC2	5.05256							21.3804	YOL131W	YOL131W	5.63812
983	21.996	YGR220C	MRPL9	5.04987							21.3417	YOR292C	YOR292C	5.05272							21.4021	YDR151C	CTH1	5.63871
984	22.0183	YDR101C	ARX1	5.04999							21.3634	YKR026C	GCN3	5.05285							21.4239	YER090W	TRP2	5.63885
985	22.0407	YMR080C	NAM7	5.05011							21.3851	YDR333C	YDR333C	5.05298							21.4457	YPL024W	NCE4	5.63913
986	22.0631	YOR118W	YOR118W	5.05041							21.4069	YOR032C	HMS1	5.05304							21.4675	YGR285C	ZUO1	5.63942
987	22.0855	YKL184W	SPE1	5.05095							21.4286	YKL207W	YKL207W	5.05316							21.4892	YPL009C	YPL009C	5.63992
988	22.1079	YBR255W	YBR255W	5.051							21.4503	YOR070C	GYP1	5.05326							21.511	YIL124W	AYR1	5.64001
989	22.1302	YDR423C	CAD1	5.05155							21.472	YDR295C	HDA2	5.05339							21.5328	YPR057W	BRR1	5.64006
990	22.1526	YFR032C	YFR032C	5.05172							21.4937	YOR162C	YRR1	5.05445							21.5545	YGL149W	YGL149W	5.64038
991	22.175	YLR300W	EXG1	5.05196							21.5154	YOR097C	YOR097C	5.05447							21.5763	YDR445C	YDR445C	5.64061
992	22.1974	YKR018C	YKR018C	5.05207							21.5371	YKL217W	JEN1	5.05497							21.5981	YOR288C	MPD1	5.64061
993	22.2197	YLR407W	YLR407W	5.0523							21.5588	YOR092W	ECM3	5.05504							21.6199	YKL155C	RSM22	5.64067
994	22.2421	YEL047C	YEL047C	5.05241							21.5805	YBL053W	YBL053W	5.05527							21.6416	YER073W	ALD5	5.64094
995	22.2645	YBL024W	NCL1	5.05292							21.6023	YNL179C	SRF6	5.05538							21.6634	YER078C	YER078C	5.64097
996	22.2869	YDR352W	YDR352W	5.05312							21.624	YBL055C	YBL055C	5.05541							21.6852	YGR210C	YGR210C	5.6411
997	22.3092	YMR068W	AVO2	5.05396							21.6457	YOR078W	BUD21	5.05543							21.7069	YKR100C	YKR100C	5.64138
998	22.3316	YJL134W	LCB3	5.05435							21.6674	YDR214W	AHA1	5.05561							21.7287	YMR115W	FMP24	5.64142
999	22.354	YPL018W	CTF19	5.05457							21.6891	YDR092W	UBC13	5.05587							21.7505	YLR281C	YLR281C	5.64163
1000	22.3764	YJL130C	URA2	5.05476							21.7108	YDR319C	YDR319C	5.05647							21.7723	YBR051W	YBR051W	5.64188
1001	22.3987	YBL038W	MRPL16	5.05478							21.7325	YDR273W	DON1	5.05659							21.794	YGR015C	YGR015C	5.64206
1002	22.4211	YLR266C	YLR266C	5.05499							21.7542	YJL135W	YJL135W	5.05664							21.8158	YMR021C	MAC1	5.64209
1003	22.4435	YDR281C	PHM6	5.05534							21.7759	YJL204C	RCY1	5.05668							21.8376	YJR024C	YJR024C	5.64279
1004	22.4659	YNL185C	MRPL19	5.05556							21.7977	YHR176W	FMO	5.05673							21.8594	YMR120C	ADE17	5.64284
1005	22.4883	YMR251W	YMR251W	5.05561							21.8194	YDR314C	YDR314C	5.05678							21.8811	YCL030C	HIS4	5.64322
1006	22.5106	YBL043W	ECM13	5.05567							21.8411	YNL264C	PDR17	5.0568							21.9029	YJR050W	ISY1	5.64323
1007	22.533	YLR049C	YLR049C	5.05596							21.8628	YDR245W	MNN10	5.05708							21.9247	YLR037C	DAN2	5.64332
1008	22.5554	YDR383C	NKP1	5.05618							21.8845	YKL211C	TRP3	5.05711							21.9464	YOL128C	YGK3	5.6434
1009	22.5778	YDR296W	MHR1	5.0562							21.9062	YDR286C	YDR286C	5.05711							21.9682	YNL059C	ARP5	5.64345
1010	22.6001	YKR013W	PRY2	5.05656							21.9279	YKL198C	PTK1	5.05727							21.99	YKR099W	BAS1	5.64348
1011	22.6225	YOR219C	STE13	5.05707							21.9496	YEL003W	GIM4	5.05732							22.0118	YKR019C	IRS4	5.64349
1012	22.6449	YOR376W	YOR376W	5.05708							21.9713	YKL214C	YRA2	5.05755							22.0335	YDR492W	YDR492W	5.64363
1013	22.6673	YJL199C	MBB1	5.05763							21.9931	YER065C	ICL1	5.05757							22.0553	YER177W	BMH1	5.64372
1014	22.6896	YGL041C	YGL041C	5.05766							22.0148	YEL048C	YEL048C	5.05777							22.0771	YMR087W	YMR087W	5.64424
1015	22.712	YOR166C	YOR166C	5.05842							22.0365	YDR253C	MET32	5.05785							22.0988	YNL125C	ESBP6	5.64434
1016	22.7344	YER011W	TIR1	5.05903							22.0582	YKR065C	FMP18	5.05812							22.1206	YGR268C	HUA1	5.64459
1017	22.7568	YOR105W	YOR105W	5.05955							22.0799	YOR190W	SPR1	5.05823							22.1424	YCR106W	RDS1	5.64478
1018	22.7791	YGR231C	PHB2	5.05972							22.1016	YGR104C	SRB5	5.05874							22.1642	YHR162W	YHR162W	5.64498
1019	22.8015	YIL034C	CAP2	5.05979							22.1233	YER047C	SAP1	5.05887							22.1859	YMR085W	YMR085W	5.64506
1020	22.8239	YDR291W	YDR291W	5.05993							22.145	YDR335W	MSN5	5.05926							22.2077	YOL101C	YOL101C	5.64585
1021	22.8463	YDR178W	SDH4	5.06035							22.1667	YDR249C	YDR249C	5.05981							22.2295	YHR147C	MRPL6	5.64591
1022	22.8687	YDR337W	MRPS28	5.06074							22.1884	YOR191W	RIS1	5.06014							22.2513	YDR509W	YDR509W	5.64592
1023	22.891	YOL067C	RTG1	5.06077							22.2102	YOR231W	MKK1	5.06022							22.273	YGL221C	NIF3	5.64631
1024	22.9134	YDR307W	YDR307W	5.06078							22.2319	YNL203C	YNL203C	5.06078							22.2948	YMR035W	IMP2	5.64634
1025	22.9358	YDR319C	YDR319C	5.06084							22.2536	YJL155C	FBP26	5.06112							22.3166	YEL059W	YEL059W	5.64641
1026	22.9582	YMR140W	SIP5	5.06109							22.2753	YNL202W	SPS19	5.06139							22.3383	YGR069W	YGR069W	5.64679
1027	22.9805	YIL050W	PCL7	5.06155							22.297	YER071C	YER071C	5.06227							22.3601	YBR054W	YRO2	5.6468
1028	23.0029	YDR250C	YDR250C	5.06168							22.3187	YOR130C	ORT1	5.06247							22.3819	YGL205W	POX1	5.64718
1029	23.0253	YLR081W	GAL2	5.06206							22.3404	YLR331C	JIP3	5.06249							22.4037	YPL073C	YPL073C	5.64752
1030	23.0477	YPL157W	TGS1	5.06226							22.3621	YLR207W	HRD3	5.06305							22.4254	YDR119W	YDR119W	5.6476
1031	23.07	YBL075C	SSA3	5.06233							22.3838	YKL038W	RGT1	5.06317							22.4472	YEL068C	YEL068C	5.64767
1032	23.0924	YDR351W	SBE2	5.06271							22.4056	YNL224C	YNL224C	5.06334							22.469	YIR019C	MUC1	5.64782
1033	23.1148	YDR415C	YDR415C	5.0628							22.4273	YDR312W	SSF2	5.06334							22.4907	YGR281W	YOR1	5.64791
1034	23.1372	YGL019W	CKB1	5.06288							22.449	YKR064W	YKR064W	5.06349							22.5125	YEL039C	CYC7	5.6484
1035	23.1595	YPR201W	ARR3	5.06332							22.4707	YNL167C	SKO1	5.06392							22.5343	YGL210W	YPT32	5.64878
1036	23.1819	YDR411C	YDR411C	5.06339							22.4924	YER028C	MIG3	5.06395							22.5561	YDL107W	MSS2	5.64883
1037	23.2043	YKR011C	YKR011C	5.06341							22.5141	YOR072W	YOR072W	5.06408							22.5778	YNL032W	SIW14	5.64898
1038	23.2267	YDR310C	SUM1	5.06357							22.5358	YLR392C	YLR392C	5.06442							22.5996	YMR064W	AEP1	5.64906
1039	23.249	YBL094C	YBL094C	5.06385							22.5575	YMR250W	GAD1	5.06455							22.6214	YMR150C	IMP1	5.64913
1040	23.2714	YDR277C	MTH1	5.0644							22.5792	YEL061C	CIN8	5.06481							22.6432	YGR001C	YGR001C	5.6492
1041	23.2938	YDR300C	PRO1	5.06442							22.601	YNL201C	PSY2	5.06496							22.6649	YOR065W	CYT1	5.64974
1042	23.3162	YJL208C	NUC1	5.06465							22.6227	YKL135C	APL2	5.0651							22.6867	YMR090W	YMR090W	5.65004
1043	23.3386	YIR037W	HYR1	5.06487							22.6444	YOR050C	YOR050C	5.06539							22.7085	YLR282C	YLR282C	5.65074
1044	23.3609	YDR426C	YDR426C	5.06499							22.6661	YGL002W	ERP6	5.06619							22.7302	YLR342W	FKS1	5.65166
1045	23.3833	YDR262W	YDR262W	5.06533							22.6878	YDR384C	ATO3	5.06647							22.752	YJR026W	YJR026W	5.65181
1046	23.4057	YGL067W	NPY1	5.0655							22.7095	YER020W	GPA2	5.06653							22.7738	YKR029C	SET3	5.65231
1047	23.4281	YDR298C	ATP5	5.06645							22.7312	YOR186W	YOR186W	5.06658							22.7956	YDR520C	YDR520C	5.65238
1048	23.4504	YBL022C	PIM1	5.06677							22.7529	YDR260C	SWM1	5.06681							22.8173	YNL255C	GIS2	5.65244
1049	23.4728	YOR258W	HNT3	5.06705							22.7746	YKR051W	YKR051W	5.06727							22.8391	YLR283W	YLR283W	5.65289
1050	23.4952	YOR114W	YOR114W	5.06751							22.7964	YDR066C	YDR066C	5.06728							22.8609	YDR029W	YDR029W	5.65308
1051	23.5176	YLR061W	RPL22A	5.06754							22.8181	YKR042W	UTH1	5.06751							22.8826	YLR404W	YLR404W	5.65332
1052	23.5399	YLR401C	DUS3	5.06811							22.8398	YGR243W	FMP43	5.06757							22.9044	YGL173C	KEM1	5.65343
1053	23.5623	YGR234W	YHB1	5.06895							22.8615	YBR262C	FMP51	5.06799							22.9262	YDR476C	YDR476C	5.65358
1054	23.5847	YPR114W	YPR114W	5.06921							22.8832	YKR061W	KTR2	5.0683							22.948	YBR279W	PAF1	5.65362
1055	23.6071	YGL226C-A	OST5	5.06993							22.9049	YDR315C	IPK1	5.06839							22.9697	YBR065C	ECM2	5.65401
1056	23.6294	YKL162C-A	YKL162C-A	5.07027							22.9266	YER053C	YER053C	5.06851							22.9915	YDR072C	IPT1	5.65409
1057	23.6518	YOR343C	YOR343C	5.0704							22.9483	YEL017W	GTT3	5.06851							23.0133	YJL209W	CBP1	5.65454
1058	23.6742	YMR215W	GAS3	5.0708							22.97	YDR102C	YDR102C	5.06867							23.0351	YGR269W	YGR269W	5.65492
1059	23.6966	YJL155C	FBP26	5.07097							22.9917	YDR313C	PIB1	5.0689							23.0568	YOL138C	YOL138C	5.655
1060	23.719	YMR265C	YMR265C	5.0711							23.0135	YGL015C	YGL015C	5.06895							23.0786	YMR306W	FKS3	5.65508
1061	23.7413	YDR312W	SSF2	5.07122							23.0352	YLR329W	REC102	5.06896							23.1004	YGL199C	YGL199C	5.65521
1062	23.7637	YMR274C	RCE1	5.07252							23.0569	YDR307W	YDR307W	5.0691							23.1221	YGL020C	MDM39	5.65567
1063	23.7861	YLL043W	FPS1	5.07265							23.0786	YGL034C	YGL034C	5.06951							23.1439	YGR262C	BUD32	5.65583
1064	23.8085	YBL039C	URA7	5.07282							23.1003	YDR259C	YAP6	5.06972							23.1657	YJR048W	CYC1	5.65617
1065	23.8308	YLR252W	YLR252W	5.07294							23.122	YPL121C	MEI5	5.06977							23.1875	YDR234W	LYS4	5.6563
1066	23.8532	YFR041C	ERJ5	5.07329							23.1437	YNL211C	YNL211C	5.06982							23.2092	YMR193C-A	YMR193C-A	5.65644
1067	23.8756	YOR365C	YOR365C	5.07375							23.1654	YGL089C	MF(ALPHA)2	5.06983							23.231	YPR154W	PIN3	5.65676
1068	23.898	YOL041C	NOP12	5.0738							23.1871	YDR049W	YDR049W	5.06988							23.2528	YKR080W	MTD1	5.65676
1069	23.9203	YLR280C	YLR280C	5.07392							23.2089	YNL195C	YNL195C	5.07025							23.2745	YDL172C	YDL172C	5.65679
1070	23.9427	YOR165W	SEY1	5.07436							23.2306	YDR070C	FMP16	5.07067							23.2963	YNR030W	ECM39	5.65679
1071	23.9651	YGR100W	MDR1	5.07469							23.2523	YKL023W	YKL023W	5.07076							23.3181	YEL054C	RPL12A	5.65686
1072	23.9875	YDR268W	MSW1	5.07478							23.274	YOR064C	YNG1	5.071							23.3399	YIR034C	LYS1	5.65698
1073	24.0098	YER005W	YND1	5.07486							23.2957	YDR310C	SUM1	5.07166							23.3616	YIL107C	PFK26	5.65723
1074	24.0322	YMR160W	YMR160W	5.07502							23.3174	YLR414C	YLR414C	5.07203							23.3834	YDL187C	YDL187C	5.65774
1075	24.0546	YGL089C	MF(ALPHA)2	5.07503							23.3391	YDR258C	HSP78	5.07208							23.4052	YMR209C	YMR209C	5.65822
1076	24.077	YGR078C	PAC10	5.07509							23.3608	YDR336W	YDR336W	5.07216							23.427	YMR067C	YMR067C	5.6587
1077	24.0994	YBL091C	MAP2	5.07523							23.3825	YOR180C	DCI1	5.07224							23.4487	YDR184C	ATC1	5.65891
1078	24.1217	YGR085C	RPL11B	5.07576							23.4043	YGR057C	LST7	5.07232							23.4705	YPL172C	COX10	5.65913
1079	24.1441	YMR285C	NGL2	5.07604							23.426	YOR062C	YOR062C	5.07259							23.4923	YMR086W	YMR086W	5.65914
1080	24.1665	YLR415C	YLR415C	5.07629							23.4477	YOR263C	YOR263C	5.07276							23.514	YBR056W	YBR056W	5.65936
1081	24.1889	YMR164C	MSS11	5.07666							23.4694	YMR190C	SGS1	5.07299							23.5358	YMR104C	YPK2	5.65941
1082	24.2112	YGL236C	MTO1	5.07684							23.4911	YEL005C	VAB2	5.0735							23.5576	YDL203C	YDL203C	5.65991
1083	24.2336	YMR232W	FUS2	5.07722							23.5128	YDR278C	YDR278C	5.07356							23.5794	YBL104C	YBL104C	5.66037
1084	24.256	YGL232W	TAN1	5.07761							23.5345	YGL077C	HNM1	5.07358							23.6011	YMR119W-A	YMR119W-A	5.66128
1085	24.2784	YOR104W	PIN2	5.07774							23.5562	YDR281C	PHM6	5.07359							23.6229	YNR042W	YNR042W	5.66165
1086	24.3007	YPL111W	CAR1	5.07815							23.5779	YEL060C	PRB1	5.07385							23.6447	YMR245W	YMR245W	5.66177
1087	24.3231	YOL011W	PLB3	5.07818							23.5997	YOL015W	YOL015W	5.07396							23.6664	YGL228W	SHE10	5.66199
1088	24.3455	YFL034C-A	RPL22B	5.07872							23.6214	YDR248C	YDR248C	5.07403							23.6882	YER035W	EDC2	5.66221
1089	24.3679	YOR111W	YOR111W	5.07969							23.6431	YIL002C	INP51	5.07405							23.71	YBL093C	ROX3	5.66233
1090	24.3902	YDR316W	YDR316W	5.08018							23.6648	YER080W	FMP29	5.07407							23.7318	YIL153W	RRD1	5.66235
1091	24.4126	YDR372C	VPS74	5.08032							23.6865	YOR301W	RAX1	5.07422							23.7535	YMR071C	TVP18	5.66261
1092	24.435	YIL044C	AGE2	5.08057							23.7082	YKL039W	PTM1	5.07459							23.7753	YPL013C	MRPS16	5.66279
1093	24.4574	YOR173W	DCS2	5.08065							23.7299	YEL033W	YEL033W	5.07462							23.7971	YMR084W	YMR084W	5.66282
1094	24.4797	YDR227W	SIR4	5.08081							23.7516	YOR312C	RPL20B	5.07491							23.8189	YLR034C	SMF3	5.66283
1095	24.5021	YHL031C	GOS1	5.0811							23.7733	YMR207C	HFA1	5.07529							23.8406	YBR047W	FMP23	5.66287
1096	24.5245	YNL191W	YNL191W	5.08158							23.795	YOR018W	ROD1	5.07533							23.8624	YPR163C	TIF3	5.66293
1097	24.5469	YDR263C	DIN7	5.08209							23.8168	YDR100W	TVP15	5.07542							23.8842	YGL243W	TAD1	5.66376
1098	24.5693	YLR296W	YLR296W	5.08212							23.8385	YKR057W	RPS21A	5.07564							23.9059	YDR043C	NRG1	5.66408
1099	24.5916	YGR059W	SPR3	5.08237							23.8602	YDR104C	SPO71	5.07643							23.9277	YNR029C	YNR029C	5.66409
1100	24.614	YOR097C	YOR097C	5.08273							23.8819	YIL035C	CKA1	5.07648							23.9495	YJR031C	GEA1	5.66432
1101	24.6364	YLR048W	RPS0B	5.08285							23.9036	YDR155C	CPR1	5.07648							23.9713	YNL121C	TOM70	5.66447
1102	24.6588	YDR336W	YDR336W	5.08311							23.9253	YEL028W	YEL028W	5.0765							23.993	YKR027W	FMP50	5.66448
1103	24.6811	YFR053C	HXK1	5.0843							23.947	YLR402W	YLR402W	5.07658							24.0148	YBR039W	YBR039W	5.6645
1104	24.7035	YEL014C	YEL014C	5.08443							23.9687	YPL106C	SSE1	5.07704							24.0366	YLR250W	SSP120	5.66455
1105	24.7259	YNL206C	RTT106	5.08475							23.9904	YOR123C	LEO1	5.07748							24.0583	YPL060W	LPE10	5.66473
1106	24.7483	YBL088C	TEL1	5.08482							24.0122	YLR417W	VPS36	5.07756							24.0801	YER154W	OXA1	5.66475
1107	24.7706	YPL102C	YPL102C	5.08548							24.0339	YNL335W	YNL335W	5.07761							24.1019	YGL216W	KIP3	5.66477
1108	24.793	YIL037C	PRM2	5.08574							24.0556	YBR266C	YBR266C	5.07805							24.1237	YIL155C	GUT2	5.66484
1109	24.8154	YGR232W	NAS6	5.0858							24.0773	YKR047W	YKR047W	5.07813							24.1454	YIL152W	YIL152W	5.66516
1110	24.8378	YDR425W	SNX41	5.08581							24.099	YGL004C	RPN14	5.07827							24.1672	YDR035W	ARO3	5.66554
1111	24.8601	YDR108W	GSG1	5.08588							24.1207	YDR252W	BTT1	5.0788							24.189	YHR193C	EGD2	5.66563
1112	24.8825	YBL071C	YBL071C	5.08599							24.1424	YOR279C	RFM1	5.07881							24.2108	YLR357W	RSC2	5.66568
1113	24.9049	YDR179C	CSN9	5.08608							24.1641	YNL183C	NPR1	5.07956							24.2325	YLR395C	COX8	5.66599
1114	24.9273	YER004W	FMP52	5.08627							24.1858	YDR120C	TRM1	5.07957							24.2543	YPR129W	SCD6	5.6668
1115	24.9497	YLR329W	REC102	5.08638							24.2076	YKL015W	PUT3	5.0797							24.2761	YKL107W	YKL107W	5.66686
1116	24.972	YLR046C	YLR046C	5.08651							24.2293	YKR049C	FMP46	5.08004							24.2978	YJL065C	DLS1	5.66737
1117	24.9944	YDR276C	PMP3	5.0869							24.251	YOR007C	SGT2	5.08016							24.3196	YGR252W	GCN5	5.66805
1118	25.0168	YMR224C	MRE11	5.08727							24.2727	YGL056C	SDS23	5.08017							24.3414	YJL134W	LCB3	5.66807
1119	25.0392	YDR344C	YDR344C	5.08749							24.2944	YJL176C	SWI3	5.08026							24.3632	YLR296W	YLR296W	5.66859
1120	25.0615	YGL222C	EDC1	5.08813							24.3161	YOR038C	HIR2	5.08049							24.3849	YOR027W	STI1	5.66863
1121	25.0839	YDR306C	YDR306C	5.08866							24.3378	YBL065W	YBL065W	5.08062							24.4067	YML121W	GTR1	5.66875
1122	25.1063	YLR326W	YLR326W	5.08886							24.3595	YOR071C	YOR071C	5.08119							24.4285	YML113W	DAT1	5.66881
1123	25.1287	YLR289W	GUF1	5.08945							24.3812	YMR276W	DSK2	5.08125							24.4503	YDL072C	YDL072C	5.66918
1124	25.151	YBL005W	PDR3	5.08957							24.403	YDR067C	YDR067C	5.08189							24.472	YER056C-A	RPL34A	5.6693
1125	25.1734	YOR134W	BAG7	5.08993							24.4247	YGL014W	PUF4	5.08209							24.4938	YHR191C	CTF8	5.66994
1126	25.1958	YDR275W	BSC2	5.09001							24.4464	YBR249C	ARO4	5.08222							24.5156	YGL236C	MTO1	5.67007
1127	25.2182	YGR237C	YGR237C	5.09019							24.4681	YOR086C	YOR086C	5.08247							24.5373	YGR282C	BGL2	5.67012
1128	25.2405	YJL158C	CIS3	5.09038							24.4898	YDR105C	TMS1	5.08259							24.5591	YMR125W	STO1	5.67012
1129	25.2629	YGR067C	YGR067C	5.09045							24.5115	YBR185C	MBA1	5.08265							24.5809	YDL101C	DUN1	5.67012
1130	25.2853	YDR399W	HPT1	5.0907							24.5332	YLR342W	FKS1	5.08344							24.6027	YGL202W	ARO8	5.67085
1131	25.3077	YLR416C	YLR416C	5.09076							24.5549	YKL072W	STB6	5.08352							24.6244	YML108W	YML108W	5.6709
1132	25.3301	YOR030W	DFG16	5.09141							24.5766	YKL197C	PEX1	5.08365							24.6462	YNR073C	YNR073C	5.67091
1133	25.3524	YDR274C	YDR274C	5.09186							24.5983	YER075C	PTP3	5.08384							24.668	YOR305W	YOR305W	5.67098
1134	25.3748	YMR238W	DFG5	5.09196							24.6201	YGL007W	YGL007W	5.08399							24.6897	YOR167C	RPS28A	5.67105
1135	25.3972	YOL039W	RPP2A	5.09316							24.6418	YDR111C	ALT2	5.08411							24.7115	YNL049C	SFB2	5.67108
1136	25.4196	YLR324W	YLR324W	5.09327							24.6635	YNL197C	WHI3	5.08415							24.7333	YOL113W	SKM1	5.67112
1137	25.4419	YMR010W	YMR010W	5.09344							24.6852	YNL257C	SIP3	5.08436							24.7551	YPR066W	UBA3	5.67132
1138	25.4643	YOL008W	YOL008W	5.09363							24.7069	YDR095C	YDR095C	5.08472							24.7768	YNL248C	RPA49	5.67134
1139	25.4867	YDR436W	PPZ2	5.09382							24.7286	YOR242C	SSP2	5.08497							24.7986	YER064C	YER064C	5.67157
1140	25.5091	YAL044C	GCV3	5.09417							24.7503	YGR055W	MUP1	5.08499							24.8204	YOL126C	MDH2	5.67172
1141	25.5314	YDR260C	SWM1	5.09454							24.772	YOR322C	YOR322C	5.08505							24.8422	YBR273C	YBR273C	5.67173
1142	25.5538	YDR386W	MUS81	5.09545							24.7937	YDR116C	MRPL1	5.08516							24.8639	YML120C	NDI1	5.67219
1143	25.5762	YGR236C	SPG1	5.09563							24.8155	YER067C-A	YER067C-A	5.08586							24.8857	YJR079W	YJR079W	5.67234
1144	25.5986	YDR183W	PLP1	5.09564							24.8372	YDR263C	DIN7	5.08594							24.9075	YDR349C	YPS7	5.67258
1145	25.6209	YKR049C	FMP46	5.09575							24.8589	YGR081C	SLX9	5.08651							24.9292	YEL038W	UTR4	5.67311
1146	25.6433	YOL059W	GPD2	5.09629							24.8806	YBR173C	UMP1	5.08652							24.951	YOR008C-A	YOR008C-A	5.67384
1147	25.6657	YNL224C	YNL224C	5.09747							24.9023	YDR242W	YDR242W	5.08706							24.9728	YDR059C	UBC5	5.67385
1148	25.6881	YLR097C	HRT3	5.09797							24.924	YKR031C	SPO14	5.0871							24.9946	YDR042C	YDR042C	5.67402
1149	25.7104	YOL025W	LAG2	5.09827							24.9457	YKL020C	SPT23	5.0872							25.0163	YCL006C	YCL006C	5.67447
1150	25.7328	YDR139C	RUB1	5.09867							24.9674	YNL185C	MRPL19	5.0872							25.0381	YER067C-A	YER067C-A	5.67461
1151	25.7552	YBL028C	YBL028C	5.09879							24.9891	YMR264W	CUE1	5.08739							25.0599	YBR077C	YBR077C	5.67488
1152	25.7776	YGL042C	YGL042C	5.09883							25.0109	YOR255W	OSW1	5.08767							25.0816	YNL134C	YNL134C	5.67503
1153	25.8	YLR320W	MMS22	5.0989							25.0326	YPL139C	UME1	5.08778							25.1034	YOL100W	PKH2	5.67516
1154	25.8223	YDR406W	PDR15	5.09936							25.0543	YLR262C	YPT6	5.088							25.1252	YNR045W	PET494	5.67541
1155	25.8447	YGR219W	YGR219W	5.09942							25.076	YOR248W	YOR248W	5.08804							25.147	YJR077C	MIR1	5.67556
1156	25.8671	YOR121C	YOR121C	5.09945							25.0977	YOR051C	YOR051C	5.08809							25.1687	YER046W-A	YER046W-A	5.67574
1157	25.8895	YDR151C	CTH1	5.09984							25.1194	YOR264W	DSE3	5.08817							25.1905	YMR132C	JLP2	5.67589
1158	25.9118	YNL179C	SRF6	5.10005							25.1411	YMR169C	YMR169C	5.08879							25.2123	YBR040W	FIG1	5.67617
1159	25.9342	YDR179W-A	YDR179W-A	5.10022							25.1628	YJL147C	YJL147C	5.08891							25.2341	YDR076W	RAD55	5.6762
1160	25.9566	YDR309C	GIC2	5.10038							25.1845	YLR341W	SPO77	5.08896							25.2558	YPL051W	ARL3	5.67638
1161	25.979	YBL029W	YBL029W	5.10046							25.2063	YJL186W	MNN5	5.08905							25.2776	YDR107C	YDR107C	5.67645
1162	26.0013	YHR129C	ARP1	5.10086							25.228	YBL031W	SHE1	5.08921							25.2994	YDR031W	YDR031W	5.67668
1163	26.0237	YGL076C	RPL7A	5.10123							25.2497	YGR088W	CTT1	5.08948							25.3211	YML100W	TSL1	5.67712
1164	26.0461	YOL062C	APM4	5.10141							25.2714	YDR257C	RMS1	5.09116							25.3429	YDL186W	YDL186W	5.67719
1165	26.0685	YGR192C	TDH3	5.10146							25.2931	YDR146C	SWI5	5.09116							25.3647	YBR163W	DEM1	5.67738
1166	26.0908	YIL040W	APQ12	5.10174							25.3148	YOR082C	YOR082C	5.09126							25.3865	YBR052C	YBR052C	5.67742
1167	26.1132	YGR121C	MEP1	5.10197							25.3365	YBL060W	YBL060W	5.09145							25.4082	YER039C	HVG1	5.6779
1168	26.1356	YDR402C	DIT2	5.10232							25.3582	YDR130C	FIN1	5.0917							25.43	YOL112W	MSB4	5.67814
1169	26.158	YML010W-A	YML010W-A	5.10247							25.3799	YNL191W	YNL191W	5.092							25.4518	YGL248W	PDE1	5.67841
1170	26.1804	YKR057W	RPS21A	5.10269							25.4017	YBR203W	COS111	5.09206							25.4735	YDL054C	MCH1	5.67858
1171	26.2027	YPL108W	YPL108W	5.10275							25.4234	YKL017C	HCS1	5.09216							25.4953	YPR135W	CTF4	5.6786
1172	26.2251	YBR197C	YBR197C	5.10282							25.4451	YGL039W	YGL039W	5.0928							25.5171	YPR172W	YPR172W	5.67865
1173	26.2475	YOR349W	CIN1	5.10314							25.4668	YGR097W	ASK10	5.09284							25.5389	YGL224C	SDT1	5.67886
1174	26.2699	YLR328W	NMA1	5.1033							25.4885	YGR033C	FMP17	5.0929							25.5606	YML131W	YML131W	5.67908
1175	26.2922	YEL020C	YEL020C	5.10365							25.5102	YOR171C	LCB4	5.09297							25.5824	YDR032C	PST2	5.67913
1176	26.3146	YOR153W	PDR5	5.10367							25.5319	YGL071W	RCS1	5.09319							25.6042	YEL011W	GLC3	5.67944
1177	26.337	YFR043C	YFR043C	5.1044							25.5536	YGL067W	NPY1	5.09325							25.626	YDR056C	YDR056C	5.67955
1178	26.3594	YMR263W	SAP30	5.10483							25.5753	YDR184C	ATC1	5.0933							25.6477	YPL008W	CHL1	5.67956
1179	26.3817	YFR047C	BNA6	5.10491							25.597	YBL088C	TEL1	5.09337							25.6695	YBR281C	YBR281C	5.67957
1180	26.4041	YDR330W	YDR330W	5.10498							25.6188	YGL046W	YGL046W	5.09348							25.6913	YBL091C-A	SCS22	5.67961
1181	26.4265	YEL006W	YEL006W	5.105							25.6405	YOR093C	YOR093C	5.09402							25.713	YPL030W	YPL030W	5.67979
1182	26.4489	YKR047W	YKR047W	5.10527							25.6622	YLR326W	YLR326W	5.09441							25.7348	YBR043C	YBR043C	5.67986
1183	26.4712	YBL069W	AST1	5.10555							25.6839	YBL081W	YBL081W	5.09473							25.7566	YLR414C	YLR414C	5.68006
1184	26.4936	YGR222W	PET54	5.10558							25.7056	YOR156C	NFI1	5.09496							25.7784	YDR179W-A	YDR179W-A	5.68051
1185	26.516	YIL087C	YIL087C	5.10638							25.7273	YBL091C	MAP2	5.09523							25.8001	YDR457W	TOM1	5.68069
1186	26.5384	YNL294C	RIM21	5.10677							25.749	YDR098C	GRX3	5.09532							25.8219	YER120W	SCS2	5.68106
1187	26.5608	YDR348C	YDR348C	5.10683							25.7707	YJL169W	YJL169W	5.09548							25.8437	YOL103W	ITR2	5.68117
1188	26.5831	YMR194W	RPL36A	5.10713							25.7924	YLR185W	RPL37A	5.09569							25.8654	YMR318C	ADH6	5.68123
1189	26.6055	YGL027C	CWH41	5.1073							25.8142	YPL098C	YPL098C	5.0957							25.8872	YIL015C-A	YIL015C-A	5.68125
1190	26.6279	YGL210W	YPT32	5.1075							25.8359	YNL325C	FIG4	5.09587							25.909	YMR142C	RPL13B	5.68191
1191	26.6503	YDR313C	PIB1	5.10768							25.8576	YGL028C	SCW11	5.09588							25.9308	YPL052W	YPL052W	5.68238
1192	26.6726	YOR308C	SNU66	5.10808							25.8793	YKR013W	PRY2	5.09621							25.9525	YLR040C	YLR040C	5.68244
1193	26.695	YGR081C	SLX9	5.10831							25.901	YOR277C	YOR277C	5.09624							25.9743	YJL062W	LAS21	5.68245
1194	26.7174	YEL017W	GTT3	5.10844							25.9227	YGL064C	MRH4	5.0963							25.9961	YML123C	PHO84	5.68256
1195	26.7398	YGL066W	SGF73	5.10867							25.9444	YGL016W	KAP122	5.09688							26.0179	YER151C	UBP3	5.6829
1196	26.7621	YPL005W	YPL005W	5.10898							25.9661	YHR202W	YHR202W	5.09698							26.0396	YJL207C	YJL207C	5.68309
1197	26.7845	YGR101W	PCP1	5.1091							25.9878	YBR261C	YBR261C	5.09716							26.0614	YMR088C	YMR088C	5.68312
1198	26.8069	YFR055W	YFR055W	5.10916							26.0096	YJL215C	YJL215C	5.09718							26.0832	YBR071W	YBR071W	5.68324
1199	26.8293	YDR057W	YOS9	5.10938							26.0313	YOR228C	YOR228C	5.09743							26.1049	YIL105C	LIT2	5.68326
1200	26.8516	YDR384C	ATO3	5.10969							26.053	YOR230W	WTM1	5.09745							26.1267	YPR192W	AQY1	5.68349
1201	26.874	YGR105W	VMA21	5.11011							26.0747	YGR100W	MDR1	5.09766							26.1485	YMR152W	YIM1	5.68373
1202	26.8964	YMR269W	YMR269W	5.11036							26.0964	YDR083W	RRP8	5.09774							26.1703	YBR009C	HHF1	5.68386
1203	26.9188	YOR178C	GAC1	5.11042							26.1181	YEL015W	EDC3	5.09784							26.192	YGL235W	YGL235W	5.68386
1204	26.9412	YOR167C	RPS28A	5.11071							26.1398	YKL067W	YNK1	5.09786							26.2138	YKL220C	FRE2	5.68395
1205	26.9635	YDR143C	SAN1	5.11122							26.1615	YKR056W	TRM2	5.09804							26.2356	YKR091W	SRL3	5.68395
1206	26.9859	YMR182C	RGM1	5.11136							26.1832	YDR282C	YDR282C	5.09822							26.2573	YML109W	ZDS2	5.68433
1207	27.0083	YGL230C	YGL230C	5.11165							26.205	YDR051C	YDR051C	5.09834							26.2791	YNR041C	COQ2	5.68494
1208	27.0307	YOL043C	NTG2	5.11181							26.2267	YOR008C	SLG1	5.09839							26.3009	YOL111C	YOL111C	5.68495
1209	27.053	YMR258C	YMR258C	5.11203							26.2484	YOR240W	YOR240W	5.09859							26.3227	YLR239C	LIP2	5.68528
1210	27.0754	YOR161C	YOR161C	5.11254							26.2701	YLR391W	YLR391W	5.09863							26.3444	YDR036C	EHD3	5.68532
1211	27.0978	YLR118C	YLR118C	5.1128							26.2918	YKL010C	UFD4	5.0988							26.3662	YOR187W	TUF1	5.68543
1212	27.1202	YOL003C	YOL003C	5.11303							26.3135	YOR227W	YOR227W	5.09894							26.388	YGR286C	BIO2	5.68563
1213	27.1425	YKR064W	YKR064W	5.11325							26.3352	YOR253W	NAT5	5.09898							26.4098	YPR018W	RLF2	5.68565
1214	27.1649	YEL033W	YEL033W	5.11342							26.3569	YDR063W	YDR063W	5.09929							26.4315	YEL063C	CAN1	5.68571
1215	27.1873	YDR430C	CYM1	5.11345							26.3786	YDR163W	CWC15	5.09942							26.4533	YGL127C	SOH1	5.6858
1216	27.2097	YMR302C	PRP12	5.11398							26.4003	YDR112W	YDR112W	5.09956							26.4751	YDR006C	SOK1	5.68584
1217	27.232	YFR056C	YFR056C	5.11418							26.4221	YJL142C	YJL142C	5.09976							26.4968	YLR254C	YLR254C	5.68586
1218	27.2544	YOL002C	PHO36	5.11495							26.4438	YML058W	SML1	5.09985							26.5186	YFL025C	BST1	5.68615
1219	27.2768	YOR180C	DCI1	5.11561							26.4655	YOR131C	YOR131C	5.09993							26.5404	YMR068W	AVO2	5.68623
1220	27.2992	YFL052W	YFL052W	5.11624							26.4872	YNL214W	PEX17	5.10016							26.5622	YDL116W	NUP84	5.68638
1221	27.3215	YKL055C	OAR1	5.11744							26.5089	YDR089W	YDR089W	5.10028							26.5839	YKR023W	YKR023W	5.68646
1222	27.3439	YKR014C	YPT52	5.11758							26.5306	YOR188W	MSB1	5.10043							26.6057	YJL049W	YJL049W	5.6865
1223	27.3663	YNL289W	PCL1	5.11776							26.5523	YDR084C	TVP23	5.10096							26.6275	YBR231C	AOR1	5.68653
1224	27.3887	YMR275C	BUL1	5.11783							26.574	YJL171C	YJL171C	5.10118							26.6492	YBR067C	TIP1	5.68661
1225	27.4111	YOL001W	PHO80	5.11838							26.5957	YMR303C	ADH2	5.1014							26.671	YKR090W	PXL1	5.68674
1226	27.4334	YLR053C	YLR053C	5.11896							26.6175	YMR216C	SKY1	5.1014							26.6928	YDL198C	YHM1	5.68694
1227	27.4558	YDR401W	YDR401W	5.11907							26.6392	YDR186C	YDR186C	5.10141							26.7146	YDL183C	YDL183C	5.68701
1228	27.4782	YER144C	UBP5	5.11925							26.6609	YDR055W	PST1	5.10183							26.7363	YMR316C-B	YMR316C-B	5.68734
1229	27.5006	YJL164C	TPK1	5.1196							26.6826	YGL057C	YGL057C	5.10189							26.7581	YGL196W	YGL196W	5.68736
1230	27.5229	YOR099W	KTR1	5.11991							26.7043	YDR346C	SVF1	5.10193							26.7799	YMR271C	URA10	5.68762
1231	27.5453	YKR056W	TRM2	5.11998							26.726	YHR116W	YHR116W	5.10221							26.8017	YOL117W	RRI2	5.6877
1232	27.5677	YKR048C	NAP1	5.12049							26.7477	YBL064C	PRX1	5.10272							26.8234	YER054C	GIP2	5.68773
1233	27.5901	YGL031C	RPL24A	5.12068							26.7694	YOR076C	SKI7	5.10362							26.8452	YLR248W	RCK2	5.68815
1234	27.6124	YOR383C	FIT3	5.12079							26.7911	YKR048C	NAP1	5.10371							26.867	YPR005C	HAL1	5.68818
1235	27.6348	YLR335W	NUP2	5.12217							26.8129	YBR264C	YPT10	5.10372							26.8887	YLR035C	MLH2	5.68849
1236	27.6572	YPL174C	NIP100	5.12257							26.8346	YKR045C	YKR045C	5.10416							26.9105	YGL217C	YGL217C	5.68911
1237	27.6796	YMR159C	ATG16	5.12336							26.8563	YGL082W	YGL082W	5.1042							26.9323	YJR105W	ADO1	5.68914
1238	27.7019	YML013W	SEL1	5.1236							26.878	YNL327W	EGT2	5.10423							26.9541	YDR441C	APT2	5.68957
1239	27.7243	YOR156C	NFI1	5.12361							26.8997	YNL296W	YNL296W	5.10463							26.9758	YKR010C	TOF2	5.68964
1240	27.7467	YDR332W	YDR332W	5.12377							26.9214	YNL324W	YNL324W	5.10475							26.9976	YOR096W	RPS7A	5.68964
1241	27.7691	YDR385W	EFT2	5.12383							26.9431	YEL009C	GCN4	5.1048							27.0194	YJR111C	YJR111C	5.69016
1242	27.7915	YBL042C	FUI1	5.12388							26.9648	YMR280C	CAT8	5.10501							27.0411	YDL117W	CYK3	5.69017
1243	27.8138	YGR068C	YGR068C	5.12402							26.9865	YDR061W	YDR061W	5.10503							27.0629	YDR022C	CIS1	5.69026
1244	27.8362	YDR266C	YDR266C	5.12479							27.0083	YGL054C	ERV14	5.10507							27.0847	YGL231C	YGL231C	5.69032
1245	27.8586	YEL053C	MAK10	5.12508							27.03	YLR401C	DUS3	5.1053							27.1065	YDL071C	YDL071C	5.69053
1246	27.881	YBL001C	ECM15	5.1252							27.0517	YGL085W	YGL085W	5.10541							27.1282	YDR033W	MRH1	5.69053
1247	27.9033	YBL078C	ATG8	5.12571							27.0734	YOR030W	DFG16	5.10562							27.15	YBR284W	YBR284W	5.69073
1248	27.9257	YMR177W	MMT1	5.12571							27.0951	YOR386W	PHR1	5.10573							27.1718	YLR242C	ARV1	5.69078
1249	27.9481	YBR195C	MSI1	5.12602							27.1168	YOR222W	ODC2	5.10579							27.1936	YOR108W	LEU9	5.691
1250	27.9705	YGR221C	TOS2	5.1272							27.1385	YNL332W	THI12	5.10611							27.2153	YKL135C	APL2	5.69105
1251	27.9928	YOR091W	YOR091W	5.12724							27.1602	YOR215C	YOR215C	5.10615							27.2371	YAL064C-A	YAL064C-A	5.69116
1252	28.0152	YIL041W	GVP36	5.12733							27.1819	YGR085C	RPL11B	5.10645							27.2589	YDL189W	RBS1	5.69141
1253	28.0376	YJL135W	YJL135W	5.12736							27.2036	YLR006C	SSK1	5.10647							27.2806	YMR073C	YMR073C	5.69199
1254	28.06	YOR379C	YOR379C	5.12766							27.2254	YBR245C	ISW1	5.1069							27.3024	YDR506C	YDR506C	5.69229
1255	28.0823	YPL156C	PRM4	5.12777							27.2471	YBR239C	YBR239C	5.10699							27.3242	YNR071C	YNR071C	5.69235
1256	28.1047	YGR225W	AMA1	5.12787							27.2688	YKL040C	NFU1	5.10702							27.346	YMR101C	SRT1	5.69238
1257	28.1271	YKR045C	YKR045C	5.1282							27.2905	YMR173W-A	YMR173W-A	5.10708							27.3677	YOL114C	YOL114C	5.69253
1258	28.1495	YGR107W	YGR107W	5.12824							27.3122	YLR333C	RPS25B	5.10747							27.3895	YBR025C	YBR025C	5.69266
1259	28.1719	YLR096W	KIN2	5.12889							27.3339	YOR106W	VAM3	5.10754							27.4113	YER061C	CEM1	5.69282
1260	28.1942	YKL214C	YRA2	5.12903							27.3556	YGL021W	ALK1	5.10767							27.4331	YML097C	VPS9	5.69284
1261	28.2166	YMR184W	YMR184W	5.1292							27.3773	YPL105C	YPL105C	5.10776							27.4548	YGR018C	YGR018C	5.69291
1262	28.239	YOL054W	PSH1	5.1294							27.399	YJL216C	YJL216C	5.10819							27.4766	YER051W	YER051W	5.69356
1263	28.2614	YAL017W	PSK1	5.12944							27.4208	YKL081W	TEF4	5.1083							27.4984	YEL048C	YEL048C	5.69359
1264	28.2837	YER072W	VTC1	5.12981							27.4425	YNL336W	COS1	5.1085							27.5201	YDL125C	HNT1	5.69363
1265	28.3061	YJL188C	BUD19	5.13021							27.4642	YMR273C	ZDS1	5.10857							27.5419	YOL092W	YOL092W	5.69531
1266	28.3285	YGR071C	YGR071C	5.13037							27.4859	YJL149W	YJL149W	5.1087							27.5637	YDR067C	YDR067C	5.69533
1267	28.3509	YPL139C	UME1	5.13077							27.5076	YDR072C	IPT1	5.10913							27.5855	YBR027C	YBR027C	5.6957
1268	28.3732	YDR184C	ATC1	5.13101							27.5293	YLR219W	MSC3	5.10914							27.6072	YOL124C	YOL124C	5.69576
1269	28.3956	YIL016W	SNL1	5.13109							27.551	YMR297W	PRC1	5.10924							27.629	YNR019W	ARE2	5.69583
1270	28.418	YOR172W	YRM1	5.13132							27.5727	YML060W	OGG1	5.10974							27.6508	YPR138C	MEP3	5.69593
1271	28.4404	YDR155C	CPR1	5.13171							27.5944	YPL096W	PNG1	5.10974							27.6725	YLR280C	YLR280C	5.69606
1272	28.4627	YGL004C	RPN14	5.1323							27.6162	YDR266C	YDR266C	5.10996							27.6943	YDR028C	REG1	5.6964
1273	28.4851	YMR272C	SCS7	5.13268							27.6379	YGL006W	PMC1	5.11019							27.7161	YPL018W	CTF19	5.6965
1274	28.5075	YLR284C	ECI1	5.13268							27.6596	YOR017W	PET127	5.11029							27.7379	YBR271W	YBR271W	5.69654
1275	28.5299	YGR111W	YGR111W	5.13296							27.6813	YKL179C	COY1	5.11049							27.7596	YNL097C	PHO23	5.69659
1276	28.5522	YPL109C	YPL109C	5.133							27.703	YLR225C	YLR225C	5.11075							27.7814	YDL130W	RPP1B	5.69676
1277	28.5746	YER055C	HIS1	5.13316							27.7247	YBR183W	YPC1	5.1108							27.8032	YNR032C-A	HUB1	5.697
1278	28.597	YBR181C	RPS6B	5.13343							27.7464	YDR268W	MSW1	5.1109							27.825	YLR260W	LCB5	5.6971
1279	28.6194	YBL067C	UBP13	5.13374							27.7681	YGL062W	PYC1	5.11103							27.8467	YNR047W	YNR047W	5.69741
1280	28.6418	YJL148W	RPA34	5.13385							27.7898	YGL045W	RIM8	5.11105							27.8685	YHR064C	SSZ1	5.69778
1281	28.6641	YDR154C	YDR154C	5.13389							27.8116	YOR283W	YOR283W	5.11111							27.8903	YIL160C	POT1	5.6979
1282	28.6865	YGR066C	YGR066C	5.13404							27.8333	YJL159W	HSP150	5.11117							27.912	YNL213C	YNL213C	5.69793
1283	28.7089	YLR341W	SPO77	5.1341							27.855	YOL042W	NGL1	5.11129							27.9338	YJR047C	ANB1	5.69806
1284	28.7313	YDR159W	SAC3	5.13474							27.8767	YDR125C	ECM18	5.11131							27.9556	YDL170W	UGA3	5.69817
1285	28.7536	YLR402W	YLR402W	5.13587							27.8984	YOR226C	ISU2	5.11187							27.9774	YPL047W	YPL047W	5.69836
1286	28.776	YOR137C	SIA1	5.13602							27.9201	YOR237W	HES1	5.11195							27.9991	YBL103C	YBL103C	5.69842
1287	28.7984	YDR420W	HKR1	5.13637							27.9418	YOR043W	WHI2	5.11202							28.0209	YBR125C	PTC4	5.69847
1288	28.8208	YOR152C	YOR152C	5.13648							27.9635	YKL007W	CAP1	5.11222							28.0427	YLR297W	YLR297W	5.69852
1289	28.8431	YOR291W	YOR291W	5.13689							27.9852	YDR122W	KIN1	5.11232							28.0644	YIL071C	PCI8	5.69858
1290	28.8655	YBR231C	AOR1	5.1375							28.0069	YOR209C	NPT1	5.11248							28.0862	YMR129W	POM152	5.69869
1291	28.8879	YPL161C	BEM4	5.13771							28.0287	YOR183W	FYV12	5.11253							28.108	YOR306C	MCH5	5.69873
1292	28.9103	YBL048W	YBL048W	5.13804							28.0504	YOR139C	YOR139C	5.11262							28.1298	YNL127W	FAR11	5.69892
1293	28.9326	YPL105C	YPL105C	5.13822							28.0721	YLR335W	NUP2	5.11264							28.1515	YPL089C	RLM1	5.699
1294	28.955	YOR322C	YOR322C	5.13854							28.0938	YJL182C	YJL182C	5.11265							28.1733	YEL006W	YEL006W	5.69926
1295	28.9774	YGL010W	YGL010W	5.13876							28.1155	YML018C	YML018C	5.11291							28.1951	YPR167C	MET16	5.6994
1296	28.9998	YMR193C-A	YMR193C-A	5.1388							28.1372	YOR179C	SYC1	5.1131							28.2169	YGL135W	RPL1B	5.69963
1297	29.0222	YIL036W	CST6	5.13912							28.1589	YPL095C	YPL095C	5.1137							28.2386	YLR452C	SST2	5.69965
1298	29.0445	YFR057W	YFR057W	5.13917							28.1806	YLR220W	CCC1	5.11384							28.2604	YPR171W	BSP1	5.69975
1299	29.0669	YPL127C	HHO1	5.13952							28.2023	YBR174C	YBR174C	5.11392							28.2822	YNL135C	FPR1	5.69977
1300	29.0893	YHR095W	YHR095W	5.13961							28.2241	YGL042C	YGL042C	5.11398							28.3039	YNR001C	CIT1	5.69984
1301	29.1117	YIL029C	YIL029C	5.13967							28.2458	YOR368W	RAD17	5.11414							28.3257	YKR035W-A	DID2	5.69996
1302	29.134	YOR246C	YOR246C	5.13976							28.2675	YLR261C	VPS63	5.1144							28.3475	YNL107W	YAF9	5.7002
1303	29.1564	YMR300C	ADE4	5.13979							28.2892	YOR288C	MPD1	5.11454							28.3693	YOR040W	GLO4	5.7004
1304	29.1788	YOR047C	STD1	5.13988							28.3109	YPL119C	DBP1	5.11473							28.391	YOR023C	AHC1	5.70082
1305	29.2012	YBL085W	BOI1	5.14004							28.3326	YDR090C	YDR090C	5.11484							28.4128	YGL257C	MNT2	5.70129
1306	29.2235	YMR294W-A	YMR294W-A	5.14022							28.3543	YOR299W	BUD7	5.11489							28.4346	YJL066C	MPM1	5.7013
1307	29.2459	YBL087C	RPL23A	5.14068							28.376	YMR272C	SCS7	5.1149							28.4563	YAL058C-A	YAL058C-A	5.7014
1308	29.2683	YNL292W	PUS4	5.14106							28.3977	YOR229W	WTM2	5.11496							28.4781	YLR271W	YLR271W	5.70144
1309	29.2907	YOR380W	YOR380W	5.14151							28.4195	YGL059W	YGL059W	5.11497							28.4999	YKL204W	EAP1	5.70181
1310	29.313	YLR412W	YLR412W	5.14169							28.4412	YNL338W	YNL338W	5.11509							28.5217	YOR029W	YOR029W	5.70228
1311	29.3354	YKR060W	UTP30	5.14224							28.4629	YDR178W	SDH4	5.11533							28.5434	YMR171C	YMR171C	5.7023
1312	29.3578	YGR072W	UPF3	5.14225							28.4846	YOR022C	YOR022C	5.11537							28.5652	YFL006W	YFL006W	5.70231
1313	29.3802	YOL060C	MAM3	5.14255							28.5063	YBR233W	PBP2	5.11539							28.587	YCR044C	PER1	5.70239
1314	29.4026	YKL216W	URA1	5.14275							28.528	YPL141C	YPL141C	5.11539							28.6088	YGR109C	CLB6	5.70258
1315	29.4249	YOR177C	MPC54	5.143							28.5497	YHR111W	UBA4	5.11548							28.6305	YOL119C	MCH4	5.70292
1316	29.4473	YBL051C	PIN4	5.14309							28.5714	YPL110C	YPL110C	5.11557							28.6523	YNR072W	HXT17	5.70302
1317	29.4697	YAL055W	PEX22	5.14314							28.5931	YKR060W	UTP30	5.11567							28.6741	YMR317W	YMR317W	5.70305
1318	29.4921	YEL054C	RPL12A	5.14332							28.6149	YLR187W	YLR187W	5.1158							28.6958	YCR002C	CDC10	5.70309
1319	29.5144	YDR358W	GGA1	5.14387							28.6366	YOR025W	HST3	5.11591							28.7176	YLR295C	ATP14	5.70319
1320	29.5368	YGL005C	COG7	5.14428							28.6583	YMR156C	TPP1	5.11607							28.7394	YBR042C	YBR042C	5.70321
1321	29.5592	YMR161W	HLJ1	5.14503							28.68	YDR108W	GSG1	5.11635							28.7612	YEL065W	SIT1	5.70323
1322	29.5816	YDR185C	YDR185C	5.14505							28.7017	YMR263W	SAP30	5.11638							28.7829	YJL077C	ICS3	5.70331
1323	29.6039	YLR054C	OSW2	5.14537							28.7234	YKR054C	DYN1	5.11664							28.8047	YMR326C	YMR326C	5.70338
1324	29.6263	YOL046C	YOL046C	5.14564							28.7451	YBL044W	YBL044W	5.11667							28.8265	YOR178C	GAC1	5.70345
1325	29.6487	YBR227C	MCX1	5.1458							28.7668	YBL063W	KIP1	5.11678							28.8482	YDL160C	DHH1	5.70351
1326	29.6711	YHR050W	SMF2	5.14581							28.7885	YOL008W	YOL008W	5.11684							28.87	YJL121C	RPE1	5.70357
1327	29.6934	YLR089C	ALT1	5.14629							28.8102	YNL270C	ALP1	5.11706							28.8918	YGR105W	VMA21	5.70364
1328	29.7158	YDR393W	SHE9	5.14645							28.832	YBR205W	KTR3	5.11822							28.9136	YBR076W	ECM8	5.70402
1329	29.7382	YLR017W	MEU1	5.14677							28.8537	YBL089W	AVT5	5.11836							28.9353	YBR030W	YBR030W	5.70411
1330	29.7606	YDR282C	YDR282C	5.14693							28.8754	YDR109C	YDR109C	5.11843							28.9571	YKL215C	YKL215C	5.70412
1331	29.7829	YGR109C	CLB6	5.1471							28.8971	YDR285W	ZIP1	5.11876							28.9789	YJR113C	RSM7	5.70412
1332	29.8053	YIL015W	BAR1	5.14711							28.9188	YLR415C	YLR415C	5.11903							29.0007	YKR104W	YKR104W	5.70432
1333	29.8277	YMR303C	ADH2	5.14711							28.9405	YLR328W	NMA1	5.1191							29.0224	YEL064C	AVT2	5.70489
1334	29.8501	YDR333C	YDR333C	5.14717							28.9622	YKL011C	CCE1	5.11917							29.0442	YNR013C	PHO91	5.70489
1335	29.8725	YOR130C	ORT1	5.14723							28.9839	YGL050W	YGL050W	5.11923							29.066	YJL064W	YJL064W	5.70516
1336	29.8948	YOR131C	YOR131C	5.14748							29.0056	YBL070C	YBL070C	5.11937							29.0877	YBR036C	CSG2	5.70517
1337	29.9172	YOR037W	CYC2	5.14762							29.0274	YOL060C	MAM3	5.11946							29.1095	YBR041W	FAT1	5.70519
1338	29.9396	YMR158W-A	YMR158W-A	5.14767							29.0491	YLR327C	YLR327C	5.11975							29.1313	YJR115W	YJR115W	5.70533
1339	29.962	YOR386W	PHR1	5.14809							29.0708	YMR230W	RPS10B	5.11979							29.1531	YGR118W	RPS23A	5.70552
1340	29.9843	YOR369C	RPS12	5.14842							29.0925	YGL036W	YGL036W	5.11981							29.1748	YBR048W	RPS11B	5.7056
1341	30.0067	YHR111W	UBA4	5.14865							29.1142	YBL078C	ATG8	5.11986							29.1966	YPL134C	ODC1	5.70565
1342	30.0291	YOR045W	TOM6	5.1487							29.1359	YOR284W	HUA2	5.11991							29.2184	YOL108C	INO4	5.70582
1343	30.0515	YMR222C	FSH2	5.1489							29.1576	YMR283C	RIT1	5.11993							29.2401	YBR072W	HSP26	5.70593
1344	30.0738	YMR276W	DSK2	5.14954							29.1793	YOR285W	YOR285W	5.12013							29.2619	YNL129W	YNL129W	5.706
1345	30.0962	YOR289W	YOR289W	5.14956							29.201	YPL099C	FMP14	5.12042							29.2837	YOR147W	MDM32	5.70614
1346	30.1186	YJL149W	YJL149W	5.14968							29.2228	YOR185C	GSP2	5.12043							29.3055	YDL176W	YDL176W	5.70646
1347	30.141	YOR133W	EFT1	5.15012							29.2445	YDR293C	SSD1	5.12051							29.3272	YLR041W	YLR041W	5.70675
1348	30.1633	YFL040W	YFL040W	5.15037							29.2662	YLR330W	CHS5	5.12072							29.349	YLR294C	YLR294C	5.7068
1349	30.1857	YOR384W	FRE5	5.15075							29.2879	YBR201W	DER1	5.12072							29.3708	YDL191W	RPL35A	5.70684
1350	30.2081	YOR129C	YOR129C	5.15084							29.3096	YBR209W	YBR209W	5.12075							29.3926	YDR003W	YDR003W	5.70692
1351	30.2305	YOR381W	FRE3	5.1509							29.3313	YPL164C	MLH3	5.12102							29.4143	YBR064W	YBR064W	5.70695
1352	30.2529	YBR182C	SMP1	5.15113							29.353	YGR056W	RSC1	5.12146							29.4361	YDR026C	YDR026C	5.70705
1353	30.2752	YOR378W	YOR378W	5.15135							29.3747	YOR033C	EXO1	5.12175							29.4579	YGR016W	YGR016W	5.70716
1354	30.2976	YJL146W	IDS2	5.1514							29.3964	YMR265C	YMR265C	5.12207							29.4796	YNL094W	APP1	5.70726
1355	30.32	YBL052C	SAS3	5.15149							29.4182	YKL107W	YKL107W	5.12223							29.5014	YLL018C-A	COX19	5.70732
1356	30.3424	YGL221C	NIF3	5.15203							29.4399	YJL153C	INO1	5.12242							29.5232	YMR316W	DIA1	5.70755
1357	30.3647	YBR226C	YBR226C	5.15234							29.4616	YDR320C	SWA2	5.12258							29.545	YBR277C	YBR277C	5.70768
1358	30.3871	YMR205C	PFK2	5.15279							29.4833	YBR242W	YBR242W	5.12278							29.5667	YKR089C	STC1	5.70777
1359	30.4095	YMR230W	RPS10B	5.15298							29.505	YGL035C	MIG1	5.12289							29.5885	YBR022W	YBR022W	5.70791
1360	30.4319	YBR194W	SOY1	5.153							29.5267	YDR134C	YDR134C	5.12304							29.6103	YDR150W	NUM1	5.70841
1361	30.4542	YOR083W	WHI5	5.15345							29.5484	YPL127C	HHO1	5.1232							29.632	YNL079C	TPM1	5.70858
1362	30.4766	YMR294W	JNM1	5.15425							29.5701	YOL054W	PSH1	5.12342							29.6538	YNL064C	YDJ1	5.7088
1363	30.499	YOR354C	MSC6	5.15481							29.5918	YFR034C	PHO4	5.12349							29.6756	YER028C	MIG3	5.709
1364	30.5214	YKR024C	DBP7	5.15494							29.6135	YKR052C	MRS4	5.12378							29.6974	YGL260W	YGL260W	5.70921
1365	30.5437	YOL024W	YOL024W	5.15503							29.6353	YKL031W	YKL031W	5.12403							29.7191	YGR283C	YGR283C	5.70935
1366	30.5661	YMR011W	HXT2	5.15526							29.657	YML059C	YML059C	5.1242							29.7409	YDL104C	QRI7	5.70936
1367	30.5885	YDR419W	RAD30	5.15539							29.6787	YBR208C	DUR1,2	5.12426							29.7627	YJR055W	YJR055W	5.70985
1368	30.6109	YJL162C	JJJ2	5.15597							29.7004	YKL066W	YKL066W	5.12432							29.7845	YIL145C	PAN6	5.70991
1369	30.6333	YPL101W	ELP4	5.15611							29.7221	YGL033W	HOP2	5.12438							29.8062	YML021C	UNG1	5.70992
1370	30.6556	YDR314C	YDR314C	5.15632							29.7438	YDR078C	SHU2	5.1246							29.828	YPR125W	YPR125W	5.71002
1371	30.678	YOR368W	RAD17	5.1564							29.7655	YER060W	FCY21	5.12464							29.8498	YGL126W	SCS3	5.71005
1372	30.7004	YPR135W	CTF4	5.15667							29.7872	YNL215W	IES2	5.12471							29.8715	YGR261C	APL6	5.7101
1373	30.7228	YDR432W	NPL3	5.15676							29.8089	YOR245C	DGA1	5.12471							29.8933	YMR304W	UBP15	5.71015
1374	30.7451	YOR339C	UBC11	5.15879							29.8307	YBR175W	SWD3	5.12475							29.9151	YPR193C	HPA2	5.71034
1375	30.7675	YDR085C	AFR1	5.15883							29.8524	YBR199W	KTR4	5.1248							29.9369	YBR023C	CHS3	5.71047
1376	30.7899	YOL064C	MET22	5.15932							29.8741	YJL170C	ASG7	5.12482							29.9586	YDL237W	YDL237W	5.71049
1377	30.8123	YOR323C	PRO2	5.15939							29.8958	YDR057W	YOS9	5.12488							29.9804	YMR111C	YMR111C	5.71056
1378	30.8346	YOR072W	YOR072W	5.15998							29.9175	YOR011W	AUS1	5.12499							30.0022	YPR003C	YPR003C	5.71075
1379	30.857	YBL086C	YBL086C	5.16001							29.9392	YOR286W	FMP31	5.12512							30.0239	YGR011W	YGR011W	5.71105
1380	30.8794	YBR199W	KTR4	5.16015							29.9609	YBR255W	YBR255W	5.12531							30.0457	YLR434C	YLR434C	5.71122
1381	30.9018	YKR050W	TRK2	5.1605							29.9826	YBR259W	YBR259W	5.12535							30.0675	YOL098C	YOL098C	5.71124
1382	30.9241	YJL157C	FAR1	5.16071							30.0043	YNL285W	YNL285W	5.12535							30.0893	YLR432W	IMD3	5.71127
1383	30.9465	YDR157W	YDR157W	5.16093							30.0261	YHR095W	YHR095W	5.12543							30.111	YGR021W	YGR021W	5.71134
1384	30.9689	YDR156W	RPA14	5.1615							30.0478	YGL032C	AGA2	5.12543							30.1328	YPR156C	TPO3	5.71158
1385	30.9913	YER058W	PET117	5.16184							30.0695	YMR294W	JNM1	5.12563							30.1546	YDL218W	YDL218W	5.71173
1386	31.0136	YAL013W	DEP1	5.16187							30.0912	YNL297C	MON2	5.12568							30.1764	YLR287C	YLR287C	5.71174
1387	31.036	YOL048C	YOL048C	5.16364							30.1129	YLR332W	MID2	5.12578							30.1981	YEL014C	YEL014C	5.71182
1388	31.0584	YNL264C	PDR17	5.16408							30.1346	YHR203C	RPS4B	5.12601							30.2199	YLR253W	YLR253W	5.71197
1389	31.0808	YOL035C	YOL035C	5.16409							30.1563	YOR216C	RUD3	5.12634							30.2417	YOR126C	IAH1	5.71211
1390	31.1032	YJL154C	VPS35	5.16432							30.178	YBL087C	RPL23A	5.12634							30.2634	YJR080C	FMP26	5.71225
1391	31.1255	YOL020W	TAT2	5.16441							30.1997	YMR294W-A	YMR294W-A	5.12651							30.2852	YIL116W	HIS5	5.7123
1392	31.1479	YMR166C	YMR166C	5.16476							30.2215	YOR234C	RPL33B	5.12664							30.307	YDL215C	GDH2	5.71263
1393	31.1703	YBL015W	ACH1	5.16479							30.2432	YDR099W	BMH2	5.12665							30.3288	YBR057C	MUM2	5.71285
1394	31.1927	YNL295W	YNL295W	5.16509							30.2649	YBL036C	YBL036C	5.12693							30.3505	YEL018W	EAF5	5.71289
1395	31.215	YLR327C	YLR327C	5.16528							30.2866	YGL013C	PDR1	5.12695							30.3723	YML102C-A	YML102C-A	5.71318
1396	31.2374	YFL056C	AAD6	5.16625							30.3083	YBR206W	YBR206W	5.12701							30.3941	YJR051W	OSM1	5.71318
1397	31.2598	YPL159C	PET20	5.16659							30.33	YLR217W	YLR217W	5.12719							30.4159	YLR433C	CNA1	5.71358
1398	31.2822	YOL028C	YAP7	5.16691							30.3517	YDR147W	EKI1	5.12767							30.4376	YNL003C	YNL003C	5.71362
1399	31.3045	YCL003W	YCL003W	5.16694							30.3734	YKR024C	DBP7	5.12773							30.4594	YCR066W	RAD18	5.71378
1400	31.3269	YOR342C	YOR342C	5.16696							30.3951	YKR050W	TRK2	5.12777							30.4812	YDR536W	STL1	5.71419
1401	31.3493	YOR377W	ATF1	5.16816							30.4168	YPL147W	PXA1	5.12818							30.5029	YOL121C	RPS19A	5.71476
1402	31.3717	YFL051C	YFL051C	5.16825							30.4386	YMR157C	FMP39	5.12825							30.5247	YDR018C	YDR018C	5.715
1403	31.394	YBR249C	ARO4	5.16841							30.4603	YDR076W	RAD55	5.12858							30.5465	YPL074W	YTA6	5.71521
1404	31.4164	YOL015W	YOL015W	5.1688							30.482	YLR325C	RPL38	5.12859							30.5683	YBR014C	YBR014C	5.71527
1405	31.4388	YBR217W	ATG12	5.16897							30.5037	YBR227C	MCX1	5.12872							30.59	YLR187W	YLR187W	5.71555
1406	31.4612	YBR220C	YBR220C	5.16937							30.5254	YDR094W	YDR094W	5.129							30.6118	YGL232W	TAN1	5.71587
1407	31.4836	YGR080W	TWF1	5.16939							30.5471	YOR238W	YOR238W	5.1293							30.6336	YBR003W	COQ1	5.71609
1408	31.5059	YEL043W	YEL043W	5.16975							30.5688	YNL333W	SNZ2	5.12933							30.6553	YDR046C	BAP3	5.71637
1409	31.5283	YOR385W	YOR385W	5.16984							30.5905	YER081W	SER3	5.1296							30.6771	YNR049C	MSO1	5.71648
1410	31.5507	YML084W	YML084W	5.16988							30.6122	YJL185C	YJL185C	5.13009							30.6989	YNL004W	HRB1	5.71669
1411	31.5731	YOR044W	YOR044W	5.16989							30.634	YJL144W	YJL144W	5.13036							30.7207	YAL012W	CYS3	5.71687
1412	31.5954	YBR209W	YBR209W	5.16989							30.6557	YBR246W	YBR246W	5.13037							30.7424	YNR020C	YNR020C	5.71688
1413	31.6178	YGR125W	YGR125W	5.17001							30.6774	YDR110W	FOB1	5.13038							30.7642	YNR040W	YNR040W	5.71701
1414	31.6402	YBL008W	HIR1	5.1704							30.6991	YDR334W	YDR334W	5.13047							30.786	YDL174C	DLD1	5.71719
1415	31.6626	YOR029W	YOR029W	5.17044							30.7208	YKL050C	YKL050C	5.13075							30.8078	YMR069W	NAT4	5.7174
1416	31.6849	YOR350C	MNE1	5.171							30.7425	YMR242C	RPL20A	5.13157							30.8295	YBR066C	NRG2	5.71744
1417	31.7073	YMR210W	YMR210W	5.17156							30.7642	YOL059W	GPD2	5.13164							30.8513	YIR005W	IST3	5.71745
1418	31.7297	YOL019W	YOL019W	5.17164							30.7859	YBR187W	YBR187W	5.13166							30.8731	YCR027C	RHB1	5.71748
1419	31.7521	YBL037W	APL3	5.17196							30.8076	YGL058W	RAD6	5.1317							30.8948	YJL204C	RCY1	5.71759
1420	31.7744	YOR162C	YRR1	5.17212							30.8294	YBR240C	THI2	5.13174							30.9166	YDR034C	LYS14	5.71798
1421	31.7968	YOR093C	YOR093C	5.17235							30.8511	YPL188W	POS5	5.13188							30.9384	YNL025C	SSN8	5.71809
1422	31.8192	YOR144C	ELG1	5.17251							30.8728	YDR056C	YDR056C	5.13206							30.9602	YGL244W	RTF1	5.71814
1423	31.8416	YCL008C	STP22	5.17268							30.8945	YGL083W	SCY1	5.13215							30.9819	YKR034W	DAL80	5.71816
1424	31.864	YMR233W	YMR233W	5.17305							30.9162	YBR230C	YBR230C	5.13218							31.0037	YOR309C	YOR309C	5.71867
1425	31.8863	YMR237W	YMR237W	5.17318							30.9379	YGR096W	TPC1	5.13228							31.0255	YJL048C	YJL048C	5.71889
1426	31.9087	YPL145C	KES1	5.17374							30.9596	YBR258C	SHG1	5.13233							31.0472	YAL027W	YAL027W	5.7189
1427	31.9311	YPL250C	ICY2	5.17505							30.9813	YMR310C	YMR310C	5.13257							31.069	YOL088C	MPD2	5.71897
1428	31.9535	YOL042W	NGL1	5.17581							31.003	YBL069W	AST1	5.13275							31.0908	YLR328W	NMA1	5.71906
1429	31.9758	YLR408C	YLR408C	5.17596							31.0248	YPL165C	SET6	5.13396							31.1126	YDL142C	CRD1	5.7192
1430	31.9982	YPL144W	YPL144W	5.17597							31.0465	YMR232W	FUS2	5.13396							31.1343	YNL077W	APJ1	5.71931
1431	32.0206	YBL072C	RPS8A	5.17683							31.0682	YGR101W	PCP1	5.13426							31.1561	YER088C	DOT6	5.71938
1432	32.043	YOR356W	YOR356W	5.17711							31.0899	YPL163C	SVS1	5.13435							31.1779	YIL006W	YIL006W	5.71967
1433	32.0653	YPL112C	PEX25	5.17773							31.1116	YBR204C	YBR204C	5.13472							31.1997	YNL031C	HHT2	5.7198
1434	32.0877	YOL014W	YOL014W	5.1778							31.1333	YMR186W	HSC82	5.13474							31.2214	YJR090C	GRR1	5.72013
1435	32.1101	YGR224W	AZR1	5.1778							31.155	YKL071W	YKL071W	5.13476							31.2432	YNL001W	DOM34	5.72025
1436	32.1325	YIR018W	YAP5	5.17803							31.1767	YJL187C	SWE1	5.13479							31.265	YPR126C	YPR126C	5.72051
1437	32.1548	YDR380W	ARO10	5.17816							31.1984	YBR182C	SMP1	5.13501							31.2867	YJR005W	APL1	5.72054
1438	32.1772	YBR185C	MBA1	5.17819							31.2201	YNL289W	PCL1	5.13507							31.3085	YJR019C	TES1	5.72072
1439	32.1996	YLR015W	BRE2	5.17823							31.2419	YBR184W	YBR184W	5.13522							31.3303	YNR033W	YNR033W	5.72081
1440	32.222	YMR284W	YKU70	5.17869							31.2636	YMR291W	YMR291W	5.13529							31.3521	YGR022C	YGR022C	5.72099
1441	32.2443	YDR075W	PPH3	5.17874							31.2853	YKL037W	YKL037W	5.13532							31.3738	YDL157C	YDL157C	5.72119
1442	32.2667	YER062C	HOR2	5.1789							31.307	YBL059W	YBL059W	5.13556							31.3956	YBR274W	CHK1	5.72144
1443	32.2891	YOR179C	SYC1	5.17898							31.3287	YMR299C	YMR299C	5.13568							31.4174	YGL029W	CGR1	5.72153
1444	32.3115	YOR337W	TEA1	5.17903							31.3504	YBR238C	YBR238C	5.13592							31.4391	YDR360W	YDR360W	5.72159
1445	32.3339	YDR181C	SAS4	5.17958							31.3721	YOR233W	KIN4	5.13593							31.4609	YDR221W	YDR221W	5.72174
1446	32.3562	YOR292C	YOR292C	5.17962							31.3938	YBR214W	SDS24	5.1361							31.4827	YJR148W	BAT2	5.72185
1447	32.3786	YJL133W	MRS3	5.17966							31.4155	YGL043W	DST1	5.13616							31.5045	YBR059C	AKL1	5.72186
1448	32.401	YMR295C	YMR295C	5.18002							31.4373	YMR304C-A	YMR304C-A	5.13618							31.5262	YLR441C	RPS1A	5.72197
1449	32.4234	YBR180W	DTR1	5.18031							31.459	YHL003C	LAG1	5.13657							31.548	YBL095W	YBL095W	5.72201
1450	32.4457	YFR048W	RMD8	5.18086							31.4807	YHR204W	MNL1	5.13662							31.5698	YHR194W	MDM31	5.72207
1451	32.4681	YOL037C	YOL037C	5.18088							31.5024	YDR117C	YDR117C	5.13724							31.5916	YNL071W	LAT1	5.7223
1452	32.4905	YEL042W	GDA1	5.18095							31.5241	YBR207W	FTH1	5.13724							31.6133	YKR098C	UBP11	5.72243
1453	32.5129	YOL057W	YOL057W	5.18147							31.5458	YDR321W	ASP1	5.13752							31.6351	YHR140W	YHR140W	5.72267
1454	32.5352	YGR077C	PEX8	5.18365							31.5675	YDR059C	UBC5	5.13758							31.6569	YDR400W	URH1	5.72276
1455	32.5576	YLR082C	SRL2	5.18414							31.5892	YHR179W	OYE2	5.1377							31.6786	YBR013C	YBR013C	5.72295
1456	32.58	YGL226W	YGL226W	5.1848							31.6109	YGL072C	YGL072C	5.13783							31.7004	YNL034W	YNL034W	5.72315
1457	32.6024	YOL053W	YOL053W	5.18503							31.6327	YBL019W	APN2	5.13805							31.7222	YER048C	CAJ1	5.72317
1458	32.6247	YGR079W	YGR079W	5.18521							31.6544	YDR185C	YDR185C	5.13808							31.744	YDL173W	YDL173W	5.72322
1459	32.6471	YOR088W	YOR088W	5.18557							31.6761	YOL063C	MOR1	5.13815							31.7657	YBR044C	TCM62	5.72325
1460	32.6695	YDR285W	ZIP1	5.18591							31.6978	YFR040W	SAP155	5.13832							31.7875	YDL109C	YDL109C	5.72326
1461	32.6919	YBL010C	YBL010C	5.18602							31.7195	YBR263W	SHM1	5.13865							31.8093	YGL088W	YGL088W	5.72361
1462	32.7143	YLR074C	BUD20	5.18626							31.7412	YDR272W	GLO2	5.13869							31.831	YDR393W	SHE9	5.7238
1463	32.7366	YMR157C	FMP39	5.18649							31.7629	YMR274C	RCE1	5.139							31.8528	YPL032C	SVL3	5.72411
1464	32.759	YOL049W	GSH2	5.18658							31.7846	YJL150W	YJL150W	5.13938							31.8746	YJL060W	BNA3	5.72429
1465	32.7814	YPL188W	POS5	5.18682							31.8063	YMR070W	MOT3	5.1397							31.8964	YJL020C	BBC1	5.72437
1466	32.8038	YAL018C	YAL018C	5.18724							31.8281	YDR297W	SUR2	5.13988							31.9181	YIR009W	MSL1	5.72442
1467	32.8261	YMR066W	SOV1	5.18747							31.8498	YNL334C	SNO2	5.14							31.9399	YIR028W	DAL4	5.72479
1468	32.8485	YPL149W	ATG5	5.18749							31.8715	YHR097C	YHR097C	5.14009							31.9617	YIL055C	YIL055C	5.72485
1469	32.8709	YBR187W	YBR187W	5.18798							31.8932	YMR078C	CTF18	5.14017							31.9835	YJL030W	MAD2	5.72538
1470	32.8933	YER075C	PTP3	5.18824							31.9149	YBR244W	GPX2	5.14033							32.0052	YOL105C	WSC3	5.7258
1471	32.9156	YOL053C-A	YOL053C-A	5.18894							31.9366	YOR350C	MNE1	5.14037							32.027	YLR207W	HRD3	5.72608
1472	32.938	YBR266C	YBR266C	5.18912							31.9583	YBR178W	YBR178W	5.14039							32.0488	YGR084C	MRP13	5.72612
1473	32.9604	YOR031W	CRS5	5.18951							31.98	YJL132W	YJL132W	5.1404							32.0705	YPR149W	NCE102	5.72625
1474	32.9828	YOR351C	MEK1	5.18989							32.0017	YOR006C	YOR006C	5.14056							32.0923	YGL235W	YGL235W	5.72638
1475	33.0051	YOR086C	YOR086C	5.19006							32.0234	YJL183W	MNN11	5.14124							32.1141	YGR025W	YGR025W	5.7265
1476	33.0275	YOR374W	ALD4	5.19009							32.0452	YKL086W	SRX1	5.14168							32.1359	YCR024C	YCR024C	5.72654
1477	33.0499	YER010C	YER010C	5.19013							32.0669	YOR024W	YOR024W	5.14186							32.1576	YPL130W	SPO19	5.72677
1478	33.0723	YOR363C	PIP2	5.19021							32.0886	YMR275C	BUL1	5.14198							32.1794	YPL165C	SET6	5.72691
1479	33.0947	YER020W	GPA2	5.19066							32.1103	YOR080W	DIA2	5.142							32.2012	YJR010C-A	SPC1	5.72699
1480	33.117	YCL039W	GID7	5.19086							32.132	YDR133C	YDR133C	5.14206							32.2229	YNR037C	RSM19	5.72745
1481	33.1394	YLR077W	FMP25	5.19122							32.1537	YJL217W	YJL217W	5.14208							32.2447	YNR075W	COS10	5.72757
1482	33.1618	YOR163W	DDP1	5.19152							32.1754	YKL069W	YKL069W	5.14224							32.2665	YMR181C	YMR181C	5.72767
1483	33.1842	YDR129C	SAC6	5.19185							32.1971	YJL152W	YJL152W	5.14247							32.2883	YML110C	COQ5	5.72774
1484	33.2065	YOR314W	YOR314W	5.1922							32.2188	YNL291C	MID1	5.14262							32.31	YJR073C	OPI3	5.72787
1485	33.2289	YIL053W	RHR2	5.19222							32.2406	YKL160W	ELF1	5.14268							32.3318	YPR194C	OPT2	5.72817
1486	33.2513	YLL039C	UBI4	5.19271							32.2623	YJL210W	PEX2	5.14271							32.3536	YGL051W	MST27	5.72843
1487	33.2737	YGR122W	YGR122W	5.19289							32.284	YPL144W	YPL144W	5.14285							32.3754	YJR063W	RPA12	5.72875
1488	33.296	YAL060W	BDH1	5.19295							32.3057	YML087C	YML087C	5.14289							32.3971	YOR079C	ATX2	5.72878
1489	33.3184	YOL036W	YOL036W	5.19385							32.3274	YBR215W	HPC2	5.14306							32.4189	YDL096C	YDL096C	5.72883
1490	33.3408	YMR304C-A	YMR304C-A	5.19472							32.3491	YDR433W	YDR433W	5.14326							32.4407	YOR128C	ADE2	5.72897
1491	33.3632	YPL115C	BEM3	5.19502							32.3708	YBR219C	YBR219C	5.14363							32.4624	YPL127C	HHO1	5.72904
1492	33.3855	YMR178W	YMR178W	5.19563							32.3925	YOR225W	YOR225W	5.14406							32.4842	YIL096C	YIL096C	5.72904
1493	33.4079	YIL065C	FIS1	5.19661							32.4142	YBR200W	BEM1	5.14413							32.506	YNL143C	YNL143C	5.72912
1494	33.4303	YPL207W	YPL207W	5.19732							32.436	YPL140C	MKK2	5.14419							32.5278	YCL006C	YCL006C	5.72923
1495	33.4527	YLR018C	POM34	5.19739							32.4577	YOR235W	YOR235W	5.14434							32.5495	YBR024W	SCO2	5.72927
1496	33.4751	YFR046C	CNN1	5.19744							32.4794	YCL003W	YCL003W	5.14446							32.5713	YMR194W	RPL36A	5.72929
1497	33.4974	YOR142W	LSC1	5.19752							32.5011	YJL218W	YJL218W	5.1445							32.5931	YEL040W	UTR2	5.72938
1498	33.5198	YDR049W	YDR049W	5.19767							32.5228	YPL109C	YPL109C	5.14466							32.6148	YNL008C	ASI3	5.7294
1499	33.5422	YDR131C	YDR131C	5.19793							32.5445	YGL081W	YGL081W	5.14483							32.6366	YNR015W	SMM1	5.72946
1500	33.5646	YEL039C	CYC7	5.19799							32.5662	YPL114W	YPL114W	5.1451							32.6584	YHR032W	YHR032W	5.7295
1501	33.5869	YMR196W	YMR196W	5.19831							32.5879	YDR323C	PEP7	5.14527							32.6802	YOR170W	YOR170W	5.72966
1502	33.6093	YGR096W	TPC1	5.19839							32.6096	YMR189W	GCV2	5.14561							32.7019	YJR074W	MOG1	5.72973
1503	33.6317	YPR119W	CLB2	5.19846							32.6314	YPL254W	HFI1	5.14577							32.7237	YDL184C	RPL41A	5.73052
1504	33.6541	YBL083C	YBL083C	5.19873							32.6531	YJL181W	YJL181W	5.14581							32.7455	YGR004W	YGR004W	5.73085
1505	33.6764	YAL014C	SYN8	5.19925							32.6748	YJL211C	YJL211C	5.14591							32.7673	YMR114C	YMR114C	5.73091
1506	33.6988	YKL023W	YKL023W	5.19931							32.6965	YMR244C-A	YMR244C-A	5.14604							32.789	YBR053C	YBR053C	5.73104
1507	33.7212	YMR156C	TPP1	5.19969							32.7182	YGL031C	RPL24A	5.14637							32.8108	YHR067W	RMD12	5.73112
1508	33.7436	YOR382W	FIT2	5.19976							32.7399	YBL075C	SSA3	5.14649							32.8326	YDR233C	RTN1	5.73113
1509	33.7659	YER040W	GLN3	5.2002							32.7616	YLR098C	CHA4	5.14654							32.8543	YJL022W	YJL022W	5.73128
1510	33.7883	YOR296W	YOR296W	5.20027							32.7833	YHL029C	YHL029C	5.1466							32.8761	YHR009C	YHR009C	5.7314
1511	33.8107	YKL040C	NFU1	5.20056							32.805	YJL214W	HXT8	5.14661							32.8979	YLR032W	RAD5	5.73149
1512	33.8331	YGR088W	CTT1	5.20063							32.8267	YOL045W	PSK2	5.14668							32.9197	YLR266C	YLR266C	5.73154
1513	33.8554	YOR092W	ECM3	5.2009							32.8485	YBR188C	NTC20	5.14687							32.9414	YJR120W	YJR120W	5.73159
1514	33.8778	YHL020C	OPI1	5.20122							32.8702	YOR220W	YOR220W	5.14699							32.9632	YBR028C	YBR028C	5.73159
1515	33.9002	YGR261C	APL6	5.20122							32.8919	YOL047C	YOL047C	5.147							32.985	YOR002W	ALG6	5.7318
1516	33.9226	YDR295C	HDA2	5.20158							32.9136	YPL120W	VPS30	5.14725							33.0067	YPL084W	BRO1	5.73199
1517	33.945	YOR107W	RGS2	5.2016							32.9353	YLR188W	MDL1	5.14746							33.0285	YJL028W	YJL028W	5.73221
1518	33.9673	YGR057C	LST7	5.20165							32.957	YMR172C-A	YMR172C-A	5.14766							33.0503	YER033C	ZRG8	5.73238
1519	33.9897	YMR244W	YMR244W	5.2019							32.9787	YMR170C	ALD2	5.14823							33.0721	YNL116W	YNL116W	5.73256
1520	34.0121	YDR120C	TRM1	5.20235							33.0004	YOR239W	ABP140	5.14833							33.0938	YML094W	GIM5	5.73277
1521	34.0345	YOR297C	TIM18	5.20286							33.0221	YML030W	YML030W	5.14866							33.1156	YIL057C	YIL057C	5.7328
1522	34.0568	YOR058C	ASE1	5.20296							33.0439	YFR033C	QCR6	5.14868							33.1374	YKL090W	CUE2	5.73281
1523	34.0792	YMR180C	CTL1	5.20303							33.0656	YMR183C	SSO2	5.14868							33.1592	YBR010W	HHT1	5.73283
1524	34.1016	YOR071C	YOR071C	5.20358							33.0873	YOR144C	ELG1	5.14932							33.1809	YER005W	YND1	5.7329
1525	34.124	YDR225W	HTA1	5.20366							33.109	YMR289W	ABZ2	5.14966							33.2027	YMR319C	FET4	5.73302
1526	34.1463	YER044C-A	MEI4	5.20445							33.1307	YKL055C	OAR1	5.14982							33.2245	YBR242W	YBR242W	5.73302
1527	34.1687	YPL130W	SPO19	5.20469							33.1524	YKL158W	YKL158W	5.15027							33.2462	YEL004W	YEA4	5.73303
1528	34.1911	YMR299C	YMR299C	5.2053							33.1741	YOR198C	BFR1	5.15043							33.268	YEL029C	BUD16	5.73322
1529	34.2135	YBR186W	PCH2	5.20536							33.1958	YPL155C	KIP2	5.15048							33.2898	YDL100C	ARR4	5.73328
1530	34.2358	YKR077W	YKR077W	5.20565							33.2175	YPL157W	TGS1	5.15068							33.3116	YFL018C	LPD1	5.73332
1531	34.2582	YDR322W	MRPL35	5.20574							33.2393	YPL130W	SPO19	5.15087							33.3333	YER045C	ACA1	5.73375
1532	34.2806	YLR219W	MSC3	5.20592							33.261	YMR174C	YMR174C	5.1509							33.3551	YGR025W	YGR025W	5.73376
1533	34.303	YOL017W	ESC8	5.206							33.2827	YDR200C	VPS64	5.1509							33.3769	YDL211C	YDL211C	5.73388
1534	34.3254	YDR116C	MRPL1	5.20637							33.3044	YBR186W	PCH2	5.15108							33.3987	YMR315W	YMR315W	5.73391
1535	34.3477	YOL063C	MOR1	5.20639							33.3261	YDR073W	SNF11	5.15137							33.4204	YCR063W	BUD31	5.73437
1536	34.3701	YOR307C	SLY41	5.20642							33.3478	YKL051W	SFK1	5.15149							33.4422	YGL214W	YGL214W	5.73446
1537	34.3925	YGR223C	YGR223C	5.20668							33.3695	YOR364W	YOR364W	5.15149							33.464	YDL219W	DTD1	5.73506
1538	34.4149	YMR029C	FAR8	5.2067							33.3912	YKL109W	HAP4	5.15167							33.4857	YDR004W	RAD57	5.73526
1539	34.4372	YDR153C	ENT5	5.20692							33.4129	YOR199W	YOR199W	5.15196							33.5075	YDR435C	PPM1	5.73534
1540	34.4596	YMR264W	CUE1	5.20787							33.4347	YBR250W	YBR250W	5.15197							33.5293	YDL190C	UFD2	5.73562
1541	34.482	YLR079W	SIC1	5.20792							33.4564	YBR220C	YBR220C	5.15205							33.5511	YOR034C	AKR2	5.73568
1542	34.5044	YOR087W	YVC1	5.20792							33.4781	YBR217W	ATG12	5.1521							33.5728	YDL240W	LRG1	5.73576
1543	34.5267	YBL017C	PEP1	5.20816							33.4998	YOR202W	HIS3	5.15227							33.5946	YEL012W	UBC8	5.73654
1544	34.5491	YJL152W	YJL152W	5.20826							33.5215	YJL193W	YJL193W	5.15247							33.6164	YBR229C	ROT2	5.73662
1545	34.5715	YPL095C	YPL095C	5.20848							33.5432	YBR197C	YBR197C	5.15262							33.6381	YDL177C	YDL177C	5.73663
1546	34.5939	YGR055W	MUP1	5.20914							33.5649	YKL079W	SMY1	5.15292							33.6599	YLR299W	ECM38	5.73667
1547	34.6162	YDR368W	YPR1	5.20915							33.5866	YNL259C	ATX1	5.15296							33.6817	YDL154W	MSH5	5.7369
1548	34.6386	YGR054W	YGR054W	5.20937							33.6083	YDR080W	VPS41	5.15305							33.7035	YBR278W	DPB3	5.73695
1549	34.661	YPL110C	YPL110C	5.20945							33.63	YMR302C	PRP12	5.15307							33.7252	YNL117W	MLS1	5.73729
1550	34.6834	YER188W	YER188W	5.20987							33.6518	YDR165W	TRM82	5.1533							33.747	YIL117C	PRM5	5.73743
1551	34.7058	YLR021W	YLR021W	5.2101							33.6735	YJL158C	CIS3	5.15333							33.7688	YLR031W	YLR031W	5.73747
1552	34.7281	YMR262W	YMR262W	5.21014							33.6952	YHR163W	SOL3	5.15335							33.7906	YJR154W	YJR154W	5.73753
1553	34.7505	YLR063W	YLR063W	5.21022							33.7169	YNL288W	CAF40	5.15369							33.8123	YPL053C	KTR6	5.73757
1554	34.7729	YPL260W	YPL260W	5.21032							33.7386	YMR241W	YHM2	5.15381							33.8341	YNR014W	YNR014W	5.7376
1555	34.7953	YCL005W	YCL005W	5.21082							33.7603	YGR242W	YGR242W	5.15387							33.8559	YNR048W	YNR048W	5.73786
1556	34.8176	YOR312C	RPL20B	5.211							33.782	YJL197W	UBP12	5.15398							33.8776	YDL119C	YDL119C	5.73807
1557	34.84	YLR055C	SPT8	5.21105							33.8037	YOL064C	MET22	5.1542							33.8994	YML090W	YML090W	5.73822
1558	34.8624	YER016W	BIM1	5.21121							33.8254	YDR154C	YDR154C	5.15455							33.9212	YGL215W	CLG1	5.73837
1559	34.8848	YPL121C	MEI5	5.21162							33.8472	YBR181C	RPS6B	5.15466							33.943	YER062C	HOR2	5.73852
1560	34.9071	YOR299W	BUD7	5.21167							33.8689	YMR237W	YMR237W	5.1547							33.9647	YGR010W	NMA2	5.73857
1561	34.9295	YGL084C	GUP1	5.21199							33.8906	YKL142W	MRP8	5.15493							33.9865	YDR540C	YDR540C	5.7386
1562	34.9519	YMR223W	UBP8	5.21202							33.9123	YMR300C	ADE4	5.15562							34.0083	YNL029C	KTR5	5.7387
1563	34.9743	YMR292W	GOT1	5.21225							33.934	YBL066C	SEF1	5.15574							34.03	YGL226C-A	OST5	5.73897
1564	34.9966	YOR049C	RSB1	5.21243							33.9557	YOL046C	YOL046C	5.15591							34.0518	YEL020C	YEL020C	5.73901
1565	35.019	YOR334W	MRS2	5.21253							33.9774	YDR181C	SAS4	5.15613							34.0736	YIL099W	SGA1	5.73902
1566	35.0414	YDR360W	YDR360W	5.21257							33.9991	YBR218C	PYC2	5.15638							34.0954	YDL151C	BUD30	5.73912
1567	35.0638	YGR070W	ROM1	5.21259							34.0208	YBR212W	NGR1	5.15665							34.1171	YDL138W	RGT2	5.73919
1568	35.0861	YMR189W	GCV2	5.21277							34.0426	YJL208C	NUC1	5.15733							34.1389	YPR201W	ARR3	5.73947
1569	35.1085	YNL248C	RPA49	5.21281							34.0643	YOR304W	ISW2	5.15764							34.1607	YIL157C	FMP35	5.73991
1570	35.1309	YOR059C	YOR059C	5.21304							34.086	YBL021C	HAP3	5.15776							34.1825	YBR267W	YBR267W	5.73992
1571	35.1533	YBR218C	PYC2	5.2132							34.1077	YPL115C	BEM3	5.15797							34.2042	YMR122C	YMR122C	5.74002
1572	35.1757	YOR348C	PUT4	5.21332							34.1294	YKL124W	SSH4	5.15814							34.226	YOL095C	HMI1	5.74008
1573	35.198	YML057W	CMP2	5.2135							34.1511	YGR165W	MRPS35	5.15816							34.2478	YNL014W	YNL014W	5.7401
1574	35.2204	YLR057W	YLR057W	5.21382							34.1728	YGL080W	FMP37	5.15821							34.2695	YBR181C	RPS6B	5.74052
1575	35.2428	YDR297W	SUR2	5.21427							34.1945	YMR269W	YMR269W	5.15865							34.2913	YDR372C	VPS74	5.74059
1576	35.2652	YMR250W	GAD1	5.21467							34.2162	YKL185W	ASH1	5.15885							34.3131	YOR327C	SNC2	5.74063
1577	35.2875	YMR176W	ECM5	5.21569							34.238	YKL174C	YKL174C	5.15894							34.3349	YNL145W	MFA2	5.74076
1578	35.3099	YEL048C	YEL048C	5.21605							34.2597	YPL092W	SSU1	5.15895							34.3566	YBR035C	PDX3	5.7409
1579	35.3323	YMR247C	YMR247C	5.21667							34.2814	YAL055W	PEX22	5.15898							34.3784	YDL146W	YDL146W	5.74118
1580	35.3547	YEL065W	SIT1	5.21677							34.3031	YNL281W	HCH1	5.15899							34.4002	YOL129W	VPS68	5.74121
1581	35.377	YDR163W	CWC15	5.2168							34.3248	YNL269W	BSC4	5.15901							34.4219	YLR217W	YLR217W	5.74168
1582	35.3994	YEL063C	CAN1	5.21686							34.3465	YNL278W	CAF120	5.15911							34.4437	YHR005C	GPA1	5.7417
1583	35.4218	YEL067C	YEL067C	5.21719							34.3682	YNL339C	YRF1-6	5.15949							34.4655	YDR220C	YDR220C	5.74172
1584	35.4442	YLR023C	YLR023C	5.21763							34.3899	YMR219W	ESC1	5.15959							34.4873	YBR078W	ECM33	5.74181
1585	35.4665	YLL061W	MMP1	5.21789							34.4116	YMR214W	SCJ1	5.1596							34.509	YDR383C	NKP1	5.74201
1586	35.4889	YLL038C	ENT4	5.21797							34.4333	YBR235W	YBR235W	5.15965							34.5308	YDR371W	CTS2	5.74238
1587	35.5113	YAL053W	YAL053W	5.21928							34.4551	YPL138C	SPP1	5.15976							34.5526	YPR036W	VMA13	5.7425
1588	35.5337	YDR134C	YDR134C	5.21965							34.4768	YMR292W	GOT1	5.16003							34.5744	YIL042C	YIL042C	5.74301
1589	35.5561	YOL058W	ARG1	5.2198							34.4985	YDR107C	YDR107C	5.16022							34.5961	YJL126W	NIT2	5.74305
1590	35.5784	YGR108W	CLB1	5.21995							34.5202	YBL056W	PTC3	5.16084							34.6179	YBR046C	ZTA1	5.74314
1591	35.6008	YER056C	FCY2	5.22012							34.5419	YOR243C	PUS7	5.1614							34.6397	YMR102C	YMR102C	5.7432
1592	35.6232	YBR219C	YBR219C	5.22028							34.5636	YMR193C-A	YMR193C-A	5.16161							34.6614	YML112W	CTK3	5.7432
1593	35.6456	YER087C-A	YER087C-A	5.22065							34.5853	YPL103C	FMP30	5.16174							34.6832	YDR408C	ADE8	5.74328
1594	35.6679	YNL314W	DAL82	5.22066							34.607	YNL273W	TOF1	5.16194							34.705	YKR048C	NAP1	5.7433
1595	35.6903	YBR173C	UMP1	5.22067							34.6287	YPL116W	HOS3	5.16242							34.7268	YPR141C	KAR3	5.74332
1596	35.7127	YMR169C	YMR169C	5.22073							34.6505	YKL090W	CUE2	5.16249							34.7485	YIL011W	TIR3	5.74339
1597	35.7351	YDR289C	RTT103	5.22081							34.6722	YKL034W	TUL1	5.16259							34.7703	YLR329W	REC102	5.7434
1598	35.7574	YOL013C	HRD1	5.22119							34.6939	YCL037C	SRO9	5.16266							34.7921	YNR039C	ZRG17	5.74345
1599	35.7798	YOR328W	PDR10	5.22123							34.7156	YDR279W	RNH202	5.16271							34.8138	YNL081C	SWS2	5.7435
1600	35.8022	YER002W	NOP16	5.22187							34.7373	YGR244C	LSC2	5.16272							34.8356	YJR084W	CSN12	5.74368
1601	35.8246	YOR090C	PTC5	5.22211							34.759	YBR210W	ERV15	5.16307							34.8574	YPL055C	LGE1	5.74371
1602	35.8469	YBR213W	MET8	5.22227							34.7807	YPL112C	PEX25	5.16319							34.8792	YBR050C	REG2	5.74386
1603	35.8693	YPL092W	SSU1	5.22246							34.8024	YDR069C	DOA4	5.16364							34.9009	YGR107W	YGR107W	5.74395
1604	35.8917	YMR145C	NDE1	5.22261							34.8241	YDR157W	YDR157W	5.16366							34.9227	YNR031C	SSK2	5.74413
1605	35.9141	YML030W	YML030W	5.22285							34.8459	YBR216C	YBP1	5.16373							34.9445	YGL095C	VPS45	5.74418
1606	35.9365	YLR150W	STM1	5.22343							34.8676	YKL085W	MDH1	5.16398							34.9663	YNL128W	TEP1	5.74419
1607	35.9588	YJL147C	YJL147C	5.22348							34.8893	YBR176W	ECM31	5.164							34.988	YNR018W	YNR018W	5.7442
1608	35.9812	YPL096W	PNG1	5.22355							34.911	YJL207C	YJL207C	5.16405							35.0098	YML103C	NUP188	5.74427
1609	36.0036	YDR089W	YDR089W	5.22356							34.9327	YGL026C	TRP5	5.16434							35.0316	YNR032W	PPG1	5.74435
1610	36.026	YMR206W	YMR206W	5.22369							34.9544	YDR247W	VHS1	5.16449							35.0533	YOR150W	MRPL23	5.7448
1611	36.0483	YBR207W	FTH1	5.22373							34.9761	YHR104W	GRE3	5.16452							35.0751	YGR066C	YGR066C	5.74517
1612	36.0707	YPL213W	LEA1	5.22414							34.9978	YJL178C	ATG27	5.1646							35.0969	YIL114C	POR2	5.74517
1613	36.0931	YOL045W	PSK2	5.2242							35.0195	YDR151C	CTH1	5.16467							35.1187	YKL179C	COY1	5.74519
1614	36.1155	YOR052C	YOR052C	5.22425							35.0413	YLL061W	MMP1	5.16511							35.1404	YLR300W	EXG1	5.74531
1615	36.1378	YLL045C	RPL8B	5.22433							35.063	YHR142W	CHS7	5.16539							35.1622	YLL044W	YLL044W	5.74533
1616	36.1602	YMR283C	RIT1	5.22469							35.0847	YMR140W	SIP5	5.16558							35.184	YOL091W	SPO21	5.74543
1617	36.1826	YGR127W	YGR127W	5.22474							35.1064	YLR102C	APC9	5.16572							35.2057	YGL258W	VEL1	5.74563
1618	36.205	YML019W	OST6	5.22516							35.1281	YGR054W	YGR054W	5.16592							35.2275	YML122C	YML122C	5.74565
1619	36.2273	YMR192W	APP2	5.22542							35.1498	YMR246W	FAA4	5.16609							35.2493	YIL135C	VHS2	5.74622
1620	36.2497	YPL119C	DBP1	5.22557							35.1715	YGR039W	YGR039W	5.16617							35.2711	YDL123W	SNA4	5.74681
1621	36.2721	YNL219C	ALG9	5.22561							35.1932	YHR038W	RRF1	5.16633							35.2928	YOR308C	SNU66	5.74693
1622	36.2945	YOL061W	PRS5	5.22572							35.2149	YFR036W	CDC26	5.16636							35.3146	YLR286C	CTS1	5.74734
1623	36.3168	YOR078W	BUD21	5.22573							35.2366	YBR177C	EHT1	5.16638							35.3364	YGR011W	YGR011W	5.7474
1624	36.3392	YBR224W	YBR224W	5.22585							35.2584	YLR416C	YLR416C	5.1667							35.3582	YOR166C	YOR166C	5.7476
1625	36.3616	YOR367W	SCP1	5.22621							35.2801	YPL187W	MF(ALPHA)1	5.16673							35.3799	YJL088W	ARG3	5.74761
1626	36.384	YBR212W	NGR1	5.22637							35.3018	YDR096W	GIS1	5.16677							35.4017	YEL066W	HPA3	5.74764
1627	36.4064	YBR238C	YBR238C	5.22677							35.3235	YOR300W	YOR300W	5.16681							35.4235	YIL020C	HIS6	5.74774
1628	36.4287	YOR298W	YOR298W	5.22718							35.3452	YGR045C	YGR045C	5.16692							35.4452	YBR293W	YBR293W	5.74776
1629	36.4511	YOR019W	YOR019W	5.22731							35.3669	YKL120W	OAC1	5.16693							35.467	YIL100W	YIL100W	5.74777
1630	36.4735	YGR193C	PDX1	5.22754							35.3886	YMR243C	ZRC1	5.16716							35.4888	YHL005C	YHL005C	5.74784
1631	36.4959	YAL009W	SPO7	5.22778							35.4103	YJL146W	IDS2	5.16716							35.5106	YDL127W	PCL2	5.74786
1632	36.5182	YOR042W	CUE5	5.22792							35.432	YDR432W	NPL3	5.16743							35.5323	YNL030W	HHF2	5.74795
1633	36.5406	YGR284C	ERV29	5.2283							35.4538	YLL010C	PSR1	5.16757							35.5541	YPL081W	RPS9A	5.74795
1634	36.563	YNL288W	CAF40	5.22857							35.4755	YKL121W	YKL121W	5.16803							35.5759	YKL162C-A	YKL162C-A	5.74803
1635	36.5854	YGL053W	PRM8	5.22908							35.4972	YCL039W	GID7	5.16804							35.5976	YDL158C	YDL158C	5.74812
1636	36.6077	YBR261C	YBR261C	5.22912							35.5189	YDR124W	YDR124W	5.1684							35.6194	YOR164C	YOR164C	5.74813
1637	36.6301	YOR025W	HST3	5.22914							35.5406	YBL061C	SKT5	5.1687							35.6412	YCR031C	RPS14A	5.74816
1638	36.6525	YBR233W	PBP2	5.2295							35.5623	YLR324W	YLR324W	5.16885							35.663	YEL071W	DLD3	5.74822
1639	36.6749	YLR098C	CHA4	5.22963							35.584	YMR259C	YMR259C	5.16887							35.6847	YIL027C	KRE27	5.74849
1640	36.6972	YOR034C	AKR2	5.22978							35.6057	YOR012W	YOR012W	5.16909							35.7065	YJL080C	SCP160	5.74854
1641	36.7196	YOR084W	YOR084W	5.22981							35.6274	YBR223C	TDP1	5.16945							35.7283	YIL167W	YIL167W	5.7486
1642	36.742	YML051W	GAL80	5.22992							35.6492	YDR129C	SAC6	5.1697							35.7501	YGL096W	TOS8	5.74884
1643	36.7644	YMR259C	YMR259C	5.23024							35.6709	YLR099C	ICT1	5.17007							35.7718	YNL105W	YNL105W	5.74888
1644	36.7868	YJL150W	YJL150W	5.23063							35.6926	YBL082C	RHK1	5.17014							35.7936	YDR011W	SNQ2	5.74899
1645	36.8091	YAR003W	SWD1	5.23092							35.7143	YKL133C	YKL133C	5.17025							35.8154	YLR407W	YLR407W	5.74905
1646	36.8315	YAL061W	YAL061W	5.23092							35.736	YGR052W	FMP48	5.17096							35.8371	YLR444C	YLR444C	5.74939
1647	36.8539	YEL057C	YEL057C	5.23095							35.7577	YBL071C	YBL071C	5.17108							35.8589	YER058W	PET117	5.74941
1648	36.8763	YEL056W	HAT2	5.23137							35.7794	YDR075W	PPH3	5.17117							35.8807	YNR044W	YNR044W	5.74945
1649	36.8986	YAL066W	YAL066W	5.2321							35.8011	YDR270W	CCC2	5.17119							35.9025	YJL003W	COX16	5.74971
1650	36.921	YDR105C	TMS1	5.23254							35.8228	YPL182C	YPL182C	5.17132							35.9242	YNL177C	MRPL22	5.74978
1651	36.9434	YPL107W	YPL107W	5.2332							35.8446	YBR221C	PDB1	5.17136							35.946	YIL070C	MAM33	5.74988
1652	36.9658	YDR100W	TVP15	5.23326							35.8663	YNL248C	RPA49	5.1714							35.9678	YKR006C	MRPL13	5.75009
1653	36.9881	YMR007W	YMR007W	5.23328							35.888	YBR228W	SLX1	5.17147							35.9895	YBL096C	YBL096C	5.7502
1654	37.0105	YML006C	GIS4	5.23339							35.9097	YBR180W	DTR1	5.1718							36.0113	YOR142W	LSC1	5.75026
1655	37.0329	YDR063W	YDR063W	5.2334							35.9314	YKL116C	PRR1	5.17199							36.0331	YIL113W	SDP1	5.75035
1656	37.0553	YDR051C	YDR051C	5.23364							35.9531	YGL060W	YBP2	5.17202							36.0549	YDR351W	SBE2	5.75037
1657	37.0776	YEL040W	UTR2	5.23442							35.9748	YMR206W	YMR206W	5.17212							36.0766	YIL166C	YIL166C	5.75045
1658	37.1	YHR093W	AHT1	5.2346							35.9965	YML080W	DUS1	5.17232							36.0984	YJR011C	YJR011C	5.75046
1659	37.1224	YMR261C	TPS3	5.2347							36.0182	YKL148C	SDH1	5.17242							36.1202	YBR006W	UGA2	5.75048
1660	37.1448	YEL030W	ECM10	5.23475							36.0399	YKL167C	MRP49	5.17244							36.142	YBR008C	FLR1	5.75048
1661	37.1672	YOR352W	YOR352W	5.23482							36.0617	YBR225W	YBR225W	5.17249							36.1637	YBR283C	SSH1	5.75049
1662	37.1895	YOR293W	RPS10A	5.23525							36.0834	YHR078W	YHR078W	5.1725							36.1855	YJL120W	YJL120W	5.75095
1663	37.2119	YOL056W	GPM3	5.23528							36.1051	YPL161C	BEM4	5.17267							36.2073	YBR062C	YBR062C	5.75099
1664	37.2343	YOR027W	STI1	5.23533							36.1268	YMR224C	MRE11	5.17276							36.229	YEL003W	GIM4	5.75102
1665	37.2567	YOR082C	YOR082C	5.23535							36.1485	YHR114W	BZZ1	5.17315							36.2508	YLR231C	BNA5	5.75119
1666	37.279	YNL213C	YNL213C	5.23542							36.1702	YPL102C	YPL102C	5.17331							36.2726	YLR188W	MDL1	5.7512
1667	37.3014	YDR094W	YDR094W	5.23566							36.1919	YGR043C	YGR043C	5.17347							36.2944	YGL227W	VID30	5.75125
1668	37.3238	YFL033C	RIM15	5.23569							36.2136	YOR214C	YOR214C	5.17361							36.3161	YEL043W	YEL043W	5.75128
1669	37.3462	YML018C	YML018C	5.23575							36.2353	YBR194W	SOY1	5.1737							36.3379	YEL041W	YEL041W	5.75199
1670	37.3685	YOR321W	PMT3	5.23595							36.2571	YNL294C	RIM21	5.17379							36.3597	YIR016W	YIR016W	5.75204
1671	37.3909	YBR262C	FMP51	5.23598							36.2788	YNL321W	YNL321W	5.1739							36.3815	YDR185C	YDR185C	5.75209
1672	37.4133	YJL127C	SPT10	5.23614							36.3005	YKL065C	YET1	5.17478							36.4032	YMR078C	CTF18	5.75218
1673	37.4357	YKR055W	RHO4	5.23638							36.3222	YMR182C	RGM1	5.17479							36.425	YIL084C	SDS3	5.75236
1674	37.458	YGL029W	CGR1	5.23647							36.3439	YDR093W	DNF2	5.17499							36.4468	YML102W	CAC2	5.75241
1675	37.4804	YEL064C	AVT2	5.23697							36.3656	YMR205C	PFK2	5.17504							36.4685	YPL067C	YPL067C	5.75309
1676	37.5028	YER177W	BMH1	5.23705							36.3873	YMR295C	YMR295C	5.17553							36.4903	YKL037W	YKL037W	5.75311
1677	37.5252	YOL083W	YOL083W	5.23727							36.409	YMR215W	GAS3	5.17555							36.5121	YKL124W	SSH4	5.75328
1678	37.5475	YOR028C	CIN5	5.23746							36.4307	YMR247C	YMR247C	5.17559							36.5339	YBR021W	YBR021W	5.75331
1679	37.5699	YEL037C	RAD23	5.23765							36.4525	YLR017W	MEU1	5.17585							36.5556	YOR177C	MPC54	5.75336
1680	37.5923	YER045C	ACA1	5.23771							36.4742	YOL044W	PEX15	5.17595							36.5774	YDL124W	YDL124W	5.7534
1681	37.6147	YER065C	ICL1	5.23777							36.4959	YGR049W	SCM4	5.17622							36.5992	YPL139C	UME1	5.7535
1682	37.6371	YER071C	YER071C	5.2379							36.5176	YKL110C	KTI12	5.17624							36.6209	YKR036C	CAF4	5.75353
1683	37.6594	YOR079C	ATX2	5.23806							36.5393	YJL212C	OPT1	5.17629							36.6427	YDL156W	YDL156W	5.75356
1684	37.6818	YOR041C	SRF5	5.23808							36.561	YPL225W	YPL225W	5.1763							36.6645	YLR443W	ECM7	5.75374
1685	37.7042	YML095C-A	YML095C-A	5.23885							36.5827	YMR178W	YMR178W	5.17684							36.6863	YIL120W	QDR1	5.75405
1686	37.7266	YMR141C	YMR141C	5.23891							36.6044	YDR261C	EXG2	5.17705							36.708	YIL170W	YIL170W	5.75425
1687	37.7489	YBR176W	ECM31	5.23909							36.6261	YOR026W	BUB3	5.17736							36.7298	YDR265W	PEX10	5.75463
1688	37.7713	YPL215W	CBP3	5.23914							36.6479	YKL105C	YKL105C	5.17757							36.7516	YKL177W	YKL177W	5.75489
1689	37.7937	YHR117W	TOM71	5.23973							36.6696	YBR226C	YBR226C	5.17772							36.7734	YKR087C	YKR087C	5.75495
1690	37.8161	YMR155W	YMR155W	5.23986							36.6913	YKL183W	LOT5	5.17778							36.7951	YGL094C	PAN2	5.75496
1691	37.8384	YKL160W	ELF1	5.2402							36.713	YAR031W	PRM9	5.17807							36.8169	YJL067W	YJL067W	5.755
1692	37.8608	YAL065C	YAL065C	5.24027							36.7347	YKL076C	PSY1	5.17814							36.8387	YDR178W	SDH4	5.75502
1693	37.8832	YGR181W	TIM13	5.2403							36.7564	YMR196W	YMR196W	5.17821							36.8604	YDR352W	YDR352W	5.75504
1694	37.9056	YPL155C	KIP2	5.24037							36.7781	YMR176W	ECM5	5.17837							36.8822	YIL101C	XBP1	5.75505
1695	37.9279	YOL055C	THI20	5.24065							36.7998	YNL283C	WSC2	5.17845							36.904	YIL159W	BNR1	5.7551
1696	37.9503	YBR203W	COS111	5.24073							36.8215	YMR210W	YMR210W	5.17874							36.9258	YIL074C	SER33	5.75519
1697	37.9727	YJL160C	YJL160C	5.24075							36.8432	YMR166C	YMR166C	5.17878							36.9475	YMR063W	RIM9	5.75538
1698	37.9951	YML054C	CYB2	5.24078							36.865	YGR034W	RPL26B	5.17893							36.9693	YER024W	YAT2	5.75541
1699	38.0175	YOR315W	YOR315W	5.24085							36.8867	YBR213W	MET8	5.17921							36.9911	YAL054C	ACS1	5.75549
1700	38.0398	YOR050C	YOR050C	5.24131							36.9084	YMR179W	SPT21	5.17971							37.0128	YOR179C	SYC1	5.75557
1701	38.0622	YDR076W	RAD55	5.24172							36.9301	YMR222C	FSH2	5.17996							37.0346	YIL089W	YIL089W	5.75666
1702	38.0846	YML053C	YML053C	5.24175							36.9518	YJL188C	BUD19	5.18013							37.0564	YBR269C	FMP21	5.75677
1703	38.107	YBR206W	YBR206W	5.24179							36.9735	YHR105W	YPT35	5.1802							37.0782	YJR110W	YJR110W	5.75679
1704	38.1293	YLL047W	YLL047W	5.24193							36.9952	YMR238W	DFG5	5.18035							37.0999	YNL144C	YNL144C	5.75689
1705	38.1517	YGR226C	YGR226C	5.2426							37.0169	YJL198W	PHO90	5.18045							37.1217	YMR194C-A	YMR194C-A	5.7571
1706	38.1741	YDR005C	MAF1	5.24264							37.0386	YMR158W-A	YMR158W-A	5.1806							37.1435	YLR273C	PIG1	5.75716
1707	38.1965	YPL164C	MLH3	5.24268							37.0604	YLR400W	YLR400W	5.18064							37.1653	YBR033W	EDS1	5.75719
1708	38.2188	YDR122W	KIN1	5.24272							37.0821	YML054C	CYB2	5.18077							37.187	YBR012C	YBR012C	5.7574
1709	38.2412	YOL047C	YOL047C	5.24283							37.1038	YGL010W	YGL010W	5.18082							37.2088	YLR303W	MET17	5.75755
1710	38.2636	YMR030W	RSF1	5.24347							37.1255	YJL179W	PFD1	5.18085							37.2306	YPL025C	YPL025C	5.75757
1711	38.286	YMR035W	IMP2	5.24347							37.1472	YPL123C	RNY1	5.1812							37.2523	YIL125W	KGD1	5.75768
1712	38.3083	YFL033C	YFL033C	5.24348							37.1689	YBL086C	YBL086C	5.18142							37.2741	YPL035C	YPL035C	5.75775
1713	38.3307	YAL027W	YAL027W	5.24352							37.1906	YGL078C	DBP3	5.18144							37.2959	YIL043C	CBR1	5.75778
1714	38.3531	YEL066W	HPA3	5.24358							37.2123	YHR030C	SLT2	5.18157							37.3177	YMR135C	GID8	5.7583
1715	38.3755	YBL011W	SCT1	5.24363							37.234	YDR179C	CSN9	5.18158							37.3394	YPR106W	ISR1	5.75859
1716	38.3979	YDR006C	SOK1	5.24386							37.2558	YGR235C	YGR235C	5.18182							37.3612	YGR036C	CAX4	5.75883
1717	38.4202	YLR220W	CCC1	5.24425							37.2775	YNL301C	RPL18B	5.18197							37.383	YOR112W	YOR112W	5.75894
1718	38.4426	YDR070C	FMP16	5.24431							37.2992	YLR403W	SFP1	5.18205							37.4047	YDR165W	TRM82	5.75922
1719	38.465	YLR080W	EMP46	5.24462							37.3209	YDR254W	CHL4	5.18255							37.4265	YMR096W	SNZ1	5.75924
1720	38.4874	YMR280C	CAT8	5.24484							37.3426	YKL102C	YKL102C	5.1826							37.4483	YGR061C	ADE6	5.75937
1721	38.5097	YGR182C	YGR182C	5.24511							37.3643	YHL023C	RMD11	5.18291							37.4701	YNL020C	ARK1	5.75941
1722	38.5321	YOR055W	YOR055W	5.24518							37.386	YGL041C	YGL041C	5.18299							37.4918	YIL137C	YIL137C	5.75944
1723	38.5545	YPL230W	YPL230W	5.2455							37.4077	YOR016C	ERP4	5.183							37.5136	YIL121W	QDR2	5.75946
1724	38.5769	YIL154C	IMP2'	5.24551							37.4294	YMR180C	CTL1	5.18305							37.5354	YDL238C	YDL238C	5.75951
1725	38.5992	YEL018W	EAF5	5.24553							37.4512	YOL020W	TAT2	5.18317							37.5572	YJL071W	ARG2	5.76014
1726	38.6216	YJL079C	PRY1	5.24555							37.4729	YDR097C	MSH6	5.18317							37.5789	YOR019W	YOR019W	5.76016
1727	38.644	YMR225C	MRPL44	5.24615							37.4946	YNL275W	YNL275W	5.18356							37.6007	YOR153W	PDR5	5.76022
1728	38.6664	YGR162W	TIF4631	5.24653							37.5163	YMR175W	YMR175W	5.18399							37.6225	YOL137W	BSC6	5.76026
1729	38.6887	YMR183C	SSO2	5.24666							37.538	YLR057W	YLR057W	5.184							37.6442	YPR046W	MCM16	5.76051
1730	38.7111	YBR132C	AGP2	5.24668							37.5597	YHR137W	ARO9	5.18409							37.666	YDR423C	CAD1	5.76072
1731	38.7335	YBR075W	YBR075W	5.24694							37.5814	YMR187C	YMR187C	5.18418							37.6878	YGR071C	YGR071C	5.76083
1732	38.7559	YGL240W	DOC1	5.24701							37.6031	YMR251W-A	HOR7	5.18439							37.7096	YDR344C	YDR344C	5.76131
1733	38.7783	YER068C-A	YER068C-A	5.24731							37.6248	YJL164C	TPK1	5.18456							37.7313	YDR271C	YDR271C	5.76141
1734	38.8006	YLR092W	SUL2	5.24733							37.6465	YJL192C	SOP4	5.18466							37.7531	YGL212W	VAM7	5.76155
1735	38.823	YOL030W	GAS5	5.24749							37.6683	YMR221C	FMP42	5.18484							37.7749	YFR012W	YFR012W	5.76175
1736	38.8454	YKL011C	CCE1	5.24757							37.69	YGL070C	RPB9	5.18489							37.7966	YJL059W	YHC3	5.76199
1737	38.8678	YKL073W	LHS1	5.24772							37.7117	YBL068W	PRS4	5.18502							37.8184	YDR171W	HSP42	5.76206
1738	38.8901	YMR150C	IMP1	5.2479							37.7334	YLR150W	STM1	5.18511							37.8402	YGR070W	ROM1	5.76228
1739	38.9125	YPL165C	SET6	5.24829							37.7551	YMR044W	IOC4	5.18531							37.862	YJL148W	RPA34	5.76252
1740	38.9349	YKL032C	IXR1	5.24858							37.7768	YBL043W	ECM13	5.18565							37.8837	YDR386W	MUS81	5.76257
1741	38.9573	YLR094C	GIS3	5.24859							37.7985	YPL149W	ATG5	5.1857							37.9055	YNL123W	YNL123W	5.76263
1742	38.9796	YOR304W	ISW2	5.2486							37.8202	YKL156W	RPS27A	5.18582							37.9273	YDR424C	DYN2	5.76307
1743	39.002	YLR093C	NYV1	5.24871							37.8419	YPL152W	RRD2	5.18591							37.9491	YCL001W-A	YCL001W-A	5.76358
1744	39.0244	YGL129C	RSM23	5.24887							37.8637	YOR036W	PEP12	5.18598							37.9708	YNL092W	YNL092W	5.76365
1745	39.0468	YNL283C	WSC2	5.24932							37.8854	YLR199C	YLR199C	5.18609							37.9926	YOR138C	RUP1	5.76369
1746	39.0691	YOR313C	SPS4	5.24934							37.9071	YML029W	USA1	5.18632							38.0144	YOR121C	YOR121C	5.76371
1747	39.0915	YLL046C	RNP1	5.24956							37.9288	YBR195C	MSI1	5.18639							38.0361	YNR036C	YNR036C	5.76372
1748	39.1139	YBR235W	YBR235W	5.2496							37.9505	YBR241C	YBR241C	5.18644							38.0579	YPR044C	YPR044C	5.76383
1749	39.1363	YNL044W	YIP3	5.24964							37.9722	YKL041W	VPS24	5.18647							38.0797	YNR021W	YNR021W	5.76391
1750	39.1586	YMR201C	RAD14	5.24966							37.9939	YPL101W	ELP4	5.18652							38.1015	YDR010C	YDR010C	5.76399
1751	39.181	YGR257C	MTM1	5.24978							38.0156	YPL133C	YPL133C	5.18671							38.1232	YLR315W	NKP2	5.76415
1752	39.2034	YML050W	YML050W	5.24991							38.0373	YKL151C	YKL151C	5.18672							38.145	YLR052W	IES3	5.76418
1753	39.2258	YOR316C	COT1	5.24998							38.0591	YML051W	GAL80	5.18693							38.1668	YER091C	MET6	5.76431
1754	39.2482	YMR052C-A	YMR052C-A	5.25002							38.0808	YHR096W	YHR096W	5.18697							38.1885	YOR115C	TRS33	5.76433
1755	39.2705	YOL031C	SIL1	5.25004							38.1025	YHR139C-A	YHR139C-A	5.18717							38.2103	YPR195C	YPR195C	5.76438
1756	39.2929	YOL081W	IRA2	5.25012							38.1242	YHR133C	NSG1	5.18746							38.2321	YJL089W	SIP4	5.7644
1757	39.3153	YFL012W	YFL012W	5.25058							38.1459	YGL076C	RPL7A	5.18751							38.2539	YPL088W	YPL088W	5.76442
1758	39.3377	YGL131C	SNT2	5.25064							38.1676	YOR201C	PET56	5.18762							38.2756	YER049W	YER049W	5.7647
1759	39.36	YDR532C	YDR532C	5.25068							38.1893	YHR134W	WSS1	5.18806							38.2974	YDR148C	KGD2	5.7649
1760	39.3824	YPL154C	PEP4	5.25068							38.211	YKL131W	YKL131W	5.18813							38.3192	YOR021C	YOR021C	5.76492
1761	39.4048	YOL032W	YOL032W	5.25071							38.2327	YHR050W	SMF2	5.18818							38.341	YBR212W	NGR1	5.76493
1762	39.4272	YFL010C	WWM1	5.25096							38.2545	YKL143W	LTV1	5.18819							38.3627	YOR125C	CAT5	5.76515
1763	39.4495	YMR179W	SPT21	5.25096							38.2762	YML079W	YML079W	5.18833							38.3845	YML067C	ERV41	5.76541
1764	39.4719	YEL044W	IES6	5.25107							38.2979	YKL161C	YKL161C	5.18833							38.4063	YOR078W	BUD21	5.76555
1765	39.4943	YBR215W	HPC2	5.25114							38.3196	YMR305C	SCW10	5.18837							38.428	YBR266C	YBR266C	5.76575
1766	39.5167	YGR184C	UBR1	5.25115							38.3413	YNL292W	PUS4	5.18875							38.4498	YBR295W	PCA1	5.76593
1767	39.539	YMR153C-A	YMR153C-A	5.25137							38.363	YDR132C	YDR132C	5.18886							38.4716	YLR343W	YLR343W	5.76617
1768	39.5614	YGR291C	YGR291C	5.2514							38.3847	YBL079W	NUP170	5.18912							38.4934	YDR030C	RAD28	5.76619
1769	39.5838	YGR281W	YOR1	5.25147							38.4064	YGR249W	MGA1	5.18924							38.5151	YJL118W	YJL118W	5.76632
1770	39.6062	YGL136C	MRM2	5.25158							38.4281	YMR262W	YMR262W	5.18929							38.5369	YBR244W	GPX2	5.76633
1771	39.6286	YGR255C	COQ6	5.25165							38.4498	YAL004W	YAL004W	5.18949							38.5587	YIL092W	YIL092W	5.76634
1772	39.6509	YMR021C	MAC1	5.25194							38.4716	YPL156C	PRM4	5.18952							38.5804	YMR307W	GAS1	5.76648
1773	39.6733	YGL154C	LYS5	5.25198							38.4933	YOL057W	YOL057W	5.18975							38.6022	YJR104C	SOD1	5.7665
1774	39.6957	YDR121W	DPB4	5.25211							38.515	YKL075C	YKL075C	5.1899							38.624	YBR285W	YBR285W	5.76653
1775	39.7181	YEL068C	YEL068C	5.25248							38.5367	YKL073W	LHS1	5.19003							38.6458	YBL101C	ECM21	5.7666
1776	39.7404	YBR214W	SDS24	5.25261							38.5584	YMR011W	HXT2	5.19022							38.6675	YOL106W	YOL106W	5.7668
1777	39.7628	YGR209C	TRX2	5.25265							38.5801	YPL226W	NEW1	5.1904							38.6893	YIL139C	REV7	5.76684
1778	39.7852	YMR024W	MRPL3	5.25283							38.6018	YBL054W	YBL054W	5.19068							38.7111	YIL156W	UBP7	5.76686
1779	39.8076	YFL003C	MSH4	5.25287							38.6235	YMR261C	TPS3	5.19075							38.7329	YGL256W	ADH4	5.76705
1780	39.8299	YMR244C-A	YMR244C-A	5.25288							38.6452	YGR247W	CPD1	5.19111							38.7546	YNL289W	PCL1	5.76726
1781	39.8523	YMR054W	STV1	5.25301							38.667	YMR244W	YMR244W	5.1912							38.7764	YMR098C	YMR098C	5.76731
1782	39.8747	YFL010W-A	AUA1	5.25305							38.6887	YNL314W	DAL82	5.19124							38.7982	YDR415C	YDR415C	5.76747
1783	39.8971	YGL060W	YBP2	5.2532							38.7104	YFR049W	YMR31	5.19145							38.8199	YDL180W	YDL180W	5.76769
1784	39.9194	YLL052C	AQY2	5.25342							38.7321	YGR217W	CCH1	5.19164							38.8417	YGL254W	FZF1	5.76803
1785	39.9418	YOR026W	BUB3	5.25358							38.7538	YPL162C	YPL162C	5.19167							38.8635	YIL059C	YIL059C	5.76812
1786	39.9642	YGR203W	YGR203W	5.2536							38.7755	YNL311C	YNL311C	5.19241							38.8853	YDL233W	YDL233W	5.76819
1787	39.9866	YBR007C	YBR007C	5.25366							38.7972	YKL123W	YKL123W	5.19249							38.907	YDL182W	LYS20	5.76825
1788	40.009	YMR282C	AEP2	5.2537							38.8189	YPL100W	ATG21	5.19251							38.9288	YNL040W	YNL040W	5.76826
1789	40.0313	YJL021C	YJL021C	5.25377							38.8406	YKL164C	PIR1	5.1926							38.9506	YDR370C	YDR370C	5.76847
1790	40.0537	YOL029C	YOL029C	5.25381							38.8624	YOR342C	YOR342C	5.19261							38.9723	YJR094W-A	RPL43B	5.76905
1791	40.0761	YAL007C	ERP2	5.25389							38.8841	YOR015W	YOR015W	5.19269							38.9941	YAL058W	CNE1	5.76906
1792	40.0985	YER007W	PAC2	5.25397							38.9058	YBR224W	YBR224W	5.19337							39.0159	YGL220W	YGL220W	5.76917
1793	40.1208	YMR256C	COX7	5.25413							38.9275	YKL140W	TGL1	5.19338							39.0377	YPR199C	ARR1	5.76933
1794	40.1432	YER174C	GRX4	5.25414							38.9492	YGR232W	NAS6	5.1934							39.0594	YPL023C	MET12	5.76941
1795	40.1656	YOR338W	YOR338W	5.25418							38.9709	YDR156W	RPA14	5.19362							39.0812	YPL163C	SVS1	5.7696
1796	40.188	YBR240C	THI2	5.25421							38.9926	YFR032C-A	RPL29	5.1937							39.103	YLR270W	DCS1	5.76971
1797	40.2103	YER173W	RAD24	5.25424							39.0143	YMR225C	MRPL44	5.19375							39.1248	YDR156W	RPA14	5.76974
1798	40.2327	YER175C	TMT1	5.25428							39.036	YMR201C	RAD14	5.19393							39.1465	YFL032W	YFL032W	5.76979
1799	40.2551	YLL027W	ISA1	5.25443							39.0578	YML013W	SEL1	5.19402							39.1683	YDR206W	EBS1	5.76987
1800	40.2775	YDR066C	YDR066C	5.25445							39.0795	YOR073W	SGO1	5.19415							39.1901	YOR333C	YOR333C	5.76998
1801	40.2998	YFL013C	IES1	5.25447							39.1012	YGR035C	YGR035C	5.19417							39.2118	YOL136C	PFK27	5.77009
1802	40.3222	YOR327C	SNC2	5.25462							39.1229	YOR197W	MCA1	5.19432							39.2336	YNL322C	KRE1	5.77036
1803	40.3446	YMR058W	FET3	5.25469							39.1446	YPL159C	PET20	5.19441							39.2554	YJR129C	YJR129C	5.77043
1804	40.367	YMR267W	PPA2	5.25477							39.1663	YOR208W	PTP2	5.19452							39.2772	YDR379W	RGA2	5.77045
1805	40.3893	YOR007C	SGT2	5.25479							39.188	YNL328C	MDJ2	5.19453							39.2989	YDR402C	DIT2	5.77069
1806	40.4117	YLL024C	SSA2	5.25503							39.2097	YBL085W	BOI1	5.19463							39.3207	YNL070W	TOM7	5.77081
1807	40.4341	YGL242C	YGL242C	5.25504							39.2314	YFR038W	YFR038W	5.19467							39.3425	YJL122W	YJL122W	5.77099
1808	40.4565	YPL099C	FMP14	5.25504							39.2531	YKL168C	KKQ8	5.19471							39.3642	YLR306W	UBC12	5.77102
1809	40.4789	YFL004W	VTC2	5.25531							39.2749	YNL295W	YNL295W	5.19476							39.386	YDR419W	RAD30	5.77105
1810	40.5012	YBR222C	PCS60	5.25534							39.2966	YBL003C	HTA2	5.1953							39.4078	YDL171C	GLT1	5.77106
1811	40.5236	YDR073W	SNF11	5.25537							39.3183	YMR253C	YMR253C	5.19557							39.4296	YDL234C	GYP7	5.77127
1812	40.546	YDL175C	AIR2	5.2555							39.34	YNL255C	GIS2	5.19589							39.4513	YNL042W	YNL042W	5.7714
1813	40.5684	YER178W	PDA1	5.25551							39.3617	YER044C	ERG28	5.19625							39.4731	YDR436W	PPZ2	5.77184
1814	40.5907	YGR272C	YGR272C	5.25563							39.3834	YPL135W	ISU1	5.1965							39.4949	YNL076W	MKS1	5.77197
1815	40.6131	YGL152C	YGL152C	5.25585							39.4051	YMR194W	RPL36A	5.19654							39.5167	YOR061W	CKA2	5.77202
1816	40.6355	YGR289C	MAL11	5.25586							39.4268	YKL132C	RMA1	5.19674							39.5384	YDR430C	CYM1	5.77209
1817	40.6579	YMR053C	STB2	5.25589							39.4485	YJL134W	LCB3	5.19674							39.5602	YDR237W	MRPL7	5.77217
1818	40.6802	YER176W	ECM32	5.25602							39.4703	YKL098W	YKL098W	5.19689							39.582	YCR037C	PHO87	5.77233
1819	40.7026	YER180C	ISC10	5.25614							39.492	YMR167W	MLH1	5.19733							39.6037	YMR136W	GAT2	5.7724
1820	40.725	YDL178W	DLD2	5.25622							39.5137	YML062C	MFT1	5.19743							39.6255	YKL202W	YKL202W	5.77252
1821	40.7474	YGL132W	YGL132W	5.25625							39.5354	YMR023C	MSS1	5.19779							39.6473	YDR024W	FYV1	5.77253
1822	40.7697	YGL144C	ROG1	5.25632							39.5571	YKL163W	PIR3	5.19782							39.6691	YJL023C	PET130	5.77268
1823	40.7921	YOR359W	VTS1	5.25643							39.5788	YPL181W	CTI6	5.19827							39.6908	YPL005W	YPL005W	5.77296
1824	40.8145	YDR055W	PST1	5.25645							39.6005	YMR159C	ATG16	5.19828							39.7126	YNL264C	PDR17	5.77303
1825	40.8369	YJL084C	YJL084C	5.25662							39.6222	YMR177W	MMT1	5.19843							39.7344	YBL100C	YBL100C	5.77319
1826	40.8593	YLR235C	YLR235C	5.25694							39.6439	YKL129C	MYO3	5.19848							39.7562	YKR047W	YKR047W	5.77321
1827	40.8816	YGL140C	YGL140C	5.25704							39.6657	YMR026C	PEX12	5.19848							39.7779	YPL017C	YPL017C	5.77334
1828	40.904	YBR036C	CSG2	5.25706							39.6874	YMR226C	YMR226C	5.19859							39.7997	YBR297W	MAL33	5.77338
1829	40.9264	YOL148C	SPT20	5.25713							39.7091	YER144C	UBP5	5.19863							39.8215	YJL058C	BIT61	5.77343
1830	40.9488	YGL138C	YGL138C	5.25715							39.7308	YMR199W	CLN1	5.19902							39.8432	YOR163W	DDP1	5.7735
1831	40.9711	YJL006C	CTK2	5.25719							39.7525	YML017W	PSP2	5.19906							39.865	YEL010W	YEL010W	5.77409
1832	40.9935	YMR216C	SKY1	5.25723							39.7742	YMR164C	MSS11	5.19914							39.8868	YDL243C	AAD4	5.7741
1833	41.0159	YGL139W	YGL139W	5.25724							39.7959	YKL100C	YKL100C	5.19931							39.9086	YHR041C	SRB2	5.77417
1834	41.0383	YER059W	PCL6	5.25731							39.8176	YKL171W	YKL171W	5.19944							39.9303	YFL011W	HXT10	5.77421
1835	41.0606	YMR055C	BUB2	5.25746							39.8393	YML028W	TSA1	5.19986							39.9521	YLR324W	YLR324W	5.77426
1836	41.083	YMR278W	YMR278W	5.25752							39.8611	YGR077C	PEX8	5.19998							39.9739	YGL262W	YGL262W	5.77437
1837	41.1054	YGR122C-A	YGR122C-A	5.25765							39.8828	YNL286W	CUS2	5.20001							39.9956	YDL113C	ATG20	5.77439
1838	41.1278	YLR396C	VPS33	5.25767							39.9045	YBL038W	MRPL16	5.20024							40.0174	YGR111W	YGR111W	5.77451
1839	41.1501	YER183C	FAU1	5.25789							39.9262	YML020W	YML020W	5.20034							40.0392	YDR089W	YDR089W	5.77457
1840	41.1725	YGR254W	ENO1	5.25795							39.9479	YFR047C	BNA6	5.20041							40.061	YOL141W	PPM2	5.77471
1841	41.1949	YNL237W	YTP1	5.25821							39.9696	YHR103W	SBE22	5.20048							40.0827	YIL028W	YIL028W	5.77489
1842	41.2173	YGR273C	YGR273C	5.25826							39.9913	YFR044C	YFR044C	5.20049							40.1045	YNL108C	YNL108C	5.7749
1843	41.2397	YNL285W	YNL285W	5.25842							40.013	YOR258W	HNT3	5.20067							40.1263	YFR023W	PES4	5.77515
1844	41.262	YPL100W	ATG21	5.25842							40.0347	YHR155W	YHR155W	5.20084							40.1481	YJL024C	APS3	5.77522
1845	41.2844	YGR124W	ASN2	5.25864							40.0564	YER091C-A	YER091C-A	5.20097							40.1698	YOL089C	HAL9	5.7753
1846	41.3068	YDR417C	YDR417C	5.25867							40.0782	YOR223W	YOR223W	5.20114							40.1916	YDR382W	RPP2B	5.77575
1847	41.3292	YBL027W	RPL19B	5.25895							40.0999	YMR258C	YMR258C	5.20125							40.2134	YER044C	ERG28	5.77584
1848	41.3515	YGL146C	YGL146C	5.25896							40.1216	YFR045W	YFR045W	5.20125							40.2351	YIL149C	MLP2	5.77599
1849	41.3739	YOR241W	MET7	5.25912							40.1433	YKL127W	PGM1	5.20154							40.2569	YLR220W	CCC1	5.77604
1850	41.3963	YBR239C	YBR239C	5.25919							40.165	YGL053W	PRM8	5.20155							40.2787	YJL198W	PHO90	5.77607
1851	41.4187	YGL149W	YGL149W	5.25929							40.1867	YNL271C	BNI1	5.20164							40.3005	YDL226C	GCS1	5.77609
1852	41.441	YOR081C	STC2	5.25933							40.2084	YDR162C	NBP2	5.20168							40.3222	YKL127W	PGM1	5.77617
1853	41.4634	YER067C-A	YER067C-A	5.25935							40.2301	YHR046C	INM1	5.20173							40.344	YNR028W	CPR8	5.77625
1854	41.4858	YER179W	DMC1	5.25956							40.2518	YJL201W	ECM25	5.20191							40.3658	YDR354W	TRP4	5.77642
1855	41.5082	YMR226C	YMR226C	5.25961							40.2736	YOL031C	SIL1	5.20206							40.3875	YOR161C	YOR161C	5.7765
1856	41.5305	YOR211C	MGM1	5.25964							40.2953	YMR251W	YMR251W	5.2021							40.4093	YDL239C	ADY3	5.77678
1857	41.5529	YGL157W	YGL157W	5.2597							40.317	YBL045C	COR1	5.20227							40.4311	YKR097W	PCK1	5.77697
1858	41.5753	YPL226W	NEW1	5.25974							40.3387	YER038W-A	FMP49	5.20239							40.4529	YCL075W	YCL075W	5.77734
1859	41.5977	YMR246W	FAA4	5.25983							40.3604	YAL056W	GPB2	5.20277							40.4746	YOR054C	VHS3	5.7775
1860	41.62	YNR006W	VPS27	5.25988							40.3821	YOR175C	YOR175C	5.20302							40.4964	YMR263W	SAP30	5.77754
1861	41.6424	YHR051W	COX6	5.25993							40.4038	YML019W	OST6	5.20321							40.5182	YCR085W	YCR085W	5.77756
1862	41.6648	YOR076C	SKI7	5.25994							40.4255	YLR082C	SRL2	5.20332							40.54	YDR066C	YDR066C	5.77758
1863	41.6872	YOR290C	SNF2	5.25999							40.4472	YKL159C	RCN1	5.20336							40.5617	YNR005C	YNR005C	5.77771
1864	41.7096	YOL096C	COQ3	5.26004							40.469	YML035C-A	YML035C-A	5.20373							40.5835	YIL123W	SIM1	5.77777
1865	41.7319	YDR090C	YDR090C	5.26009							40.4907	YMR002W	YMR002W	5.20379							40.6053	YIL112W	HOS4	5.77779
1866	41.7543	YOR371C	GPB1	5.26016							40.5124	YBL032W	HEK2	5.20397							40.627	YLR426W	YLR426W	5.77786
1867	41.7767	YBR128C	ATG14	5.26017							40.5341	YHR129C	ARP1	5.20397							40.6488	YAL040C	CLN3	5.77793
1868	41.7991	YGL163C	RAD54	5.26022							40.5558	YHR113W	YHR113W	5.20421							40.6706	YJR130C	STR2	5.77822
1869	41.8214	YBR230C	YBR230C	5.26035							40.5775	YMR195W	ICY1	5.20431							40.6924	YBR227C	MCX1	5.77827
1870	41.8438	YLR095C	IOC2	5.26037							40.5992	YBL052C	SAS3	5.20447							40.7141	YPR198W	SGE1	5.77841
1871	41.8662	YGL016W	KAP122	5.26037							40.6209	YGR241C	YAP1802	5.2046							40.7359	YPR047W	MSF1	5.77855
1872	41.8886	YER181C	YER181C	5.26041							40.6426	YHR117W	TOM71	5.20461							40.7577	YNL253W	TEX1	5.77867
1873	41.9109	YGL166W	CUP2	5.26044							40.6644	YJL199C	MBB1	5.20467							40.7794	YJR010W	MET3	5.7788
1874	41.9333	YGL160W	YGL160W	5.26046							40.6861	YGR196C	FYV8	5.20467							40.8012	YML095C	RAD10	5.7791
1875	41.9557	YMR057C	YMR057C	5.26048							40.7078	YPL177C	CUP9	5.20469							40.823	YKL081W	TEF4	5.77923
1876	41.9781	YGL147C	RPL9A	5.26066							40.7295	YGR031W	YGR031W	5.20473							40.8448	YBR016W	YBR016W	5.77945
1877	42.0004	YER182W	FMP10	5.26079							40.7512	YCL009C	ILV6	5.20511							40.8665	YDL181W	INH1	5.77949
1878	42.0228	YLR239C	LIP2	5.26084							40.7729	YKL155C	RSM22	5.20512							40.8883	YPL050C	MNN9	5.77961
1879	42.0452	YER033C	ZRG8	5.26098							40.7946	YGR182C	YGR182C	5.20522							40.9101	YIL007C	NAS2	5.77962
1880	42.0676	YNL050C	YNL050C	5.26102							40.8163	YML026C	RPS18B	5.20529							40.9319	YOR137C	SIA1	5.77963
1881	42.09	YGR292W	MAL12	5.26103							40.838	YGR224W	AZR1	5.20542							40.9536	YMR110C	YMR110C	5.77991
1882	42.1123	YPL098C	YPL098C	5.26104							40.8597	YGR234W	YHB1	5.20573							40.9754	YBR031W	RPL4A	5.78009
1883	42.1347	YLL033W	GON2	5.26112							40.8815	YHR081W	LRP1	5.2063							40.9972	YFL027C	GYP8	5.78013
1884	42.1571	YBR250W	YBR250W	5.26115							40.9032	YBR229C	ROT2	5.20676							41.0189	YOR059C	YOR059C	5.78018
1885	42.1795	YDR107C	YDR107C	5.26115							40.9249	YGL066W	SGF73	5.20678							41.0407	YMR174C	PAI3	5.78037
1886	42.2018	YMR056C	AAC1	5.26117							40.9466	YFR055W	YFR055W	5.20695							41.0625	YDL136W	RPL35B	5.78041
1887	42.2242	YGL159W	YGL159W	5.26135							40.9683	YML078W	CPR3	5.20733							41.0843	YEL007W	YEL007W	5.78041
1888	42.2466	YEL015W	EDC3	5.26146							40.99	YNL319W	YNL319W	5.20736							41.106	YOR306C	YOR306C	5.78055
1889	42.269	YGL175C	SAE2	5.26147							41.0117	YBL012C	YBL012C	5.20745							41.1278	YDR203W	YDR203W	5.78059
1890	42.2913	YLL051C	FRE6	5.26161							41.0334	YOL065C	INP54	5.20754							41.1496	YDR140W	YDR140W	5.78061
1891	42.3137	YGL177W	YGL177W	5.26177							41.0551	YNL253W	TEX1	5.20756							41.1713	YKL142W	MRP8	5.78064
1892	42.3361	YMR253C	YMR253C	5.26177							41.0769	YHR049C-A	YHR049C-A	5.20759							41.1931	YDR157W	YDR157W	5.78087
1893	42.3585	YML034W	SRC1	5.2619							41.0986	YLL045C	RPL8B	5.20779							41.2149	YBR178W	YBR178W	5.78089
1894	42.3808	YIL153W	RRD1	5.26193							41.1203	YBL009W	YBL009W	5.20785							41.2367	YNR002C	FUN34	5.78091
1895	42.4032	YMR193W	MRPL24	5.26194							41.142	YGR233C	PHO81	5.20789							41.2584	YDR363W	ESC2	5.781
1896	42.4256	YOR155C	ISN1	5.26209							41.1637	YMR245W	YMR245W	5.20806							41.2802	YJL016W	YJL016W	5.7811
1897	42.448	YAL059W	ECM1	5.26219							41.1854	YOL039W	RPP2A	5.20806							41.302	YGR204W	ADE3	5.78116
1898	42.4704	YFL007W	BLM3	5.26221							41.2071	YER188W	YER188W	5.20816							41.3238	YNL015W	PBI2	5.78146
1899	42.4927	YGR276C	RNH70	5.26221							41.2288	YOR009W	TIR4	5.20825							41.3455	YMR133W	REC114	5.78164
1900	42.5151	YER184C	YER184C	5.26225							41.2505	YML058C-A	YML058C-A	5.20841							41.3673	YKR088C	TVP38	5.78169
1901	42.5375	YEL041W	YEL041W	5.26232							41.2723	YDR264C	AKR1	5.20864							41.3891	YMR066W	SOV1	5.78191
1902	42.5599	YDR043C	NRG1	5.2624							41.294	YPL113C	YPL113C	5.20869							41.4108	YNL080C	YNL080C	5.78209
1903	42.5822	YBR164C	ARL1	5.26246							41.3157	YKL146W	AVT3	5.20872							41.4326	YPL132W	COX11	5.7822
1904	42.6046	YGL153W	PEX14	5.26259							41.3374	YOL025W	LAG2	5.20875							41.4544	YIL088C	AVT7	5.78235
1905	42.627	YML009c	YML009c	5.26262							41.3591	YOR010C	TIR2	5.209							41.4762	YJR030C	YJR030C	5.78237
1906	42.6494	YBR264C	YPT10	5.2627							41.3808	YMR029C	FAR8	5.20918							41.4979	YDR161W	YDR161W	5.7824
1907	42.6717	YGL133W	ITC1	5.26281							41.4025	YOR205C	FMP38	5.2092							41.5197	YBR019C	GAL10	5.78245
1908	42.6941	YLR244C	MAP1	5.2629							41.4242	YOR035C	SHE4	5.20932							41.5415	YGR045C	YGR045C	5.78257
1909	42.7165	YML013C-A	YML013C-A	5.26305							41.4459	YNL265C	IST1	5.2096							41.5632	YHR008C	SOD2	5.78258
1910	42.7389	YJL180C	ATP12	5.26306							41.4677	YML016C	PPZ1	5.20966							41.585	YIL119C	RPI1	5.7826
1911	42.7612	YMR003W	YMR003W	5.26317							41.4894	YOL052C	SPE2	5.2097							41.6068	YGR100W	MDR1	5.78265
1912	42.7836	YAR029W	YAR029W	5.26321							41.5111	YAR020C	PAU7	5.20977							41.6286	YLR312C	YLR312C	5.78267
1913	42.806	YNL315C	ATP11	5.2635							41.5328	YMR145C	NDE1	5.20985							41.6503	YER007W	PAC2	5.78286
1914	42.8284	YDL162C	YDL162C	5.26357							41.5545	YLR149C	YLR149C	5.21003							41.6721	YML119W	YML119W	5.78347
1915	42.8507	YDR025W	RPS11A	5.26361							41.5762	YGR230W	BNS1	5.21003							41.6939	YBR032W	YBR032W	5.78365
1916	42.8731	YER007C-A	YER007C-A	5.26373							41.5979	YML033W	YML033W	5.21008							41.7157	YLR232W	YLR232W	5.78377
1917	42.8955	YEL072W	RMD6	5.26375							41.6196	YMR031C	YMR031C	5.21023							41.7374	YIL023C	YIL023C	5.78384
1918	42.9179	YDR033W	MRH1	5.26384							41.6413	YHR093W	AHT1	5.21032							41.7592	YDR226W	ADK1	5.78409
1919	42.9403	YER170W	ADK2	5.26387							41.663	YPL150W	YPL150W	5.21064							41.781	YEL033W	YEL033W	5.78422
1920	42.9626	YGR271W	SLH1	5.26397							41.6848	YOL002C	PHO36	5.21133							41.8027	YFL020C	PAU5	5.78438
1921	42.985	YNL053W	MSG5	5.26397							41.7065	YMR306C-A	YMR306C-A	5.21138							41.8245	YDR083W	RRP8	5.78461
1922	43.0074	YGL167C	PMR1	5.26403							41.7282	YMR036C	MIH1	5.21138							41.8463	YIR033W	MGA2	5.78467
1923	43.0298	YOR039W	CKB2	5.26407							41.7499	YMR153W	NUP53	5.21145							41.8681	YIL076W	SEC28	5.78497
1924	43.0521	YGL143C	MRF1	5.26409							41.7716	YBL011W	SCT1	5.21155							41.8898	YKL143W	LTV1	5.78509
1925	43.0745	YEL036C	ANP1	5.26411							41.7933	YBL025W	RRN10	5.21237							41.9116	YEL060C	PRB1	5.78511
1926	43.0969	YGL176C	YGL176C	5.26421							41.815	YPL125W	KAP120	5.21238							41.9334	YLR436C	ECM30	5.7854
1927	43.1193	YDR102C	YDR102C	5.26432							41.8367	YPL222W	FMP40	5.2124							41.9551	YOR134W	BAG7	5.78548
1928	43.1416	YNL111C	CYB5	5.26436							41.8584	YMR032W	HOF1	5.21262							41.9769	YLR267W	BOP2	5.78559
1929	43.164	YGL161C	YIP5	5.26441							41.8802	YOR003W	YSP3	5.21268							41.9987	YOR165W	SEY1	5.78582
1930	43.1864	YGL179C	TOS3	5.26457							41.9019	YKL056C	YKL056C	5.2128							42.0205	YOR107W	RGS2	5.78583
1931	43.2088	YMR172C-A	YMR172C-A	5.26465							41.9236	YBL051C	PIN4	5.21293							42.0422	YOR089C	VPS21	5.78604
1932	43.2311	YMR173W-A	YMR173W-A	5.2647							41.9453	YPL196W	OXR1	5.21295							42.064	YDR143C	SAN1	5.78625
1933	43.2535	YGL156W	AMS1	5.26476							41.967	YOL003C	YOL003C	5.21326							42.0858	YDR051C	YDR051C	5.78629
1934	43.2759	YER101C	AST2	5.26477							41.9887	YLR046C	YLR046C	5.21327							42.1076	YBR020W	YBR020W	5.78638
1935	43.2983	YLR062C	BUD28	5.26479							42.0104	YML063W	RPS1B	5.21343							42.1293	YLR228 C	YLR228 C	5.78652
1936	43.3207	YIR004W	DJP1	5.26485							42.0321	YFR032C	YFR032C	5.21344							42.1511	YFL050C	ALR2	5.78653
1937	43.343	YBR020W	GAL1	5.26509							42.0538	YKL162C	YKL162C	5.21374							42.1729	YBL107C	YBL107C	5.78654
1938	43.3654	YGR205W	YGR205W	5.26514							42.0756	YMR024W	MRPL3	5.21414							42.1946	YJL068C	YJL068C	5.78658
1939	43.3878	YER103W	SSA4	5.26524							42.0973	YGR236C	SPG1	5.21421							42.2164	YDR149C	YDR149C	5.78699
1940	43.4102	YMR052W	FAR3	5.26527							42.119	YHR199C	FMP34	5.21436							42.2382	YJL073W	JEM1	5.78739
1941	43.4325	YBR034C	HMT1	5.26545							42.1407	YHR177W	GON3	5.21437							42.26	YPR174C	YPR174C	5.7874
1942	43.4549	YBR146W	MRPS9	5.2656							42.1624	YGR221C	TOS2	5.21516							42.2817	YKL101W	HSL1	5.7875
1943	43.4773	YOR127W	RGA1	5.26569							42.1841	YKL128C	PMU1	5.21532							42.3035	YGL241W	KAP114	5.78752
1944	43.4997	YGL141W	HUL5	5.2657							42.2058	YBL039C	URA7	5.21544							42.3253	YCR043C	YCR043C	5.78752
1945	43.522	YER054C	GIP2	5.26572							42.2275	YNL303W	YNL303W	5.21572							42.347	YBR045C	GIP1	5.78762
1946	43.5444	YEL052W	AFG1	5.2658							42.2492	YBL029W	YBL029W	5.21589							42.3688	YML111W	BUL2	5.78795
1947	43.5668	YJR044C	VPS55	5.26596							42.271	YKL157W	APE2	5.21596							42.3906	YBR260C	RGD1	5.78801
1948	43.5892	YNL239W	LAP3	5.266							42.2927	YOR213C	SAS5	5.21601							42.4124	YML107C	YML107C	5.78845
1949	43.6115	YER106W	MAM1	5.26605							42.3144	YFL034C-A	RPL22B	5.21605							42.4341	YDR401W	YDR401W	5.78863
1950	43.6339	YMR152W	YIM1	5.26606							42.3361	YPL223C	GRE1	5.21606							42.4559	YDR340W	YDR340W	5.7887
1951	43.6563	YIL111W	COX5B	5.26608							42.3578	YFR054C	YFR054C	5.21623							42.4777	YDL210W	UGA4	5.78895
1952	43.6787	YDR364C	CDC40	5.26612							42.3795	YER039C-A	YER039C-A	5.21629							42.4995	YMR060C	TOM37	5.78949
1953	43.7011	YBR179C	FZO1	5.26613							42.4012	YBR222C	PCS60	5.21634							42.5212	YDR020C	YDR020C	5.78959
1954	43.7234	YHR034W	YHR034W	5.26614							42.4229	YPL184C	YPL184C	5.21642							42.543	YGL214W	YGL214W	5.78972
1955	43.7458	YJL103C	YJL103C	5.26618							42.4446	YMR155W	YMR155W	5.21643							42.5648	YML101C	CUE4	5.78984
1956	43.7682	YBR138C	YBR138C	5.26618							42.4663	YMR153C-A	YMR153C-A	5.21652							42.5865	YPL039W	YPL039W	5.78991
1957	43.7906	YMR006C	PLB2	5.26624							42.4881	YKL117W	SBA1	5.21694							42.6083	YGL229C	SAP4	5.79014
1958	43.8129	YDL149W	ATG9	5.26639							42.5098	YML034W	SRC1	5.21696							42.6301	YIL140W	AXL2	5.79021
1959	43.8353	YNL281W	HCH1	5.26655							42.5315	YKL130C	SHE2	5.21705							42.6519	YFL015C	YFL015C	5.79047
1960	43.8577	YNL043C	YNL043C	5.2666							42.5532	YLR054C	OSW2	5.2177							42.6736	YDL112W	TRM3	5.79056
1961	43.8801	YER185W	YER185W	5.26662							42.5749	YBL008W	HIR1	5.21817							42.6954	YDL130W-A	STF1	5.79057
1962	43.9024	YNL231C	PDR16	5.2667							42.5966	YOR376W	YOR376W	5.21834							42.7172	YPR040W	TIP41	5.79086
1963	43.9248	YJR009C	TDH2	5.26675							42.6183	YHR157W	REC104	5.21843							42.739	YDR204W	COQ4	5.79097
1964	43.9472	YGL168W	HUR1	5.26677							42.64	YKL094W	YJU3	5.21914							42.7607	YIL097W	FYV10	5.79106
1965	43.9696	YER187W	YER187W	5.2668							42.6617	YOL053W	YOL053W	5.21931							42.7825	YKL070W	YKL070W	5.79118
1966	43.9919	YJL013C	MAD3	5.26681							42.6835	YFR041C	ERJ5	5.21938							42.8043	YLR263W	RED1	5.7913
1967	44.0143	YOL151W	GRE2	5.26687							42.7052	YHR082C	KSP1	5.21957							42.826	YER060W-A	FCY22	5.79152
1968	44.0367	YOR364W	YOR364W	5.26691							42.7269	YHR154W	RTT107	5.21959							42.8478	YOR173W	DCS2	5.79157
1969	44.0591	YOL099C	YOL099C	5.2672							42.7486	YHR110W	ERP5	5.21962							42.8696	YDL169C	UGX2	5.79172
1970	44.0814	YGL135W	RPL1B	5.26721							42.7703	YBL037W	APL3	5.22038							42.8914	YLR437C	YLR437C	5.79174
1971	44.1038	YDR104C	SPO71	5.26741							42.792	YKL147W	YKL147W	5.2204							42.9131	YDR181C	SAS4	5.79175
1972	44.1262	YNR009W	YNR009W	5.26751							42.8137	YOR219C	STE13	5.22046							42.9349	YOL116W	MSN1	5.7918
1973	44.1486	YPR133W-A	TOM5	5.26797							42.8354	YFR053C	HXK1	5.22065							42.9567	YCL058C	FYV5	5.79186
1974	44.171	YML073C	RPL6A	5.26803							42.8571	YKR020W	VPS51	5.22125							42.9784	YOR007C	SGT2	5.79189
1975	44.1933	YCR003W	MRPL32	5.26811							42.8789	YML009c	YML009c	5.22129							43.0002	YOR313C	SPS4	5.79219
1976	44.2157	YDR115W	YDR115W	5.26815							42.9006	YFR048W	RMD8	5.22168							43.022	YFL035C-B	YFL035C-B	5.79222
1977	44.2381	YJL024C	APS3	5.26815							42.9223	YHR184W	SSP1	5.22176							43.0438	YML117W-A	YML117W-A	5.79223
1978	44.2605	YJR018W	YJR018W	5.26826							42.944	YML053C	YML053C	5.22181							43.0655	YNR034W	SOL1	5.79244
1979	44.2828	YMR163C	YMR163C	5.26841							42.9657	YMR147W	YMR147W	5.22212							43.0873	YBR015C	MNN2	5.79254
1980	44.3052	YNL069C	RPL16B	5.26855							42.9874	YGR200C	ELP2	5.22224							43.1091	YIR001C	SGN1	5.79268
1981	44.3276	YNR001C	CIT1	5.26875							43.0091	YMR255W	GFD1	5.22231							43.1309	YDL236W	PHO13	5.79281
1982	44.35	YBR129C	OPY1	5.26877							43.0308	YKL091C	YKL091C	5.2224							43.1526	YMR075C-A	YMR075C-A	5.79308
1983	44.3723	YNL284C	MRPL10	5.26883							43.0525	YOR005C	DNL4	5.22241							43.1744	YMR127C	SAS2	5.79317
1984	44.3947	YPL182C	YPL182C	5.26883							43.0743	YOL004W	SIN3	5.22244							43.1962	YDR358W	GGA1	5.79323
1985	44.4171	YJR020W	YJR020W	5.26883							43.096	YKL150W	MCR1	5.22286							43.2179	YDL224C	WHI4	5.79337
1986	44.4395	YDL188C	PPH22	5.26894							43.1177	YML056C	IMD4	5.22294							43.2397	YJL106W	IME2	5.79361
1987	44.4618	YOR032C	HMS1	5.26897							43.1394	YGL003C	CDH1	5.22301							43.2615	YER046W	SPO73	5.79362
1988	44.4842	YLL001W	DNM1	5.26901							43.1611	YGR125W	YGR125W	5.22332							43.2833	YNL052W	COX5A	5.79363
1989	44.5066	YAR028W	YAR028W	5.26916							43.1828	YNL320W	YNL320W	5.22346							43.305	YOR018W	ROD1	5.79371
[truncated: 2,838 more rows]

## Sheet: Growth
Supplemental Information Table S1. Growth measurements at 3 external pH values
Brett CL et al. Genome-wide analysis reveals new contributors to vacuolar lysosome pH.
Growth (OD at 600nm) measured after 19hr incubation at 30˚C
Values are normalized to WT growth, and expressed as percentages
*Strains showing growth < 20% of WT under control conditions (APG pH 4.0) were omitted from vacuole pH analysis
Growth Relative to WT (%)
n =	4638
Order	Percentile	ORF name	Gene name	Growth at pH 2.7	Growth at pH 4.0	Growth at pH 7.0
1	0.021561	YGL148W	ARO2	17.3656	20.277	17.6625
2	0.043122	YJL209W	CBP1	14.9464	20.837	25.85
3	0.0646831	YPR099C	YPR099C	11.1229	21.4882	13.15
4	0.0862441	YDR495C	VPS3	10.2748	21.6575	77.0125
5	0.107805	YDR442W	YDR442W	15.7806	21.7877	68.575
6	0.129366	YLL009C	COX17	17.9496	22.1003	21.05
7	0.150927	YNL099C	OCA1	7.34112	22.6733	3.85
8	0.172488	YNL078W	NIS1	9.69083	23.4026	11.2
9	0.194049	YBR021W	YBR021W	17.1154	23.4026	21.9625
10	0.21561	YML050W	YML050W	102.854	23.6329	92.7663
11	0.237171	YLR382C	NAM2	18.4918	24.3793	23.975
12	0.258732	YDR457W	TOM1	13.125	24.8351	21.425
13	0.280293	YPR179C	HDA3	78.3507	26.9052	84.0844
14	0.301854	YPR060C	ARO7	22.7046	26.9058	25.6125
15	0.323415	YJR122W	CAF17	26.9035	27.4398	18.375
16	0.344976	YNL055C	POR1	66.0423	27.9477	77.6375
17	0.366537	YDR194C	MSS116	11.109	28.117	27.6125
18	0.388098	YNL133C	FYV6	10.5111	28.5207	21.5125
19	0.409659	YGL151W	NUT1	15.6416	28.8463	14.675
20	0.43122	YDR027C	VPS54	14.1956	31.3988	74.275
21	0.452781	YGR208W	SER2	12.4739	32.0555	24.5973
22	0.474342	YNL139C	RLR1	31.4361	32.623	16.2
23	0.495903	YCR095C	YCR095C	12.7079	34.6937	12.45
24	0.517464	YLR322W	VPS65	13.234	35.0532	27.4789
25	0.539025	YNL177C	MRPL22	14.6106	35.9253	25.2226
26	0.560586	YER044C	ERG28	10.0528	37.0394	57.8154
27	0.582147	YNL076W	MKS1	50.637	37.3243	22.4625
28	0.603708	YLR403W	SFP1	27.6742	42.125	62.8105
29	0.62527	YDR364C	CDC40	21.1596	42.8693	39.4429
30	0.646831	YOR139C	YOR139C	79.2992	43.456	89.869
31	0.668392	YBL032W	HEK2	4.16853	43.4958	31.7008
32	0.689953	YOR211C	MGM1	25.3463	44.8908	62.425
33	0.711514	YPL049C	DIG1	92.8909	45.9237	80.5847
34	0.733075	YPL031C	PHO85	24.8293	46.3145	55.2599
35	0.754636	YDR123C	INO2	38.766	46.4354	55.1402
36	0.776197	YOL033W	MSE1	12.4438	47.9122	33.025
37	0.797758	YLL042C	ATG10	12.6245	48.2247	21.4375
38	0.819319	YLR371W	ROM2	66.8765	48.5503	78.4375
39	0.84088	YOR140W	SFL1	82.4618	49.4743	94.1645
40	0.862441	YDR520C	YDR520C	74.9128	50.1261	77.4875
41	0.884002	YHR183W	GND1	82.838	50.7704	54.5642
42	0.905563	YDL178W	DLD2	91.5693	50.8033	89.4
43	0.927124	YDL162C	YDL162C	99.6335	51.3112	97.1125
44	0.948685	YNL010W	YNL010W	91.5832	51.3112	100.7
45	0.970246	YCL006C	YCL006C	100.051	51.6368	103.15
46	0.991807	YDR226W	ADK1	18.505	52.569	62.6328
47	1.01337	YLR428C	YLR428C	97.0752	52.6786	92.025
48	1.03493	YLR372W	SUR4	61.1343	52.7698	27.6875
49	1.05649	YDR533C	HSP31	13.278	52.8609	44.5
50	1.07805	YKR100C	YKR100C	98.8688	52.913	36.5875
51	1.09961	YDL161W	ENT1	103.221	53.1214	96.6
52	1.12117	YDR323C	PEP7	8.5443	53.2014	84.321
53	1.14273	YGL094C	PAN2	109.575	53.447	107.338
54	1.16429	YNL148C	ALF1	44.585	53.8048	77.6125
55	1.18586	YLR427W	MAG2	87.4539	54.033	101.2
56	1.20742	YBR279W	PAF1	17.2544	54.2935	43.9125
57	1.22898	YER155C	BEM2	14.7657	54.9577	23.0125
58	1.25054	YNL025C	SSN8	13.9314	55.0228	42.1625
59	1.2721	YKR099W	BAS1	97.6869	55.3223	61.2
60	1.29366	YLR444C	YLR444C	94.8506	55.5437	102.463
61	1.31522	YGL088W	YGL088W	95.2121	55.9735	95.7125
62	1.33678	YIL059C	YIL059C	103.068	56.7028	106.125
63	1.35834	YPL059W	GRX5	88.4959	56.7444	36.0945
64	1.37991	YNR066C	YNR066C	98.8827	56.8851	104.737
65	1.40147	YJL188C	BUD19	40.8476	57.0935	54.5777
66	1.42303	YJL129C	YJL129C	15.3955	57.1114	92.687
67	1.44459	YLR406C	RPL31B	84.8122	57.2497	67.7625
68	1.46615	YBL098W	BNA4	97.0613	57.3149	101.812
69	1.48771	YGL173C	KEM1	20.3549	57.4581	48.0875
70	1.50927	YNL213C	YNL213C	96.1436	57.8749	98.125
71	1.53083	YIL007C	NAS2	100.037	58.1223	104.838
72	1.55239	YLR461W	PAU4	99.2441	58.2656	102.263
73	1.57395	YMR125W	STO1	89.2057	58.2786	82.2
74	1.59552	YDR074W	TPS2	66.223	58.3176	67.225
75	1.61708	YBL096C	YBL096C	101.344	58.7865	103.638
76	1.63864	YDR448W	ADA2	31.6169	59.1381	40.7875
77	1.6602	YNL106C	INP52	80.8357	59.2423	75.8625
78	1.68176	YKR101W	SIR1	104.361	59.5288	109.5
79	1.70332	YDR506C	YDR506C	70.6305	59.9716	71.05
80	1.72488	YDR295C	HDA2	69.0561	60.2395	78.6932
81	1.74644	YLR425W	TUS1	87.9405	60.3753	99.0625
82	1.768	YDL167C	NRP1	102.553	60.5055	105.075
83	1.78956	YMR179W	SPT21	88.3336	60.5419	76.0977
84	1.81113	YKR097W	PCK1	96.811	60.8832	97.875
85	1.83269	YNL243W	YNL243W	93.6827	60.9223	93.625
86	1.85425	YDL002C	NHP10	16.7539	60.9353	94.3
87	1.87581	YNR010W	CSE2	20.7303	61.339	47.225
88	1.89737	YPL062W	YPL062W	96.2704	61.4203	68.5032
89	1.91893	YKR098C	UBP11	103.332	61.6646	97.1875
90	1.94049	YKR103W	YKR103W	100.954	61.7688	103.487
91	1.96205	YDR197W	CBS2	61.7599	62.1595	67.2
92	1.98361	YBR035C	PDX3	20.2437	62.2506	64.425
93	2.00517	YJL183W	MNN11	77.699	62.3756	87.7401
94	2.02674	YHL035C	VMR1	7.57113	62.3926	78.5616
95	2.0483	YNL119W	YNL119W	61.1899	62.472	66.8125
96	2.06986	YJR075W	HOC1	90.2068	62.5111	87.6
97	2.09142	YLR445W	YLR445W	100.454	63.0841	109.975
98	2.11298	YOR036W	PEP12	16.6299	63.4834	84.8296
99	2.13454	YBR128C	ATG14	40.3901	63.7353	79.1875
100	2.1561	YLR426W	YLR426W	100.44	63.8264	93.7125
101	2.17766	YDL047W	SIT4	62.8722	64.5688	57.4
102	2.19922	YIL006W	YIL006W	100.037	65.0115	105.013
103	2.22078	YLR338W	YLR338W	83.9919	65.3501	88.725
104	2.24235	YKR024C	DBP7	74.0762	66.0315	82.732
105	2.26391	YHR003C	YHR003C	78.7919	66.0664	86.75
106	2.28547	YDR175C	RSM24	17.5186	66.1576	75.025
107	2.30703	YPR097W	YPR097W	69.2123	66.2357	81.925
108	2.32859	YPR096C	YPR096C	74.9962	66.4311	79.025
109	2.35015	YOR080W	DIA2	51.5527	66.6537	72.3798
110	2.37171	YDL160C	DHH1	35.6489	67.0432	70.725
111	2.39327	YGR272C	YGR272C	43.1152	67.4208	59.0375
112	2.41483	YNR051C	BRE5	103.93	67.6031	108.8
113	2.43639	YOR026W	BUB3	42.3723	67.7019	74.5433
114	2.45796	YMR123W	PKR1	24.526	67.8506	18.9125
115	2.47952	YJR149W	YJR149W	75.316	67.9808	79.525
116	2.50108	YBR117C	TKL2	72.146	68.0069	76.025
117	2.52264	YML102W	CAC2	88.8998	68.0199	83.8625
118	2.5442	YGR252W	GCN5	48.0649	68.1111	82.2375
119	2.56576	YBL103C	YBL103C	74.5791	68.1631	75.8625
120	2.58732	YCL058C	FYV5	97.9233	68.2804	107.425
121	2.60888	YMR077C	VPS20	63.8938	68.3029	79.445
122	2.63044	YPL129W	TAF14	22.6812	68.4132	71.5926
123	2.65201	YBR005W	YBR005W	94.7255	68.645	97.9125
124	2.67357	YDL185W	TFP1	16.4897	68.8013	16.7
125	2.69513	YKL055C	OAR1	70.7985	68.8364	73.6234
126	2.71669	YPL215W	CBP3	46.9804	68.9576	71.475
127	2.73825	YML010C-B	YML010C-B	98.3265	69.1529	108.825
128	2.75981	YGL165C	YGL165C	35.788	69.218	86.8
129	2.78137	YLL027W	ISA1	53.6819	69.5566	76.1125
130	2.80293	YOR295W	UAF30	83.2513	69.5652	74.1417
131	2.82449	YCL061C	MRC1	86.5695	69.6832	80.1003
132	2.84605	YHR051W	COX6	76.5117	69.7389	97.3875
133	2.86762	YDR503C	LPP1	66.5289	69.9082	72.0125
134	2.88918	YMR091C	NPL6	43.2977	70.0042	67.5916
135	2.91074	YHL023C	RMD11	69.4422	70.456	71.1949
136	2.9323	YLR358C	YLR358C	26.3335	70.5724	10.475
137	2.95386	YOR141C	ARP8	36.4275	70.8329	75.9625
138	2.97542	YNL120C	YNL120C	66.2647	70.885	78.5125
139	2.99698	YGL070C	RPB9	50	70.9888	68.4409
140	3.01854	YEL062W	NPR2	75.8856	71.4453	75.9455
141	3.0401	YOL148C	SPT20	28.2661	71.484	34.575
142	3.06166	YGL095C	VPS45	18.1303	71.8617	89.3
143	3.08323	YGR262C	BUD32	30.5185	71.9138	81.775
144	3.10479	YDL194W	SNF3	77.7074	71.9138	73.6
145	3.12635	YOL067C	RTG1	84.3241	72.0984	72.1544
146	3.14791	YNL021W	HDA1	69.1984	72.1482	88.6375
147	3.16947	YCL074W	YCL074W	98.8131	72.1743	106.812
148	3.19103	YOR241W	MET7	26.2084	72.2003	82.6875
149	3.21259	YIL039W	YIL039W	50.7233	72.2827	55.3019
150	3.23415	YBR119W	MUD1	71.8818	72.3045	81.95
151	3.25571	YKL118W	YKL118W	17.8544	72.3526	56.6035
152	3.27727	YBR081C	YBR081C	42.9205	72.3566	70.5625
153	3.29884	YCR003W	MRPL32	44.144	72.3696	76.625
154	3.3204	YHR060W	VMA22	23.0312	72.3788	24.8361
155	3.34196	YCR073C	SSK22	84.2421	72.5129	67.775
156	3.36352	YDR176W	NGG1	60.3132	72.6543	89.3235
157	3.38508	YPR073C	LTP1	74.732	72.8775	79.5
158	3.40664	YPL174C	NIP100	82.4864	73.0412	95.6787
159	3.4282	YPR018W	RLF2	96.0602	73.0598	91.2875
160	3.44976	YHR001W-A	QCR10	80.146	73.1341	90.4654
161	3.47132	YBL058W	SHP1	66.8589	73.4252	70.0514
162	3.49288	YKL204W	EAP1	56.6851	73.4766	87.7
163	3.51445	YML009C	MRPL39	98.8548	73.5026	107.8
164	3.53601	YPR040W	TIP41	86.4945	73.8543	76.4125
165	3.55757	YPR045C	YPR045C	82.7266	73.9845	88.9
166	3.57913	YPL123C	RNY1	14.062	74.1112	94.0188
167	3.60069	YDL035C	GPR1	79.2507	74.297	97.9625
168	3.62225	YDR433W	YDR433W	74.2678	74.5315	74.3969
169	3.64381	YNL067W	RPL9B	78.4582	74.6096	81.1
170	3.66537	YNR067C	DSE4	90.5405	74.6487	101.925
171	3.68693	YJR055W	HIT1	69.6711	74.6747	69.9625
172	3.7085	YJR103W	URA8	91.2078	74.8961	93.8875
173	3.73006	YOR035C	SHE4	57.1865	74.9094	78.974
174	3.75162	YPR084W	YPR084W	81.0304	75.3129	85.2125
175	3.77318	YOR270C	VPH1	63.6369	75.378	88.525
176	3.79474	YER038W-A	FMP49	85.5656	75.4152	99.4446
177	3.8163	YNR068C	YNR068C	89.8731	75.4301	104.2
178	3.83786	YER083C	RMD7	82.3648	75.5838	82.7823
179	3.85942	YBR168W	YBR168W	89.9565	75.6254	58.4
180	3.88098	YGL218W	YGL218W	40.1815	75.7166	77.9625
181	3.90254	YPR062W	FCY1	95.0174	75.9249	85.275
182	3.92411	YJL184W	YJL184W	53.5947	76.0005	78.6672
183	3.94567	YMR282C	AEP2	51.7354	76.1333	58.075
184	3.96723	YBR104W	YMC2	82.1566	76.1854	85.9625
185	3.98879	YBR149W	ARA1	80.9748	76.2505	71.025
186	4.01035	YGL007W	YGL007W	42.7766	76.3014	89.2519
187	4.03191	YGL244W	RTF1	52.8902	76.3058	83.8496
188	4.05347	YDR297W	SUR2	83.503	76.3319	83.5698
189	4.07503	YPL084W	BRO1	77.2369	76.4183	66.1294
190	4.09659	YMR101C	SRT1	97.9233	76.4328	92.6875
191	4.11815	YGL168W	HUR1	75.7748	76.4459	76.2375
192	4.13972	YMR223W	UBP8	98.3284	76.4567	83.7404
193	4.16128	YOL138C	YOL138C	75.5106	76.4719	52.2
194	4.18284	YOR221C	MCT1	75.6687	76.5348	81.1892
195	4.2044	YDR322W	MRPL35	67.0061	76.5396	70.8239
196	4.22596	YIL038C	NOT3	43.6435	76.6152	87.8
197	4.24752	YKR093W	PTR2	87.6346	76.6152	92.9125
198	4.26908	YCL007C	CWH36	17.1604	76.7982	31.8421
199	4.29064	YNL028W	YNL028W	91.0966	76.8756	93.7
200	4.3122	YNL059C	ARP5	42.128	76.9147	83.4875
201	4.33376	YLR429W	CRN1	100.635	76.9147	108.487
202	4.35533	YNL280C	ERG24	16.6176	76.9179	66.2668
203	4.37689	YOR073W	SGO1	66.2142	76.9281	83.3269
204	4.39845	YMR105C	PGM2	90.1512	76.9538	86.575
205	4.42001	YBR146W	MRPS9	38.8468	77.0189	80.7125
206	4.44157	YGL167C	PMR1	79.9042	77.0319	72.2125
207	4.46313	YDR028C	REG1	30.8522	77.058	91.1
208	4.48469	YPR042C	PUF2	86.995	77.1231	85.8
209	4.50625	YCL003W	YCL003W	97.4674	77.2267	84.381
210	4.52781	YKL113C	RAD27	49.2281	77.2606	78.1566
211	4.54937	YPL042C	SSN3	72.229	77.2807	76.2744
212	4.57094	YPR044C	YPR044C	87.9405	77.3314	90.2375
213	4.5925	YPR043W	RPL43A	69.9492	77.4096	83.5625
214	4.61406	YKL080W	VMA5	22.47	77.434	50.9722
215	4.63562	YHR064C	SSZ1	27.849	77.4486	73.925
216	4.65718	YML097C	VPS9	38.8746	77.4877	94.7875
217	4.67874	YKL119C	VPH2	27.2727	77.554	53.6111
218	4.7003	YDR195W	REF2	45.3579	77.5554	72.825
219	4.72186	YMR202W	ERG2	32.6136	77.6273	78.7422
220	4.74342	YOR039W	CKB2	81.4017	77.6915	93.8982
221	4.76498	YMR032W	HOF1	27.3839	77.724	59.0748
222	4.78655	YDR200C	VPS64	69.1795	77.7312	80.5513
223	4.80811	YOR144C	ELG1	81.4376	77.7393	90.2742
224	4.82967	YHR091C	MSR1	17.1571	77.7612	95.6
225	4.85123	YER061C	CEM1	78.1146	77.7718	84.4082
226	4.87279	YHR030C	SLT2	6.56761	77.7778	93.008
227	4.89435	YPL101W	ELP4	87.5932	77.8149	81.8511
228	4.91591	YNL072W	RNH35	78.9726	77.8654	84.075
229	4.93747	YOR014W	RTS1	69.8157	77.9775	82.4948
230	4.95903	YHL020C	OPI1	38.0003	78.004	71.4446
231	4.9806	YPR076W	YPR076W	89.4421	78.0607	91.025
232	5.00216	YGL211W	YGL211W	83.1001	78.106	75.5282
233	5.02372	YNL084C	END3	18.1442	78.1649	87.9125
234	5.04528	YKL096W-A	CWP2	85.8967	78.191	79.5625
235	5.06684	YPL045W	VPS16	4.58764	78.224	36.6567
236	5.0884	YLR456W	YLR456W	86.9672	78.2952	97.6
237	5.10996	YBR272C	HSM3	88.6496	78.3082	80.8375
238	5.13152	YMR048W	CSM3	80.4742	78.3342	84.7625
239	5.15308	YLR337C	VRP1	44.1301	78.3603	45.7125
240	5.17464	YNL183C	NPR1	76.8903	78.3988	75.41
241	5.19621	YPL065W	VPS28	78.1825	78.4261	78.6732
242	5.21777	YLR268W	SEC22	69.2881	78.4483	77.9002
243	5.23933	YJR152W	DAL5	80.4047	78.4645	86.375
244	5.26089	YPL183W-A	YPL183W-A	80.0849	78.5296	81.3125
245	5.28245	YKR094C	RPL40B	79.4454	78.5686	94.225
246	5.30401	YJL115W	ASF1	65.5556	78.6077	83.125
247	5.32557	YJL128C	PBS2	90.3458	78.6077	87.5875
248	5.34713	YDR359C	VID21	74.9103	78.6323	85.6752
249	5.36869	YIL055C	YIL055C	103.29	78.6728	103.775
250	5.39025	YPR077C	YPR077C	84.4924	78.6728	85.7
251	5.41182	YLR025W	SNF7	45.7906	78.6873	91.7528
252	5.43338	YLR039C	RIC1	11.5539	78.7379	90.2625
253	5.45494	YLR446W	YLR446W	98.4377	78.764	106.138
254	5.4765	YNL074C	MLF3	74.2315	78.8161	82.225
255	5.49806	YBR162C	TOS1	72.9107	78.8161	89.6
256	5.51962	YPR032W	SRO7	68.9481	78.8421	73.6875
257	5.54118	YPL086C	ELP3	86.1846	78.8438	78.2234
258	5.56274	YJL051W	YJL051W	89.6506	78.8551	99.55
259	5.5843	YMR275C	BUL1	87.0625	78.8636	71.7449
260	5.60586	YLR396C	VPS33	51.3183	78.8812	76.7625
261	5.62743	YCR102W-A	YCR102W-A	87.5651	78.9854	73.5875
262	5.64899	YDL074C	BRE1	55.976	79.1417	75.5625
263	5.67055	YOL076W	MDM20	93.5443	79.3732	92.665
264	5.69211	YOR355W	GDS1	100.991	79.4114	92.5246
265	5.71367	YPL224C	MMT2	82.3512	79.4672	68.1625
266	5.73523	YGR037C	ACB1	59.7224	79.5412	90.9722
267	5.75679	YNR050C	LYS9	99.2581	79.5714	113.938
268	5.77835	YEL027W	CUP5	56.2306	79.6316	56.255
269	5.79991	YOR008C	SLG1	4.18151	79.7747	69.3111
270	5.82147	YDR069C	DOA4	83.0009	79.7985	84.8163
271	5.84304	YEL007W	YEL007W	34.9372	79.9221	74.4964
272	5.8646	YNL012W	SPO1	98.5907	79.923	103.438
273	5.88616	YPL234C	TFP3	48.2263	79.9465	60.1868
274	5.90772	YGR020C	VMA7	15.4439	80.0027	15.3673
275	5.92928	YDR432W	NPL3	85.3258	80.0195	80.0547
276	5.95084	YJL191W	RPS14B	90.0399	80.0272	87.0125
277	5.9724	YNL083W	YNL083W	47.7451	80.1575	78.5625
278	5.99396	YPL069C	BTS1	34.3723	80.2183	92.1414
279	6.01552	YLR242C	ARV1	84.9512	80.2877	88.1125
280	6.03708	YNR056C	BIO5	83.1159	80.3137	91.6375
281	6.05865	YLR432W	IMD3	102.233	80.4049	108.825
282	6.08021	YLR449W	FPR4	83.2967	80.4961	90.6375
283	6.10177	YNL104C	LEU4	73.6058	80.4961	91.3125
284	6.12333	YPR095C	SYT1	80.6272	80.5091	84.55
285	6.14489	YJL213W	YJL213W	79.6539	80.5351	74.325
286	6.16645	YMR269W	YMR269W	88.9431	80.6261	98.5195
287	6.18801	YJL084C	YJL084C	88.8164	80.6523	88.225
288	6.20957	YGL246C	RAI1	68.847	80.6922	83.1886
289	6.23113	YKR077W	YKR077W	87.3517	80.7698	91.3928
290	6.2527	YFR040W	SAP155	78.5767	80.8211	93.0068
291	6.27426	YMR016C	SOK2	86.5473	80.8545	83.7112
292	6.29582	YNL097C	PHO23	78.917	80.9389	88.4125
293	6.31738	YCR075C	ERS1	81.4336	80.9519	79.2875
294	6.33894	YOR332W	VMA4	51.8111	80.981	71.4963
295	6.3605	YCR063W	BUD31	56.4905	81.004	92.375
296	6.38206	YGR101W	PCP1	63.9353	81.0183	83.7093
297	6.40362	YBL031W	SHE1	83.1472	81.0351	92.2149
298	6.42518	YIL070C	MAM33	96.8666	81.0561	101.65
299	6.44674	YPL178W	CBC2	91.0994	81.1441	89.0286
300	6.46831	YBR171W	SEC66	76.9288	81.1602	97.8875
301	6.48987	YAL022C	FUN26	61.8823	81.1837	80.9104
302	6.51143	YDR244W	PEX5	89.8321	81.2195	85.5014
303	6.53299	YLR431C	ATG23	100.76	81.2254	104.888
304	6.55455	YBR099C	YBR099C	79.0005	81.2254	86.85
305	6.57611	YNR030W	ECM39	48.1344	81.2514	96.4
306	6.59767	YNL082W	PMS1	62.2744	81.2514	79.025
307	6.61923	YIL060W	YIL060W	97.0891	81.3295	105.825
308	6.64079	YNL229C	URE2	83.9682	81.3659	83.7395
309	6.66235	YPR164W	MMS1	84.4792	81.4481	95.9047
310	6.68392	YMR224C	MRE11	86.5053	81.5205	93.4202
311	6.70548	YJL177W	RPL17B	85.4239	81.5509	79.425
312	6.72704	YHL029C	YHL029C	88.1606	81.6117	77.4406
313	6.7486	YDR204W	COQ4	84.8595	81.6387	91.2873
314	6.77016	YPL170W	DAP1	91.0355	81.6537	93.5741
315	6.79172	YGR295C	COS6	66.4872	81.6681	76.6625
316	6.81328	YCL060C	YCL060C	80.1381	81.719	73.8655
317	6.83484	YPR017C	DSS4	92.6816	81.7202	90.025
318	6.8564	YKL139W	CTK1	87.3287	81.7984	78.7875
319	6.87796	YDR477W	SNF1	100.551	81.9026	103.287
320	6.89953	YLR192C	HCR1	83.7694	81.9156	95.625
321	6.92109	YJR003C	YJR003C	85.1459	81.9416	79.4875
322	6.94265	YLL049W	YLL049W	40.3901	81.9416	80.95
323	6.96421	YOL072W	THP1	30.4251	82.0232	87.5342
324	6.98577	YHR131C	YHR131C	90.6795	82.0458	91.9
325	7.00733	YPR024W	YME1	94.2945	82.0458	95.1625
326	7.02889	YPR070W	MED1	78.8336	82.0588	80.7875
327	7.05045	YMR312W	ELP6	83.3801	82.0719	89.5625
328	7.07201	YDR225W	HTA1	77.3528	82.0849	77.8958
329	7.09357	YNL135C	FPR1	81.8368	82.0979	92.325
330	7.11514	YJL080C	SCP160	82.7127	82.1109	86.075
331	7.1367	YML027W	YOX1	90.9993	82.163	78.85
332	7.15826	YFR019W	FAB1	57.853	82.1891	78.7375
333	7.17982	YDR173C	ARG82	27.1544	82.2336	80.4122
334	7.20138	YER058W	PET117	22.9646	82.2392	86.1941
335	7.22294	YDR048C	YDR048C	65.8337	82.2412	79.8125
336	7.2445	YGR135W	PRE9	77.7045	82.2472	90.186
337	7.26606	YOL016C	CMK2	86.9394	82.3974	90.875
338	7.28762	YPR031W	NTO1	69.1706	82.4105	78.8625
339	7.30918	YML021C	UNG1	92.8902	82.4235	105.975
340	7.33075	YHR021C	RPS27B	64.1308	82.4753	82.4958
341	7.35231	YIL123W	SIM1	70.4636	82.5277	88.45
342	7.37387	YDR206W	EBS1	90.446	82.5581	88.5306
343	7.39543	YNL215W	IES2	82.9164	82.5681	86.0708
344	7.41699	YNL085W	MKT1	62.8722	82.6058	83
345	7.43855	YLR294C	YLR294C	54.9741	82.6699	77.8483
346	7.46011	YPR101W	SNT309	80.794	82.6709	93.475
347	7.48167	YBL079W	NUP170	85.4352	82.6955	84.5574
348	7.50323	YDR017C	KCS1	67.6968	82.697	81
349	7.5248	YPR028W	YOP1	86.8699	82.71	90.875
350	7.54636	YPR139C	VPS66	35.5035	82.8004	80.3589
351	7.56792	YLR417W	VPS36	43.6648	82.8394	88.1768
352	7.58948	YPR100W	MRPL51	94.3779	82.8793	93.05
353	7.61104	YPL034W	YPL034W	83.8389	82.8923	77.8125
354	7.6326	YBR137W	YBR137W	87.871	82.9444	81.9375
355	7.65416	YOL052C	SPE2	79.6904	82.9823	93.9848
356	7.67572	YLR384C	IKI3	87.0089	82.9835	85.9375
357	7.69728	YML035C	AMD1	42.6564	83.0486	29.875
358	7.71884	YOR330C	MIP1	18.2138	83.0746	64.425
359	7.74041	YDL032W	YDL032W	63.4701	83.0877	93.65
360	7.76197	YNL016W	PUB1	69.7406	83.1007	84.5
361	7.78353	YNL206C	RTT106	98.6924	83.1948	85.4264
362	7.80509	YKL184W	SPE1	86.9484	83.2089	90.4545
363	7.82665	YLR131C	ACE2	84.1596	83.2251	88.4175
364	7.84821	YOR258W	HNT3	70.738	83.2412	84.3068
365	7.86977	YPR054W	SMK1	94.9479	83.2439	93.525
366	7.89133	YCR043C	YCR043C	98.6463	83.27	97.3625
367	7.91289	YDL192W	ARF1	90.61	83.3221	92.375
368	7.93445	YER057C	HMF1	89.8429	83.41	80.1973
369	7.95602	YDR140W	YDR140W	85.4752	83.451	97.3017
370	7.97758	YMR207C	HFA1	100.714	83.4539	96.3179
371	7.99914	YOR025W	HST3	84.541	83.4627	94.0277
372	8.0207	YCR084C	TUP1	81.4753	83.4653	72.3625
373	8.04226	YLR447C	VMA6	87.44	83.4653	103.85
374	8.06382	YDR497C	ITR1	80.4464	83.4784	71.275
375	8.08538	YNR036C	YNR036C	84.3534	83.5565	90.5125
376	8.10694	YNL323W	LEM3	91.1104	83.6105	99.9613
377	8.1285	YIR018W	YAP5	80.1601	83.6843	91.7834
378	8.15006	YBL022C	PIM1	87.1073	83.6922	84.6735
379	8.17163	YIL121W	QDR2	70.5331	83.7128	89.575
380	8.19319	YOL004W	SIN3	83.5913	83.7148	85.873
381	8.21475	YGR078C	PAC10	80.575	83.7299	100.392
382	8.23631	YBR251W	MRPS5	67.0016	83.7388	96.55
383	8.25787	YBR103W	SIF2	64.3599	83.7779	82.3875
384	8.27943	YPR051W	MAK3	84.6731	83.7909	91.1625
385	8.30099	YPR069C	SPE3	83.3106	83.7909	95.4375
386	8.32255	YOR038C	HIR2	82.6913	83.8768	95.2325
387	8.34411	YBR163W	DEM1	59.8273	83.9081	78.275
388	8.36567	YPL188W	POS5	91.9623	83.9088	61.7684
389	8.38724	YJL102W	MEF2	62.1492	83.9342	82.7875
390	8.4088	YKL005C	BYE1	87.579	83.9732	91.3
391	8.43036	YPR173C	VPS4	20.9201	83.9837	103.287
392	8.45192	YDL052C	SLC1	63.0391	83.9863	87.1125
393	8.47348	YLR056W	ERG3	14.4299	83.9897	80.3299
394	8.49504	YDR375C	BCS1	84.3812	84.0384	96.475
395	8.5166	YHL010C	YHL010C	95.7242	84.0449	94.4438
396	8.53816	YLR399C	BDF1	84.4368	84.0644	85.3
397	8.55972	YDL068W	YDL068W	81.4753	84.1295	86.7125
398	8.58129	YOR293W	RPS10A	72.6964	84.1486	93.095
399	8.60285	YHR039C-B	YHR039C-B	71.1892	84.1584	89.7091
400	8.62441	YOR150W	MRPL23	79.5149	84.1946	96.8125
401	8.64597	YBR179C	FZO1	28.9196	84.2077	76.9875
402	8.66753	YKL215C	YKL215C	75.5245	84.3509	77.5125
403	8.68909	YML122C	YML122C	88.4132	84.4421	94.4875
404	8.71065	YNR044W	YNR044W	82.1983	84.4421	90.6375
405	8.73221	YMR116C	ASC1	83.0742	84.4551	104.275
406	8.75377	YBR276C	PPS1	87.5651	84.4681	75.0625
407	8.77533	YCR002C	CDC10	78.2257	84.4916	88.6697
408	8.7969	YNL037C	IDH1	79.0005	84.5463	95.4125
409	8.81846	YER110C	KAP123	84.0753	84.5463	73.8875
410	8.84002	YGL199C	YGL199C	99.4388	84.5593	104.612
411	8.86158	YKR023W	YKR023W	76.6925	84.5593	78.125
412	8.88314	YOL128C	YGK3	99.8003	84.5723	92.7
413	8.9047	YPR078C	YPR078C	80.4881	84.5853	80.5625
414	8.92626	YPR131C	NAT3	52.5347	84.6035	88.1523
415	8.94782	YLR062C	BUD28	81.6403	84.6075	85.4013
416	8.96938	YMR172W	HOT1	87.7319	84.6114	91.2625
417	8.99094	YER047C	SAP1	82.3959	84.6134	89.4472
418	9.01251	YDL044C	MTF2	78.9448	84.6244	92.8625
419	9.03407	YHR081W	LRP1	88.4695	84.6298	89.682
420	9.05563	YDL023C	SRF4	76.3171	84.6504	83.5
421	9.07719	YBR108W	YBR108W	78.1523	84.7156	85.7625
422	9.09875	YKR036C	CAF4	77.7213	84.7286	78.7
423	9.12031	YDR469W	SDC1	28.9335	84.7286	61.05
424	9.14187	YLR320W	MMS22	75.0685	84.7363	88.2307
425	9.16343	YNL271C	BNI1	69.8002	84.7639	84.0041
426	9.18499	YOR302W	YOR302W	84.0892	84.7937	80.9375
427	9.20655	YPL055C	LGE1	97.3034	84.8134	77.3488
428	9.22812	YGL206C	CHC1	94.5864	84.8588	93
429	9.24968	YPR093C	YPR093C	84.2699	84.8588	91.7125
430	9.27124	YBL093C	ROX3	88.3854	84.8718	90.125
431	9.2928	YDR452W	PPN1	89.6367	84.8849	81.4125
432	9.31436	YPL077C	YPL077C	86.1846	84.8942	77.4738
433	9.33592	YGR077C	PEX8	97.035	84.9336	86.7351
434	9.35748	YGL058W	RAD6	77.635	84.9418	82.7184
435	9.37904	YLR442C	SIR3	88.1908	84.976	85.8125
436	9.4006	YNL115C	YNL115C	89.5672	85.0021	80.9
437	9.42216	YBR200W	BEM1	95.7203	85.0118	87.8202
438	9.44373	YJL135W	YJL135W	86.2803	85.0136	87.6545
439	9.46529	YCR044C	PER1	103.763	85.0281	100.95
440	9.48685	YNR034W	SOL1	60.8562	85.0411	92.0875
441	9.50841	YJL134W	LCB3	90.556	85.0654	88.6737
442	9.52997	YDL095W	PMT1	55.7814	85.0672	92.575
443	9.55153	YCL008C	STP22	83.7606	85.0688	92.2741
444	9.57309	YDR363W-A	SEM1	89.8785	85.0965	79.6877
445	9.59465	YDL045W-A	MRP10	75.9417	85.1063	89.575
446	9.61621	YPL004C	LSP1	95.9212	85.1453	89.6
447	9.63777	YKR016W	FMP13	94.1018	85.1516	85.2507
448	9.65934	YLR091W	YLR091W	47.6756	85.2235	93.2375
449	9.6809	YPL189W	GUP2	85.9106	85.2886	80.35
450	9.70246	YJL151C	SNA3	89.0389	85.3016	90
451	9.72402	YGR110W	YGR110W	61.746	85.3016	78
452	9.74558	YLR087C	CSF1	56.5238	85.3024	90.9774
453	9.76714	YIL154C	IMP2'	86.0913	85.3146	99.5
454	9.7887	YPL102C	YPL102C	92.9764	85.3214	88.3156
455	9.81026	YJL180C	ATP12	62.7471	85.3277	81.575
456	9.83182	YBR161W	YBR161W	78.4026	85.3407	82.1125
457	9.85339	YDL077C	VAM6	79.7652	85.3667	90.525
458	9.87495	YLR374C	YLR374C	88.149	85.3667	84.45
459	9.89651	YKR034W	DAL80	70.8668	85.3928	73.9625
460	9.91807	YLR239C	LIP2	76.6925	85.3928	93.4875
461	9.93963	YKL143W	LTV1	77.9199	85.4228	93.6616
462	9.96119	YBR189W	RPS9B	25.7912	85.4318	59.475
463	9.98275	YPL024W	NCE4	99.8249	85.4332	83.5457
464	10.0043	YGR085C	RPL11B	86.6487	85.4455	90.0176
465	10.0259	YBR267W	YBR267W	97.2889	85.4483	100.397
466	10.0474	YKR085C	MRPL20	87.1897	85.4579	95.5375
467	10.069	YPR058W	YMC1	89.7063	85.4579	88.275
468	10.0906	YGL029W	CGR1	88.01	85.4709	90.4875
469	10.1121	YMR205C	PFK2	95.2464	85.4794	87.3845
470	10.1337	YLR454W	FMP27	83.0464	85.51	90.375
471	10.1552	YIR002C	MPH1	90.4014	85.523	88.8875
472	10.1768	YOR106W	VAM3	72.1114	85.5285	93.7188
473	10.1984	YDR207C	UME6	50.3888	85.5462	89.9722
474	10.2199	YIL098C	FMC1	82.824	85.5751	90.4
475	10.2415	YIL128W	MET18	76.8037	85.5751	87.9875
476	10.263	YML116W	ATR1	71.9235	85.6142	85.625
477	10.2846	YJR137C	ECM17	88.4966	85.6142	89.3625
478	10.3062	YLR031W	YLR031W	77.9577	85.6532	81.6
479	10.3277	YLL059C	YLL059C	74.7738	85.6793	80.275
480	10.3493	YJL196C	ELO1	93.2239	85.7444	79.0625
481	10.3708	YMR142C	RPL13B	88.3437	85.7444	90.275
482	10.3924	YKL201C	MNN4	82.7127	85.7965	72.0125
483	10.414	YNL056W	YNL056W	88.9694	85.8095	81.95
484	10.4355	YGL212W	VAM7	40.5233	85.8266	94.9708
485	10.4571	YJR083C	ACF4	53.8349	85.8356	80.4625
486	10.4787	YPR170C	YPR170C	86.3368	85.8572	86.5087
487	10.5002	YDR209C	YDR209C	81.2569	85.8572	88.6318
488	10.5218	YJL096W	MRPL49	90.8881	85.8616	88.675
489	10.5433	YNL107W	YAF9	54.9611	85.8616	73.9125
490	10.5649	YBR158W	AMN1	90.2207	85.8746	87.675
491	10.5865	YIL153W	RRD1	87.2314	85.9137	90.175
492	10.608	YER078C	YER078C	91.6389	85.9267	89.75
493	10.6296	YCR071C	IMG2	92.6121	85.9397	98.225
494	10.6511	YDL201W	TRM8	72.3267	85.9397	86.8375
495	10.6727	YNL127W	FAR11	71.423	85.9658	94.0125
496	10.6943	YOL064C	MET22	93.3127	86.0039	93.6603
497	10.7158	YER067C-A	YER067C-A	91.8894	86.0405	90.201
498	10.7374	YNL330C	RPD3	78.6542	86.06	86.8488
499	10.7589	YKL213C	DOA1	90.0227	86.098	92.1392
500	10.7805	YNL087W	YNL087W	58.7151	86.109	83.7375
501	10.8021	YJR139C	HOM6	38.3184	86.1221	80.4125
502	10.8236	YPR059C	YPR059C	90.3736	86.2002	86.4
503	10.8452	YKR087C	YKR087C	105.682	86.2132	107.65
504	10.8668	YPR167C	MET16	96.7882	86.2234	84.9199
505	10.8883	YBR105C	VID24	86.1191	86.2393	81.45
506	10.9099	YML024W	RPS17A	73.4137	86.2421	97.6805
507	10.9314	YDL204W	RTN2	92.3479	86.2523	97.8375
508	10.953	YMR263W	SAP30	95.4031	86.308	95.6346
509	10.9746	YIL035C	CKA1	96.8204	86.3118	94.3363
510	10.9961	YMR137C	PSO2	90.6656	86.3174	84.375
511	11.0177	YJL179W	PFD1	80.0838	86.3385	97.4743
512	11.0392	YIL008W	URM1	87.3843	86.3435	96.3625
513	11.0608	YLR037C	DAN2	90.8324	86.3695	82.975
514	11.0824	YMR014W	BUD22	79.3336	86.3765	89.9751
515	11.1039	YJL190C	RPS22A	89.1073	86.3938	71.8758
516	11.1255	YAL002W	VPS8	71.8869	86.4214	92.6089
517	11.147	YBR116C	YBR116C	78.6112	86.4216	84.225
518	11.1686	YNR062C	YNR062C	87.2314	86.4216	99.25
519	11.1902	YNL094W	APP1	64.7492	86.4476	96.5375
520	11.2117	YNL064C	YDJ1	37.7484	86.4476	86.4
521	11.2333	YNL081C	SWS2	74.1203	86.4737	96.05
522	11.2549	YOR155C	ISN1	43.713	86.4867	90.275
523	11.2764	YAL026C	DRS2	24.2512	86.4868	88.7298
524	11.298	YBR170C	NPL4	80.224	86.5128	96.2375
525	11.3195	YPL022W	RAD1	94.3968	86.5247	74.95
526	11.3411	YGR040W	KSS1	89.8592	86.5388	85.925
527	11.3627	YBR174C	YBR174C	93.7966	86.5601	92.3272
528	11.3842	YOR001W	RRP6	73.2848	86.5612	92.3504
529	11.4058	YGR106C	YGR106C	89.317	86.5779	83.475
530	11.4273	YBR106W	PHO88	85.9245	86.6039	83.7375
531	11.4489	YKL041W	VPS24	100.449	86.6202	92.476
532	11.4705	YPR159W	KRE6	27.2396	86.646	99.5343
533	11.492	YKL110C	KTI12	84.2507	86.6498	81.553
534	11.5136	YIL124W	AYR1	72.2294	86.656	87.35
535	11.5351	YBR232C	YBR232C	78.5555	86.669	80.325
536	11.5567	YPR160W	GPH1	88.7847	86.6883	87.6044
537	11.5783	YOR175C	YOR175C	80.5211	86.6906	90.4228
538	11.5998	YLR357W	RSC2	37.081	86.6951	72.1125
539	11.6214	YFR011C	YFR011C	84.4785	86.7081	87.55
540	11.6429	YBR062C	YBR062C	90.3458	86.7211	100.412
541	11.6645	YJL176C	SWI3	4.62456	86.7257	86.2273
542	11.6861	YPL254W	HFI1	77.357	86.7499	83.6115
543	11.7076	YIL090W	YIL090W	72.9807	86.7576	93.6003
544	11.7292	YKL166C	TPK3	90.7688	86.7698	87.9167
545	11.7508	YPL213W	LEA1	88.6545	86.7754	83.3998
546	11.7723	YBR090C-A	YBR090C-A	67.8775	86.7862	77.0875
547	11.7939	YAL010C	MDM10	54.0216	86.788	74.486
548	11.8154	YKR082W	NUP133	80.5753	86.794	97.3599
549	11.837	YCR086W	CSM1	76.8176	86.7993	91.9
550	11.8586	YJL092W	HPR5	94.9757	86.8383	95.9375
551	11.8801	YPR075C	OPY2	89.9148	86.8383	88.7625
552	11.9017	YIL105C	LIT2	58.7568	86.8514	92.3125
553	11.9232	YHR178W	STB5	87.1471	86.8596	95.8606
554	11.9448	YPR072W	NOT5	49.7611	86.8904	90.7875
555	11.9664	YAL021C	CCR4	42.2989	86.8928	90.7611
556	11.9879	YIL116W	HIS5	58.2284	86.9035	94.725
557	12.0095	YPL193W	RSA1	85.8581	86.9283	83.8979
558	12.031	YHR150W	PEX28	85.9705	86.9389	82.2205
559	12.0526	YGR081C	SLX9	95.7412	86.9535	102.337
560	12.0742	YNL138W	SRV2	90.3875	86.9816	87.7625
561	12.0957	YDR509W	YDR509W	63.3172	86.9816	72.4
562	12.1173	YBR280C	YBR280C	84.687	86.9946	77.95
563	12.1389	YFR010W	UBP6	95.2682	87.0198	99.9376
564	12.1604	YDR129C	SAC6	87.9402	87.0425	74.7023
565	12.182	YDR496C	PUF6	86.133	87.0467	75.9625
566	12.2035	YBR169C	SSE2	82.4347	87.0728	80.075
567	12.2251	YJL169W	YJL169W	75.9587	87.099	85.4907
568	12.2467	YBR156C	SLI15	71.1171	87.1379	89.6375
569	12.2682	YBL006C	LDB7	95.2211	87.1427	89.3519
570	12.2898	YML087C	YML087C	87.667	87.1429	79.6898
571	12.3113	YBL099W	ATP1	91.2774	87.1639	101.15
572	12.3329	YIL120W	QDR1	77.9855	87.1639	94.5875
573	12.3545	YLR439W	MRPL4	94.4196	87.19	81.6
574	12.376	YNR021W	YNR021W	59.4658	87.19	86.45
575	12.3976	YDL232W	OST4	81.2807	87.203	111.05
576	12.4191	YNR045W	PET494	80.655	87.203	96.25
577	12.4407	YKR052C	MRS4	79.8982	87.2312	85.9545
578	12.4623	YBR033W	EDS1	105.487	87.2421	105.338
579	12.4838	YNL070W	TOM7	82.6849	87.2421	86.375
580	12.5054	YPR153W	YPR153W	95.3819	87.2517	73.7022
581	12.527	YEL054C	RPL12A	100.124	87.26	98.6379
582	12.5485	YMR070W	MOT3	79.5225	87.2821	107.691
583	12.5701	YOR300W	YOR300W	94.1554	87.3332	97.175
584	12.5916	YNL090W	RHO2	74.3705	87.3462	89.9375
585	12.6132	YIL101C	XBP1	74.6486	87.3462	94.3
586	12.6348	YIL110W	YIL110W	78.5138	87.3462	98.25
587	12.6563	YLR052W	IES3	87.9961	87.3593	88.7
588	12.6779	YNR020C	YNR020C	72.577	87.3593	93.4125
589	12.6994	YNL066W	SUN4	83.6999	87.3983	87.1
590	12.721	YOL089C	HAL9	64.8327	87.4114	81.75
591	12.7426	YJR091C	JSN1	95.1704	87.4114	92.875
592	12.7641	YJL046W	YJL046W	93.3351	87.4114	112.2
593	12.7857	YFL052W	YFL052W	83.5744	87.4131	95.4591
594	12.8072	YNR049C	MSO1	70.8946	87.4634	91.8125
595	12.8288	YNL136W	EAF7	57.3108	87.4765	93.7875
596	12.8504	YCR028C	FEN2	93.4602	87.5025	93.9375
597	12.8719	YOR096W	RPS7A	75.5385	87.5286	101.025
598	12.8935	YKR046C	PET10	80.5299	87.5416	77.6625
599	12.915	YMR257C	PET111	90.5266	87.5416	98.8375
600	12.9366	YNL098C	RAS2	59.1461	87.5416	90.5375
601	12.9582	YGR050C	YGR050C	88.1212	87.5416	84.0125
602	12.9797	YHR111W	UBA4	84.2348	87.5485	80.857
603	13.0013	YLR455W	YLR455W	93.6549	87.5546	90.5375
604	13.0229	YNL123W	YNL123W	63.776	87.5676	90.3625
605	13.0444	YHL013C	YHL013C	80.598	87.5876	85.1542
606	13.066	YCR051W	YCR051W	94.1971	87.5937	94.8625
607	13.0875	YDL063C	YDL063C	74.0369	87.6197	91.0125
608	13.1091	YDR534C	FIT1	62.8861	87.6718	78.8375
609	13.1307	YGL226W	YGL226W	84.7277	87.6902	88.7881
610	13.1522	YNR047W	YNR047W	70.4636	87.6979	92.1625
611	13.1738	YNL242W	ATG2	75.7748	87.7369	84.725
612	13.1953	YNL054W	VAC7	79.6261	87.7369	93.8
613	13.2169	YPR098C	YPR098C	95.3372	87.7369	95.9125
614	13.2385	YDR174W	HMO1	67.0016	87.776	75.3
615	13.26	YIL112W	HOS4	30.3099	87.789	95.175
616	13.2816	YDR241W	BUD26	96.1752	87.8177	77.4406
617	13.3031	YCR009C	RVS161	51.9724	87.8343	94.2795
618	13.3247	YNL297C	MON2	58.03	87.8487	102.077
619	13.3463	YJL038C	YJL038C	93.488	87.8541	95.475
620	13.3678	YML102C-A	YML102C-A	97.5062	87.8541	95.75
621	13.3894	YER087W	YER087W	94.6551	87.8568	97.5668
622	13.411	YGL174W	BUD13	106.599	87.8802	95.275
623	13.4325	YHL031C	GOS1	78.7815	87.918	93.1827
624	13.4541	YML110C	COQ5	89.456	87.9193	112.25
625	13.4756	YIL148W	RPL40A	90.1512	87.9583	100.35
626	13.4972	YDL071C	YDL071C	63.7482	87.9713	77.375
627	13.5188	YDL076C	RXT3	86.9672	88.0104	88.025
628	13.5403	YGR283C	YGR283C	91.1625	88.0351	101.334
629	13.5619	YNR031C	SSK2	79.3063	88.0495	96.6875
630	13.5834	YJL163C	YJL163C	88.6079	88.0625	85.35
631	13.605	YNL080C	YNL080C	80.6967	88.0625	86.9375
632	13.6266	YOR331C	YOR331C	55.1418	88.0625	102.112
633	13.6481	YOL039W	RPP2A	90.418	88.0837	80.282
634	13.6697	YPL013C	MRPS16	87.6729	88.0879	93.091
635	13.6912	YDL013W	HEX3	108.421	88.0886	87.3375
636	13.7128	YDR203W	YDR203W	83.0503	88.1017	92.8806
637	13.7344	YBR266C	YBR266C	106.217	88.1138	103.777
638	13.7559	YMR037C	MSN2	89.3309	88.1146	94.6125
639	13.7775	YIL119C	RPI1	81.8785	88.1146	94.05
640	13.7991	YBR075W	YBR075W	105.07	88.1146	105.4
641	13.8206	YGR093W	YGR093W	89.025	88.1406	85.725
642	13.8422	YGL135W	RPL1B	75.5802	88.1537	98.5
643	13.8637	YHL027W	RIM101	84.922	88.156	87.4891
644	13.8853	YDR501W	PLM2	63.8177	88.1667	67.925
645	13.9069	YML076C	WAR1	89.2474	88.1667	87.1375
646	13.9284	YGR092W	DBF2	91.0549	88.1927	89.1375
647	13.95	YOR209C	NPT1	82.243	88.2052	90.0026
648	13.9715	YPR067W	ISA2	80.2379	88.2188	65.2375
649	13.9931	YBR191W	RPL21A	31.0607	88.2188	9.7375
650	14.0147	YOR309C	YOR309C	81.2946	88.2188	94.9875
651	14.0362	YOL061W	PRS5	90.8669	88.2276	94.3841
652	14.0578	YFR013W	IOC3	85.7993	88.2318	89.25
653	14.0793	YNR052C	POP2	96.3383	88.2318	95.7375
654	14.1009	YKL109W	HAP4	93.2325	88.2369	96.7551
655	14.1225	YLR038C	COX12	92.7372	88.2448	86.9625
656	14.144	YKL030W	YKL030W	82.0314	88.2448	93.3125
657	14.1656	YKR028W	SAP190	71.131	88.2579	85.775
658	14.1871	YNL315C	YNL315C	89.317	88.2579	95.8125
659	14.2087	YBR221C	PDB1	95.0343	88.2695	98.6467
660	14.2303	YOL103W	ITR2	94.7672	88.2839	87.275
661	14.2518	YNR018W	YNR018W	82.1149	88.2839	94.825
662	14.2734	YIR030C	DCG1	84.4507	88.2969	84.0875
663	14.295	YLR246W	ERF2	85.6881	88.2969	73.6875
664	14.3165	YDR530C	APA2	76.4283	88.31	86.7375
665	14.3381	YJL154C	VPS35	23.1167	88.3137	85.2847
666	14.3596	YOR359W	VTS1	92.0279	88.3192	90.5778
667	14.3812	YGR056W	RSC1	58.4007	88.3232	90.6389
668	14.4028	YBR084C-A	RPL19A	87.2036	88.349	91.4375
669	14.4243	YPR147C	YPR147C	93.5243	88.3646	91.4943
670	14.4459	YBR147W	YBR147W	79.1117	88.3751	89.0625
671	14.4674	YDR532C	YDR532C	76.6646	88.4141	89.5875
672	14.489	YMR152W	YIM1	94.4891	88.4272	93.95
673	14.5106	YPR130C	YPR130C	90.6076	88.435	76.9758
674	14.5321	YPL097W	MSY1	94.0203	88.4553	94.4901
675	14.5537	YPR163C	TIF3	13.1944	88.4913	91.2204
676	14.5752	YLR061W	RPL22A	81.0189	88.4942	94.8178
677	14.5968	YNR022C	MRPL50	61.7878	88.5053	84.625
678	14.6184	YIL117C	PRM5	74.732	88.5183	93.6625
679	14.6399	YFL040W	YFL040W	82.2031	88.5276	90.2196
680	14.6615	YDL034W	YDL034W	95.5597	88.5313	105.1
681	14.6831	YIL107C	PFK26	61.4541	88.5444	88.15
682	14.7046	YGR200C	ELP2	85.1953	88.5525	87.1769
683	14.7262	YDL050C	YDL050C	97.7565	88.5574	87.625
684	14.7477	YDR230W	YDR230W	102.206	88.5704	104.737
685	14.7693	YJR102C	VPS25	69.3235	88.5834	98.575
686	14.7909	YLR402W	YLR402W	89.8669	88.5855	74.8503
687	14.8124	YPR015C	YPR015C	88.6635	88.5965	92.0125
688	14.834	YML014W	TRM9	83.2329	88.6067	82.2173
689	14.8555	YJL043W	YJL043W	87.7041	88.6225	93.8375
690	14.8771	YAL020C	ATS1	91.972	88.6343	80.4087
691	14.8987	YMR072W	ABF2	87.3221	88.6348	94.4908
692	14.9202	YPR023C	EAF3	79.6817	88.6355	93.8625
693	14.9418	YPL268W	PLC1	70.7139	88.6486	92.475
694	14.9633	YNR006W	VPS27	65.4861	88.6486	36.425
695	14.9849	YDR115W	YDR115W	89.0945	88.6486	91.3125
696	15.0065	YGR044C	RME1	91.1898	88.6636	92.4242
697	15.028	YCR026C	YCR026C	83.9501	88.6746	97.05
698	15.0496	YJL105W	SET4	79.2924	88.6876	82.5125
699	15.0712	YJL199C	MBB1	85.8685	88.6892	82.8335
700	15.0927	YNR007C	ATG3	89.9565	88.7006	51.4625
701	15.1143	YNR048W	YNR048W	79.0839	88.7137	93.125
702	15.1358	YKR019C	IRS4	17.3795	88.7397	78.95
703	15.1574	YGL166W	CUP2	29.865	88.7527	84.7125
704	15.179	YLR234W	TOP3	84.0892	88.7527	91.375
705	15.2005	YNL129W	YNL129W	83.9501	88.7527	95.2125
706	15.2221	YFL051C	YFL051C	83.9361	88.7767	92.7645
707	15.2436	YEL061C	CIN8	96.271	88.7779	100.846
708	15.2652	YNR040W	YNR040W	73.9534	88.7788	99.325
709	15.2868	YJL132W	YJL132W	75.1352	88.8048	82.9125
710	15.3083	YNL050C	YNL050C	87.1897	88.8179	96.625
711	15.3299	YNL241C	YNL241C	83.1296	88.8221	96.6378
712	15.3514	YGL237C	HAP2	88.6218	88.8438	92.8321
713	15.373	YNL155W	YNL155W	94.3576	88.8477	90.0187
714	15.3946	YER059W	PCL6	77.89	88.8557	85.3081
715	15.4161	YMR188C	MRPS17	105.798	88.8728	98.4689
716	15.4377	YIL108W	YIL108W	45.8959	88.896	85.5625
717	15.4592	YHR177W	GON3	88.2876	88.8994	85.8371
718	15.4808	YHR116W	YHR116W	96.3596	88.9014	95.6057
719	15.5024	YDL082W	RPL13A	83.3523	88.909	97.75
720	15.5239	YDR537C	YDR537C	95.7126	88.909	93.925
721	15.5455	YML010W-A	YML010W-A	89.4364	88.9292	88.8219
722	15.5671	YGR022C	YGR022C	94.0303	88.9351	102.7
723	15.5886	YPL080C	YPL080C	95.2198	88.9368	95.9395
724	15.6102	YMR166C	YMR166C	89.361	88.9386	89.5356
725	15.6317	YGL197W	MDS3	86.2489	88.9579	87.2975
726	15.6533	YDR199W	YDR199W	81.9076	88.9805	82.7516
727	15.6749	YPL125W	KAP120	91.4703	88.988	86.044
728	15.6964	YHR129C	ARP1	80.312	89.0016	92.9352
729	15.718	YGL226C-A	OST5	85.9751	89.0086	100.104
730	15.7395	YER048C	CAJ1	98.7104	89.0114	98.7569
731	15.7611	YNL071W	LAT1	97.1586	89.0132	92.675
732	15.7827	YJL170C	ASG7	85.1434	89.021	83.557
733	15.8042	YKL187C	YKL187C	88.305	89.0237	92.9293
734	15.8258	YOL059W	GPD2	91.13	89.0255	90.9397
735	15.8473	YJL003W	COX16	88.0239	89.0262	99.0125
736	15.8689	YMR178W	YMR178W	104.858	89.0306	97.5705
737	15.8905	YOR156C	NFI1	93.0638	89.0426	97.7171
738	15.912	YMR095C	SNO1	83.9501	89.0523	88.35
739	15.9336	YEL003W	GIM4	88.3592	89.0606	98.5078
740	15.9552	YDR005C	MAF1	97.4645	89.0653	101.037
741	15.9767	YDR492W	YDR492W	82.9352	89.0783	78.6625
742	15.9983	YJL119C	YJL119C	87.7876	89.0783	91.75
743	16.0198	YHL003C	LAG1	86.2879	89.0887	87.5063
744	16.0414	YMR194W	RPL36A	108.793	89.1096	103.961
745	16.063	YLR079W	SIC1	79.2171	89.112	88.4909
746	16.0845	YHR158C	KEL1	87.6077	89.1144	92.2675
747	16.1061	YDL018C	ERP3	118.097	89.1304	93.7125
748	16.1276	YLR297W	YLR297W	96.1971	89.1354	98.2113
749	16.1492	YJL117W	PHO86	21.2309	89.1565	64.5375
750	16.1708	YLR334C	YLR334C	84.4368	89.1565	74.7
751	16.1923	YLR412W	YLR412W	88.426	89.1808	92.0117
752	16.2139	YJL056C	ZAP1	55.1974	89.1825	88.6875
753	16.2354	YDL081C	RPP1A	81.4892	89.1955	86.725
754	16.257	YDR500C	YDR500C	93.488	89.1955	91.2125
755	16.2786	YOL158C	ENB1	89.7897	89.2085	94.2375
756	16.3001	YFL019C	YFL019C	85.3544	89.2085	87.575
757	16.3217	YGL003C	CDH1	89.2239	89.2203	88.2125
758	16.3433	YHR132W-A	YHR132W-A	86.4111	89.2346	84.95
759	16.3648	YEL059W	YEL059W	79.3505	89.2579	100.013
760	16.3864	YNR028W	CPR8	82.9769	89.2606	97.675
761	16.4079	YEL044W	IES6	87.0368	89.2737	84.55
762	16.4295	YDR392W	SPT3	84.0705	89.2796	84.7923
763	16.4511	YOR273C	TPO4	89.0806	89.2867	78.6125
764	16.4726	YOR304C-A	YOR304C-A	86.5264	89.2987	92.1233
765	16.4942	YJL152W	YJL152W	86.4213	89.3232	88.7374
766	16.5157	YDL136W	RPL35B	93.8912	89.3258	101.2
767	16.5373	YCR008W	SAT4	91.2049	89.3274	77.0793
768	16.5589	YDR146C	SWI5	96.8769	89.3283	103.308
769	16.5804	YBR175W	SWD3	90.6203	89.3348	88.5452
770	16.602	YCL075W	YCL075W	96.4078	89.3388	106.188
771	16.6235	YBR015C	MNN2	99.1746	89.3518	87.9125
772	16.6451	YBL007C	SLA1	102.471	89.359	82.5536
773	16.6667	YPL161C	BEM4	78.3328	89.3596	91.3364
774	16.6882	YLR289W	GUF1	81.5637	89.3636	88.5548
775	16.7098	YHR103W	SBE22	92.6746	89.3649	89.5484
776	16.7313	YGL220W	YGL220W	98.2203	89.4016	93.7265
777	16.7529	YGL016W	KAP122	88.3325	89.4105	91.7419
778	16.7745	YBR287W	ZSP1	93.4741	89.443	88.8625
779	16.796	YHL033C	RPL8A	85.565	89.4779	74.641
780	16.8176	YCR087W	YCR087W	80.6967	89.482	94.0375
781	16.8392	YNL302C	RPS19B	85.597	89.485	94.5046
782	16.8607	YIR026C	YVH1	79.656	89.4854	99.1514
783	16.8823	YDL069C	CBS1	83.6999	89.4951	82.525
784	16.9038	YKL202W	YKL202W	81.6143	89.4951	77.35
785	16.9254	YPR065W	ROX1	101.205	89.5081	91.6875
786	16.947	YDL226C	GCS1	79.501	89.5471	94.7375
787	16.9685	YMR194C-A	YMR194C-A	88.1073	89.5471	107.688
788	16.9901	YOL060C	MAM3	90.0464	89.5487	95.0081
789	17.0116	YLR015W	BRE2	78.2852	89.5495	87.1123
790	17.0332	YHR104W	GRE3	84.9926	89.5779	88.0068
791	17.0548	YKL220C	FRE2	90.1512	89.5862	85.6625
792	17.0763	YFR021W	ATG18	93.4599	89.6158	104.915
793	17.0979	YDR490C	PKH1	60.9257	89.6383	73.7875
794	17.1194	YNR032W	PPG1	79.4871	89.6513	91.8875
795	17.141	YNR005C	YNR005C	68.1139	89.6513	63.1625
796	17.1626	YJL189W	RPL39	86.5918	89.6644	78.9625
797	17.1841	YNR019W	ARE2	67.3492	89.6774	95.3
798	17.2057	YNL100W	YNL100W	86.3555	89.6774	84.2375
799	17.2273	YFL028C	CAF16	91.1392	89.6814	96.5569
800	17.2488	YDR393W	SHE9	101.808	89.7055	96.9411
801	17.2704	YFL047W	RGD2	86.739	89.7076	95.9581
802	17.2919	YBR157C	ICS2	94.8089	89.7165	92.2875
803	17.3135	YNL095C	YNL095C	93.8912	89.7165	93.675
804	17.3351	YLL007C	YLL007C	82.5876	89.7295	88.5375
805	17.3566	YML036W	YML036W	63.5118	89.7295	71.375
806	17.3782	YPL002C	SNF8	73.0556	89.745	93.1242
807	17.3997	YKR010C	TOF2	85.0624	89.7685	80.5625
808	17.4213	YPR039W	YPR039W	89.164	89.7685	93.8875
809	17.4429	YGL214W	YGL214W	96.7971	89.7816	96.3875
810	17.4644	YBR231C	AOR1	101.122	89.7845	98.4893
811	17.486	YPR049C	ATG11	86.2025	89.7946	90.575
812	17.5075	YML124C	TUB3	83.3245	89.7946	101.987
813	17.5291	YFL042C	YFL042C	95.9768	89.8076	88.45
814	17.5507	YPR092W	YPR092W	83.0881	89.8076	89.0875
815	17.5722	YBR039W	YBR039W	93.5019	89.8206	89.575
816	17.5938	YLL044W	YLL044W	86.0079	89.8206	87.4375
817	17.6154	YDL230W	PTP1	89.9426	89.8337	95.5375
818	17.6369	YOR312C	RPL20B	93.2802	89.8551	95.9969
819	17.6585	YPR172W	YPR172W	96.1979	89.8577	97.247
820	17.68	YGL218W	SRF1	90.3736	89.8727	82.2125
821	17.7016	YDR191W	HST4	100.423	89.8796	88.8903
822	17.7232	YIL113W	SDP1	71.4786	89.8858	97.55
823	17.7447	YDR525W	API2	79.7513	89.9118	83.2
824	17.7663	YNL093W	YPT53	84.9234	89.9118	82.9875
825	17.7878	YPR141C	KAR3	53.5417	89.9141	93.1105
826	17.8094	YOL081W	IRA2	83.4132	89.9223	85.3674
827	17.831	YML022W	APT1	81.8229	89.9248	76.925
828	17.8525	YGR018C	YGR018C	93.1126	89.9378	101.725
829	17.8741	YLL002W	RTT109	68.4963	89.9437	86.2335
830	17.8956	YLR418C	CDC73	77.3375	89.9573	89.5401
831	17.9172	YKL197C	PEX1	91.7425	89.9604	82.1111
832	17.9388	YKR012C	YKR012C	96.7737	89.9604	91.12
833	17.9603	YDR126W	SWF1	93.3624	89.963	98.8094
834	17.9819	YNR012W	URK1	85.2015	89.9639	93.55
835	18.0034	YHR130C	YHR130C	93.9376	89.9662	76.9847
836	18.025	YJL138C	TIF2	77.6385	89.9811	77.8832
837	18.0466	YGR042W	YGR042W	85.1396	89.984	90.1768
838	18.0681	YCL023C	YCL023C	89.2891	90.003	92.3375
839	18.0897	YDL191W	RPL35A	93.4185	90.016	92.2125
840	18.1113	YDR159W	SAC3	24.2443	90.022	93.9738
841	18.1328	YBR097W	YBR097W	90.3875	90.0811	90.0625
842	18.1544	YGL214W	YGL214W	97.0335	90.0811	105.05
843	18.1759	YHR100C	YHR100C	95.3343	90.0914	92.1947
844	18.1975	YMR158W	MRPS8	94.3501	90.0941	91.075
845	18.2191	YNL143C	YNL143C	78.0967	90.0941	97.6
846	18.2406	YNL180C	YNL180C	89.0563	90.101	85.1336
847	18.2622	YDR507C	GIN4	50.1365	90.1071	77.2125
848	18.2837	YER111C	SWI4	39.8895	90.1202	85.9
849	18.3053	YML115C	VAN1	82.5459	90.1332	98.25
850	18.3269	YMR238W	DFG5	83.8586	90.1355	95.3562
851	18.3484	YNL322C	KRE1	54.6384	90.1556	101.406
852	18.37	YDL038C	YDL038C	88.5523	90.1592	89.4625
853	18.3915	YGR160W	YGR160W	101.141	90.1652	90.7979
854	18.4131	YDL061W	YDL061W	98.9661	90.1723	86.9125
855	18.4347	YHR132C	ECM14	96.523	90.1791	84.5594
856	18.4562	YNR042W	YNR042W	89.2335	90.1853	98.875
857	18.4778	YNL101W	AVT4	76.1641	90.2113	94.5125
858	18.4994	YOL152W	YOL152W	91.7084	90.2244	86.55
859	18.5209	YOR082C	YOR082C	88.5797	90.2303	97.3831
860	18.5425	YBR227C	MCX1	100.639	90.2308	93.5604
861	18.564	YGR058W	YGR058W	75.0584	90.2324	91.4764
862	18.5856	YDL022W	GPD1	91.625	90.2374	87.725
863	18.6072	YGL031C	RPL24A	90.8364	90.2425	93.5465
864	18.6287	YPR148C	YPR148C	98.7674	90.2521	85.2897
865	18.6503	YNR033W	YNR033W	72.5631	90.2764	95.525
866	18.6718	YGR028W	MSP1	79.4454	90.2895	84.2875
867	18.6934	YMR317W	YMR317W	106.641	90.3155	102.55
868	18.715	YDR479C	PEX29	85.4795	90.3546	86.6375
869	18.7365	YDR148C	KGD2	91.1355	90.3585	83.6667
870	18.7581	YCR067C	SED4	92.9597	90.3676	81.6625
871	18.7796	YMR193C-A	YMR193C-A	105.676	90.3722	100.114
872	18.8012	YOL041C	NOP12	100.774	90.3728	93.6977
873	18.8228	YBR111C	YSA1	90.2624	90.3806	86.7375
874	18.8443	YMR242C	RPL20A	72.2445	90.3854	96.6089
875	18.8659	YDR137W	RGP1	89.1363	90.387	107.038
876	18.8875	YMR256C	COX7	102.47	90.3937	92.2125
877	18.909	YBL037W	APL3	83.177	90.4042	88.4625
878	18.9306	YMR098C	YMR098C	97.0196	90.4067	113.45
879	18.9521	YLR238W	FAR10	84.193	90.4137	94.9798
880	18.9737	YPL198W	RPL7B	90.9396	90.4319	86.0772
881	18.9953	YMR177W	MMT1	104.022	90.438	98.4689
882	19.0168	YGR086C	PIL1	75.608	90.4457	78.6375
883	19.0384	YDL041W	YDL041W	30.5741	90.4457	99.325
884	19.0599	YNL057W	YNL057W	86.425	90.4457	94.6375
885	19.0815	YDL242W	YDL242W	89.4143	90.4588	93.75
886	19.1031	YPL035C	YPL035C	94.2742	90.473	81.5967
887	19.1246	YOR212W	STE4	98.2225	90.4813	92.8048
888	19.1462	YLR030W	YLR030W	85.3266	90.4848	81.4625
889	19.1677	YER040W	GLN3	96.5507	90.4904	78.5506
890	19.1893	YBL062W	YBL062W	90.6135	90.492	93.9692
891	19.2109	YDR320C	SWA2	87.273	90.4936	88.4822
892	19.2324	YJL095W	BCK1	8.62025	90.4978	97.3625
893	19.254	YMR052C-A	YMR052C-A	79.4037	90.4978	80.3875
894	19.2755	YML129C	COX14	98.4655	90.5239	102.075
895	19.2971	YDL078C	MDH3	89.6089	90.5239	83.1375
896	19.3187	YDL005C	MED2	64.777	90.5239	97.925
897	19.3402	YPR199C	ARR1	95.0521	90.5339	93.8639
898	19.3618	YLR119W	SRN2	90.028	90.5405	99.9877
899	19.3834	YJL200C	YJL200C	100.968	90.5499	88.8875
900	19.4049	YNL199C	GCR2	99.332	90.5615	98.3716
901	19.4265	YGL235W	YGL235W	94.3084	90.563	103.487
902	19.448	YOL150C	YOL150C	88.5244	90.563	93.425
903	19.4696	YER087C-A	YER087C-A	92.3244	90.5682	95.0939
904	19.4912	YCR025C	YCR025C	87.4261	90.576	97.325
905	19.5127	YKL151C	YKL151C	96.6007	90.5842	97.7146
906	19.5343	YBR044C	TCM62	93.9469	90.589	98.975
907	19.5558	YJL029C	VPS53	100.913	90.589	116.312
908	19.5774	YAR050W	FLO1	94.4057	90.602	99.9625
909	19.599	YKR039W	GAP1	83.1159	90.615	86.625
910	19.6205	YKL069W	YKL069W	93.0207	90.6238	95.5026
911	19.6421	YKR053C	YSR3	83.0881	90.6281	87.075
912	19.6636	YPL150W	YPL150W	82.5529	90.6355	90.0677
913	19.6852	YMR097C	MTG1	85.841	90.6411	101.438
914	19.7068	YER068W	MOT2	89.7202	90.6541	87.575
915	19.7283	YLR070C	XYL2	90.2624	90.6541	93.75
916	19.7499	YKL162C-A	YKL162C-A	92.497	90.6708	104.31
917	19.7715	YNL068C	FKH2	86.0913	90.6802	92.4875
918	19.793	YDR222W	YDR222W	85.5578	90.6842	84.1173
919	19.8146	YAL062W	GDH3	80.6751	90.6901	89.8801
920	19.8361	YEL033W	YEL033W	84.1672	90.7109	98.109
921	19.8577	YMR073C	YMR073C	90.7177	90.7126	95.2452
922	19.8793	YMR089C	YTA12	91.0884	90.7405	99.5151
923	19.9008	YKL056C	YKL056C	85.5772	90.7529	86.5565
924	19.9224	YGL027C	CWH41	92.7111	90.7535	95.454
925	19.9439	YJR032W	CPR7	86.5084	90.7713	88.375
926	19.9655	YDR193W	YDR193W	82.0505	90.7923	88.7709
927	19.9871	YJR142W	YJR142W	90.749	90.7974	93.3
928	20.0086	YMR120C	ADE17	108.184	90.8104	95.375
929	20.0302	YCL022C	YCL022C	94.8367	90.8104	100.487
930	20.0517	YJL178C	ATG27	77.3606	90.8186	91.0155
931	20.0733	YBR129C	OPY1	76.3727	90.8234	86.6
932	20.0949	YOL087C	YOL087C	84.8539	90.8234	89
933	20.1164	YAL039C	CYC3	45.6317	90.8364	89.15
934	20.138	YBR225W	YBR225W	95.5438	90.843	92.6386
935	20.1596	YML128C	MSC1	102.317	90.8495	97.875
936	20.1811	YPR047W	MSF1	93.5019	90.8495	97.6625
937	20.2027	YHL005C	YHL005C	86.4942	90.8599	94.8407
938	20.2242	YFR033C	QCR6	92.8391	90.8702	99.3787
939	20.2458	YAR031W	PRM9	89.0528	90.8734	89.4273
940	20.2674	YJL099W	CHS6	79.6122	90.8755	98.05
941	20.2889	YEL015W	EDC3	96.9964	90.8859	96.3442
942	20.3105	YJL201W	ECM25	78.3209	90.887	83.5862
943	20.332	YEL036C	ANP1	61.4402	90.8885	89.125
944	20.3536	YMR247C	YMR247C	103.43	90.8983	97.1024
945	20.3752	YDL021W	GPM2	101.079	90.9276	95.925
946	20.3967	YDL130W-A	STF1	90.9028	90.9283	97.6852
947	20.4183	YLR021W	YLR021W	85.2905	90.9395	94.8548
948	20.4398	YDR202C	RAV2	85.1737	90.9406	82.1375
949	20.4614	YJL150W	YJL150W	95.881	90.9409	89.7439
950	20.483	YER081W	SER3	83.5301	90.9445	84.9907
951	20.5045	YKL073W	LHS1	96.3324	90.9467	93.5092
952	20.5261	YDL119C	YDL119C	89.164	90.9536	101.213
953	20.5476	YNR032C-A	HUB1	92.4036	90.9667	97.725
954	20.5692	YPR079W	MRL1	97.3533	90.9667	94.275
955	20.5908	YOR289W	YOR289W	95.0619	90.9679	98.1474
956	20.6123	YDR476C	YDR476C	82.4903	90.9797	79.625
957	20.6339	YNL228W	YNL228W	91.2592	90.9835	93.2287
958	20.6555	YHR152W	SPO12	97.7712	90.9934	89.1843
959	20.677	YDR120C	TRM1	97.8498	90.996	97.9132
960	20.6986	YJR059W	PTK2	76.039	91.0188	94.1
961	20.7201	YKR092C	SRP40	91.1661	91.0188	92.225
962	20.7417	YML038C	YMD8	86.133	91.0448	83.9875
963	20.7633	YFL053W	DAK2	89.8131	91.045	102.882
964	20.7848	YOR311C	HSD1	86.3058	91.0455	96.6706
965	20.8064	YKR035C	YKR035C	84.7783	91.073	92.8772
966	20.8279	YER060W-A	FCY22	94.8103	91.0898	93.437
967	20.8495	YGL217C	YGL217C	94.5586	91.136	102.338
968	20.8711	YEL051W	VMA8	97.9956	91.1391	102.565
969	20.8926	YJR077C	MIR1	94.5586	91.149	96.6
970	20.9142	YKR029C	SET3	78.3748	91.149	83.975
971	20.9357	YDR010C	YDR010C	94.2388	91.149	97.9625
972	20.9573	YGL066W	SGF73	85.8154	91.1814	89.96
973	20.9789	YBL054W	YBL054W	95.6379	91.185	96.211
974	21.0004	YNL128W	TEP1	83.6721	91.1881	93.2875
975	21.022	YPL167C	REV3	101.31	91.1963	97.5093
976	21.0436	YLL060C	GTT2	93.8024	91.1969	95.2486
977	21.0651	YOR024W	YOR024W	82.301	91.2008	89.0141
978	21.0867	YML099C	ARG81	48.4542	91.2011	97.1375
979	21.1082	YDR382W	RPP2B	96.0998	91.2022	101.206
980	21.1298	YPR138C	MEP3	96.3715	91.21	96.4251
981	21.1514	YNL073W	MSK1	93.2795	91.2141	96.325
982	21.1729	YML112W	CTK3	97.1725	91.2271	111.888
983	21.1945	YBR172C	SMY2	97.3254	91.2271	114.237
984	21.216	YJR140C	HIR3	64.5129	91.2402	93.3625
985	21.2376	YMR103C	YMR103C	101.524	91.2402	95.5375
986	21.2592	YGL026C	TRP5	96.6308	91.2527	89.7544
987	21.2807	YJL137C	GLG2	88.7608	91.2532	86.675
988	21.3023	YMR139W	RIM11	81.9063	91.2532	84.025
989	21.3238	YBL060W	YBL060W	95.7394	91.2646	91.5134
990	21.3454	YHL030W	ECM29	84.7485	91.2655	63.4547
991	21.367	YJL078C	PRY3	96.1158	91.2662	90.4125
992	21.3885	YNL079C	TPM1	67.8358	91.2792	83.0875
993	21.4101	YDL019C	OSH2	119.293	91.2923	89.4
994	21.4317	YKL214C	YRA2	88.8857	91.3032	82.5445
995	21.4532	YMR307W	GAS1	43.2864	91.309	93.1631
996	21.4748	YGL020C	MDM39	95.9907	91.3183	92.775
997	21.4963	YNR037C	RSM19	84.9234	91.3183	101.2
998	21.5179	YKR040C	YKR040C	83.6304	91.3183	80.875
999	21.5395	YAL058W	CNE1	99.5895	91.3186	100.122
1000	21.561	YFR022W	YFR022W	96.519	91.3203	104.266
1001	21.5826	YMR190C	SGS1	96.0996	91.3324	95.5207
1002	21.6041	YGL045W	RIM8	97.6272	91.3359	91.9475
1003	21.6257	YMR167W	MLH1	89.7266	91.3455	90.9022
1004	21.6473	YER072W	VTC1	92.6196	91.3596	97.8842
1005	21.6688	YDR198C	YDR198C	86.5418	91.3602	90.1745
1006	21.6904	YDR369C	XRS2	97.7137	91.3604	99.9005
1007	21.7119	YCR036W	RBK1	84.2143	91.3704	96.25
1008	21.7335	YLR235C	YLR235C	85.132	91.3964	95.7
1009	21.7551	YBL053W	YBL053W	93.4048	91.3991	99.1228
1010	21.7766	YAL023C	PMT2	89.5089	91.4102	91.5932
1011	21.7982	YER002W	NOP16	95.8825	91.4115	93.0442
1012	21.8197	YDR279W	RNH202	91.208	91.4223	91.5464
1013	21.8413	YCL038C	ATG22	93.2517	91.4225	93.7875
1014	21.8629	YHL039W	YHL039W	99.7864	91.4225	97.375
1015	21.8844	YJL116C	NCA3	99.3693	91.4485	94.6
1016	21.906	YMR107W	SPG4	88.7886	91.4485	99.75
1017	21.9276	YDL213C	NOP6	93.3073	91.4616	94.4125
1018	21.9491	YOR290C	SNF2	87.1758	91.4616	92.6875
1019	21.9707	YKL097C	YKL097C	89.4121	91.4644	90.9848
1020	21.9922	YOR379C	YOR379C	90.0392	91.4645	94.985
1021	22.0138	YNL185C	MRPL19	98.2945	91.4695	95.0797
1022	22.0354	YNL197C	WHI3	93.9596	91.4823	96.9775
1023	22.0569	YCR047C	BUD23	77.8465	91.4876	81.35
1024	22.0785	YGL195W	GCN1	81.8375	91.4934	111.419
1025	22.1	YDR399W	HPT1	100.284	91.4943	94.566
1026	22.1216	YJL021C	YJL021C	92.0143	91.5006	92.9
1027	22.1432	YLR118C	YLR118C	91.3016	91.5058	96.1472
1028	22.1647	YDR214W	AHA1	83.7486	91.5089	88.2524
1029	22.1863	YBR019C	GAL10	108.476	91.5136	105.3
1030	22.2078	YGR210C	YGR210C	92.5982	91.5136	88.4875
1031	22.2294	YDL241W	YDL241W	84.3395	91.5397	95.6875
1032	22.251	YML088W	UFO1	92.6841	91.5444	85.2659
1033	22.2725	YBR208C	DUR1,2	78.6907	91.5521	86.1769
1034	22.2941	YDL239C	ADY3	89.5116	91.5527	97.475
1035	22.3157	YJR018W	YJR018W	92.4453	91.5527	109.825
1036	22.3372	YNR024W	YNR024W	77.9855	91.5527	92.625
1037	22.3588	YKL037W	YKL037W	105.757	91.5537	96.706
1038	22.3803	YOL065C	INP54	91.0217	91.5631	95.1204
1039	22.4019	YER063W	THO1	83.5191	91.5657	95.3
1040	22.4235	YOR187W	TUF1	94.4474	91.5788	95.7375
1041	22.445	YNL134C	YNL134C	80.224	91.5788	96.9875
1042	22.4666	YML008C	ERG6	69.8157	91.6028	80.7365
1043	22.4881	YDR213W	UPC2	79.3525	91.6171	88.5306
1044	22.5097	YDL051W	LHP1	97.7008	91.6178	91.75
1045	22.5313	YIL099W	SGA1	85.5908	91.6178	95.675
1046	22.5528	YML106W	URA5	93.933	91.6178	93.1625
1047	22.5744	YBR078W	ECM33	85.6742	91.6309	103.737
1048	22.5959	YIR028W	DAL4	98.3244	91.633	102.142
1049	22.6175	YPL152W	RRD2	97.122	91.6636	91.7835
1050	22.6391	YDL214C	PRR2	94.6699	91.6699	54.3625
1051	22.6606	YDL227C	HO	90.5544	91.6829	98.7375
1052	22.6822	YPR036W	VMA13	91.5971	91.6829	105.325
1053	22.7038	YDL129W	YDL129W	93.4741	91.6829	111.162
1054	22.7253	YIL036W	CST6	96.6245	91.6874	93.4132
1055	22.7469	YGR038W	ORM1	89.7758	91.696	85.45
1056	22.7684	YBL083C	YBL083C	73.689	91.7043	91.9931
1057	22.79	YNL294C	RIM21	90.0728	91.7114	79.2699
1058	22.8116	YGR054W	YGR054W	102.3	91.7266	97.7171
1059	22.8331	YLR032W	RAD5	81.0026	91.735	85.225
1060	22.8547	YLR415C	YLR415C	80.7831	91.7432	89.2598
1061	22.8762	YHR139C	SPS100	89.7325	91.745	87.242
1062	22.8978	YHR151C	YHR151C	94.4577	91.745	95.8971
1063	22.9194	YPR200C	ARR2	92.9167	91.7453	92.727
1064	22.9409	YJL165C	HAL5	88.8998	91.7481	78.325
1065	22.9625	YDR136C	VPS61	91.9008	91.7498	107.274
1066	22.984	YLR295C	ATP14	87.8461	91.7723	91.3545
1067	23.0056	YNL224C	YNL224C	82.8738	91.7764	88.4489
1068	23.0272	YOR078W	BUD21	83.3871	91.7831	92.2011
1069	23.0487	YLR270W	DCS1	93.6112	91.785	92.4563
1070	23.0703	YGL213C	SKI8	95.9538	91.785	91.8471
1071	23.0918	YDL075W	RPL31A	38.805	91.7871	97.9625
1072	23.1134	YBR084W	MIS1	93.9052	91.8002	87.15
1073	23.135	YMR143W	RPS16A	87.6817	91.8044	96.0425
1074	23.1565	YJR107W	YJR107W	93.0848	91.8132	96.05
1075	23.1781	YCR061W	YCR061W	89.3587	91.8262	97.225
1076	23.1997	YNL250W	RAD50	96.1853	91.8392	104.225
1077	23.2212	YHR112C	YHR112C	96.1367	91.8452	91.9277
1078	23.2428	YPR007C	SPO69	85.5074	91.8522	96.6875
1079	23.2643	YBR159W	YBR159W	104.889	91.8522	96.9
1080	23.2859	YGR214W	RPS0A	95.901	91.8572	93.5323
1081	23.3075	YDR488C	PAC11	64.6797	91.8783	87.3125
1082	23.329	YDR445C	YDR445C	77.6101	91.8783	85.2125
1083	23.3506	YFR007W	YFR007W	103.18	91.8841	95.9331
1084	23.3721	YOR180C	DCI1	88.7152	91.8926	90.8551
1085	23.3937	YLR152C	YLR152C	90.7905	91.8982	91.3871
1086	23.4153	YPR155C	NCA2	109.271	91.9003	91.0697
1087	23.4368	YOL062C	APM4	92.4303	91.9032	88.9554
1088	23.4584	YHR209W	YHR209W	79.4474	91.9112	92.6597
1089	23.4799	YNR001C	CIT1	92.7372	91.9174	94.825
1090	23.5015	YKR045C	YKR045C	94.978	91.9233	93.323
1091	23.5231	YHL009C	YAP3	88.8603	91.9365	91.4596
1092	23.5446	YCL029C	BIK1	103.484	91.9372	98.9587
1093	23.5662	YBL039C	URA7	94.7	91.9406	97.9776
1094	23.5878	YPL025C	YPL025C	110.226	91.9418	81.2969
1095	23.6093	YDR223W	YDR223W	89.827	91.9551	92.9059
1096	23.6309	YDR270W	CCC2	86.8052	91.9599	89.5076
1097	23.6524	YFR018C	YFR018C	93.6257	91.9628	101.148
1098	23.674	YNL035C	YNL035C	91.0549	91.9695	96.35
1099	23.6956	YJL184W	GON7	76.2753	91.9825	84.725
1100	23.7171	YCR065W	HCM1	96.7276	91.9825	98.3875
1101	23.7387	YFL016C	MDJ1	84.0475	91.9825	89.4625
1102	23.7602	YOR196C	LIP5	92.2655	91.9939	99.487
1103	23.7818	YHR179W	OYE2	91.6345	91.9955	94.7317
1104	23.8034	YLR373C	VID22	99.8976	91.9955	103.675
1105	23.8249	YHR207C	SET5	92.3101	92.0021	95.295
1106	23.8465	YDL134C	PPH21	80.2101	92.0085	92.65
1107	23.868	YOL162W	YOL162W	81.6282	92.0085	93.8
1108	23.8896	YNL211C	YNL211C	99.9716	92.0194	88.3903
1109	23.9112	YKL150W	MCR1	96.0081	92.0245	97.7652
1110	23.9327	YOR315W	YOR315W	93.9929	92.029	100.389
1111	23.9543	YBL043W	ECM13	96.3079	92.0413	97.6852
1112	23.9759	YLR020C	YLR020C	99.534	92.0463	92.4175
1113	23.9974	YDR418W	RPL12B	93.2606	92.0784	103.706
1114	24.019	YBL100C	YBL100C	98.9383	92.1127	101.338
1115	24.0405	YBR298C	MAL31	88.8859	92.1257	97.7
1116	24.0621	YGL028C	SCW11	93.8647	92.1322	95.5226
1117	24.0837	YEL012W	UBC8	95.226	92.1388	94.4625
1118	24.1052	YCR087C-A	YCR087C-A	83.8528	92.1518	95.125
1119	24.1268	YGL252C	RTG2	62.23	92.1526	76.0078
1120	24.1483	YJR109C	CPA2	94.6977	92.1648	93.4625
1121	24.1699	YPR050C	YPR050C	84.8817	92.1648	96.425
1122	24.1915	YJL161W	FMP33	92.5843	92.1778	84.375
1123	24.213	YLR303W	MET17	90.6145	92.1907	103.02
1124	24.2346	YMR198W	CIK1	83.8945	92.1908	85.2
1125	24.2561	YPL061W	ALD6	104.71	92.1978	84.3953
1126	24.2777	YDL202W	MRPL11	71.7567	92.2039	92.0375
1127	24.2993	YMR109W	MYO5	115.915	92.2039	101.525
1128	24.3208	YDR296W	MHR1	94.6203	92.2043	102.909
1129	24.3424	YLL020C	YLL020C	87.3955	92.209	86.2212
1130	24.3639	YBL087C	RPL23A	94.7693	92.2154	96.6305
1131	24.3855	YNR027W	BUD17	81.378	92.2169	93.6875
1132	24.4071	YGR159C	NSR1	99.4052	92.2274	92.5459
1133	24.4286	YNR002C	FUN34	97.8955	92.2299	102.562
1134	24.4502	YIL103W	YIL103W	72.869	92.2299	89.7125
1135	24.4718	YNL105W	YNL105W	91.5971	92.2299	96.45
1136	24.4933	YDR192C	NUP42	86.0657	92.239	92.6657
1137	24.5149	YDR247W	VHS1	92.1574	92.241	89.436
1138	24.5364	YKL053C-A	MDM35	91.2218	92.269	90.625
1139	24.558	YPR171W	BSP1	92.1875	92.2806	82.3723
1140	24.5796	YJR145C	RPS4A	87.6207	92.282	81.8625
1141	24.6011	YJL142C	YJL142C	90.0392	92.2997	79.1438
1142	24.6227	YNL063W	YNL063W	89.9704	92.3081	94.15
1143	24.6442	YNL170W	YNL170W	101.45	92.3136	93.5216
1144	24.6658	YBL008W	HIR1	104.496	92.3183	96.479
1145	24.6874	YER019W	ISC1	97.6849	92.3197	91.4176
1146	24.7089	YHR001W-A	YHR001W-A	94.1006	92.3199	96.0295
1147	24.7305	YHR050W	SMF2	95.4235	92.3212	101.323
1148	24.752	YJR078W	BNA2	88.5801	92.3341	89.9
1149	24.7736	YOR364W	YOR364W	83.1854	92.3341	95.5375
1150	24.7952	YNL077W	APJ1	75.8165	92.3471	95.6625
1151	24.8167	YML100W-A	YML100W-A	99.3554	92.3471	103.412
1152	24.8383	YLR089C	ALT1	39.5775	92.3552	91.2851
1153	24.8599	YGL114W	YGL114W	91.5554	92.3601	83.95
1154	24.8814	YPR156C	TPO3	111.076	92.3651	92.3983
1155	24.903	YNL051W	COG5	48.1761	92.3732	81.25
1156	24.9245	YNL315C	ATP11	97.0752	92.3862	97.0625
1157	24.9461	YLR241W	YLR241W	81.1141	92.3878	85.8118
1158	24.9677	YKL077W	YKL077W	92.2969	92.398	92.5631
1159	24.9892	YHR037W	PUT2	81.679	92.4089	90.1554
1160	25.0108	YNR025C	YNR025C	80.8774	92.4122	98.0625
1161	25.0323	YKR018C	YKR018C	93.718	92.4159	91.1434
1162	25.0539	YDL113C	ATG20	98.9244	92.4253	100.362
1163	25.0755	YBR125C	PTC4	79.9598	92.4253	68.25
1164	25.097	YMR130W	YMR130W	94.934	92.4383	93.9375
1165	25.1186	YDL106C	PHO2	90.4431	92.4513	99.3625
1166	25.1401	YPL196W	OXR1	92.937	92.4576	90.1743
1167	25.1617	YMR280C	CAT8	103.918	92.4635	99.2788
1168	25.1833	YHR048W	YHR048W	92.9421	92.4715	86.2467
1169	25.2048	YMR006C	PLB2	91.9709	92.4762	87.0266
1170	25.2264	YKR105C	YKR105C	87.3843	92.4774	95.925
1171	25.248	YKR011C	YKR011C	93.3627	92.4799	89.6673
1172	25.2695	YOR022C	YOR022C	86.5603	92.4819	94.9216
1173	25.2911	YCL009C	ILV6	96.1627	92.4825	98.2388
1174	25.3126	YDR116C	MRPL1	100.888	92.4882	99.7696
1175	25.3342	YPR020W	ATP20	98.5351	92.4904	97.7375
1176	25.3558	YPR189W	SKI3	81.1458	92.4919	38.3235
1177	25.3773	YJL168C	SET2	90.1801	92.4939	93.9101
1178	25.3989	YAR037W	YAR037W	93.0211	92.4971	91.0181
1179	25.4204	YDL133C-A	RPL41B	94.1415	92.5294	85.125
1180	25.442	YKR031C	SPO14	80.3439	92.531	83.6223
1181	25.4636	YOR216C	RUD3	92.6684	92.5332	97.3954
1182	25.4851	YHR184W	SSP1	89.9309	92.5344	95.0893
1183	25.5067	YOR305W	YOR305W	93.0487	92.5365	91.3379
1184	25.5282	YOR320C	GNT1	90.8196	92.5466	99.9482
1185	25.5498	YLR068W	FYV7	96.9556	92.5483	92.2206
1186	25.5714	YDR378C	LSM6	100.269	92.5529	101.84
1187	25.5929	YLR036C	YLR036C	92.5287	92.5555	83.225
1188	25.6145	YPL260W	YPL260W	95.286	92.5596	98.9913
1189	25.6361	YLR083C	EMP70	100.062	92.5611	92.836
1190	25.6576	YDR425W	SNX41	96.4136	92.5651	97.7866
1191	25.6792	YFL043C	YFL043C	98.1917	92.5659	102.233
1192	25.7007	YGR165W	MRPS35	102.025	92.5711	90.8977
1193	25.7223	YLR069C	MEF1	86.2721	92.5815	88.15
1194	25.7439	YBR058C	UBP14	94.8923	92.5815	102.862
1195	25.7654	YPR196W	YPR196W	93.6111	92.5905	80.6328
1196	25.787	YLR346C	YLR346C	82.7683	92.5946	77.8875
1197	25.8085	YMR226C	YMR226C	108.393	92.595	98.6334
1198	25.8301	YDL240W	LRG1	88.6913	92.6206	100.787
1199	25.8517	YMR121C	RPL15B	93.0848	92.6206	95.9375
1200	25.8732	YDL200C	MGT1	95.6014	92.6336	96.8875
1201	25.8948	YHR034W	YHR034W	85.6464	92.6343	91.2115
1202	25.9163	YOL049W	GSH2	92.3994	92.6357	87.7824
1203	25.9379	YAR030C	YAR030C	88.1253	92.6411	89.2193
1204	25.9595	YCR088W	ABP1	80.9053	92.6467	87.4
1205	25.981	YMR262W	YMR262W	102.629	92.6476	95.3182
1206	26.0026	YCL001W	RER1	85.2494	92.6513	90.1787
1207	26.0241	YHR202W	YHR202W	90.9593	92.6513	97.5318
1208	26.0457	YGR043C	YGR043C	90.0203	92.6514	101.073
1209	26.0673	YDR272W	GLO2	87.3143	92.6564	90.6403
1210	26.0888	YOR269W	PAC1	82.0732	92.6597	83.375
1211	26.1104	YDL130W	RPP1B	94.1693	92.6597	101.8
1212	26.132	YBR300C	YBR300C	88.5244	92.6597	96.775
1213	26.1535	YJR038C	YJR038C	97.3811	92.6597	97.4875
1214	26.1751	YLR050C	YLR050C	102.637	92.6597	96.5
1215	26.1966	YKL179C	COY1	97.24	92.678	101.237
1216	26.2182	YKL200C	YKL200C	93.3769	92.6845	84.5009
1217	26.2398	YIL100W	YIL100W	80.2518	92.6857	95.1875
1218	26.2613	YMR153W	NUP53	87.0436	92.6911	92.8843
1219	26.2829	YPL154C	PEP4	96.7194	92.7041	95.058
1220	26.3044	YLR453C	RIF2	85.2293	92.7118	98.025
1221	26.326	YNR004W	YNR004W	102.748	92.7118	93.5125
1222	26.3476	YBL071C	YBL071C	94.861	92.7145	89.7202
1223	26.3691	YMR026C	PEX12	109.66	92.718	95.7804
1224	26.3907	YDL080C	THI3	88.2881	92.7248	97.725
1225	26.4122	YJL181W	YJL181W	79.6487	92.7268	80.2157
1226	26.4338	YNL122C	YNL122C	77.7908	92.7378	99.0625
1227	26.4554	YDR210W	YDR210W	85.8753	92.7393	88.1133
1228	26.4769	YOR301W	RAX1	79.4163	92.7407	86.2158
1229	26.4985	YBL082C	RHK1	77.3991	92.7502	96.8932
1230	26.5201	YJR153W	PGU1	93.0709	92.7508	95.625
1231	26.5416	YNL092W	YNL092W	78.1662	92.7508	96.7375
1232	26.5632	YMR214W	SCJ1	94.9678	92.7529	89.7381
1233	26.5847	YPR116W	YPR116W	99.2188	92.7595	105.273
1234	26.6063	YPL166W	YPL166W	101.039	92.7634	97.0361
1235	26.6279	YOR125C	CAT5	95.226	92.7639	97.4125
1236	26.6494	YNL214W	PEX17	91.1455	92.774	83.6692
1237	26.671	YHR066W	SSF1	95.5423	92.7847	99.4052
1238	26.6925	YGR059W	SPR3	89.7574	92.7919	97.4065
1239	26.7141	YMR233W	YMR233W	107.4	92.7923	96.1027
1240	26.7357	YIL049W	DFG10	97.6944	92.8019	100.312
1241	26.7572	YOR158W	PET123	59.299	92.8029	86.125
1242	26.7788	YBR113W	YBR113W	91.1939	92.8029	88.8125
1243	26.8003	YIR044C	YIR044C	86.0774	92.8029	87.4
1244	26.8219	YKR080W	MTD1	94.3802	92.8044	103.367
1245	26.8435	YJR062C	NTA1	95.7543	92.816	98.4375
1246	26.865	YBL038W	MRPL16	95.7868	92.8221	99.0741
1247	26.8866	YDL012C	YDL012C	113.023	92.829	98.3625
1248	26.9082	YOR324C	FRT1	93.4838	92.8442	101.814
1249	26.9297	YHR126C	YHR126C	90.4903	92.8598	84.0617
1250	26.9513	YHR182W	YHR182W	92.4814	92.8598	91.1872
1251	26.9728	YAR002C-A	ERP1	80.8218	92.8681	84.65
1252	26.9944	YDL128W	VCX1	96.1158	92.8681	97.3375
1253	27.016	YMR147W	YMR147W	89.3123	92.8792	93.0809
1254	27.0375	YJL022W	YJL022W	94.364	92.8811	110.75
1255	27.0591	YFL049W	YFL049W	94.8011	92.8937	101.796
1256	27.0806	YJL079C	PRY1	83.5608	92.8941	85.425
1257	27.1022	YBR095C	YBR095C	93.3351	92.8941	100.412
1258	27.1238	YJL206C-A	YJL206C-A	86.7164	92.9016	83.1689
1259	27.1453	YDR411C	YDR411C	98.2367	92.9058	96.1079
1260	27.1669	YFL054C	YFL054C	97.2725	92.9068	98.8273
1261	27.1884	YPL091W	GLR1	91.5426	92.912	87.5062
1262	27.21	YOR265W	RBL2	93.0014	92.9201	80.9
1263	27.2316	YJR133W	XPT1	92.8763	92.9201	95.4625
1264	27.2531	YHL032C	GUT1	92.027	92.928	81.9453
1265	27.2747	YHL044W	YHL044W	97.6531	92.928	94.4937
1266	27.2962	YMR064W	AEP1	92.3784	92.9299	103.583
1267	27.3178	YGR055W	MUP1	91.3208	92.9303	94.2456
1268	27.3394	YIR009W	MSL1	90.9437	92.9332	105.95
1269	27.3609	YGR025W	YGR025W	101.01	92.9332	104.65
1270	27.3825	YPL019C	VTC3	95.2898	92.939	85.4198
1271	27.4041	YPL005W	YPL005W	96.4455	92.939	91.5042
1272	27.4256	YDR215C	YDR215C	83.6058	92.9421	87.2787
1273	27.4472	YKL098W	YKL098W	97.0061	92.9448	99.8359
1274	27.4687	YOL113W	SKM1	96.38	92.9592	89.1
1275	27.4903	YOR182C	RPS30B	105.499	92.9718	98.2169
1276	27.5119	YGR243W	FMP43	96.1888	92.9858	100.402
1277	27.5334	YJL171C	YJL171C	78.408	92.9895	84.1094
1278	27.555	YPL021W	ECM23	92.4006	92.9929	90.8921
1279	27.5765	YIL045W	PIG2	95.645	92.9986	100.299
1280	27.5981	YGL222C	EDC1	98.8744	93.002	98.7557
1281	27.6197	YKR033C	YKR033C	92.4815	93.0042	92.1392
1282	27.6412	YMR266W	RSN1	94.3342	93.0097	89.0238
1283	27.6628	YNL125C	ESBP6	89.025	93.0243	80.9125
1284	27.6843	YNL281W	HCH1	86.1391	93.0258	91.7828
1285	27.7059	YAL056W	GPB2	90.4668	93.0339	88.3015
1286	27.7275	YPR184W	GDB1	82.4479	93.0413	85.8786
1287	27.749	YMR283C	RIT1	95.525	93.0422	93.1925
1288	27.7706	YNL202W	SPS19	96.7169	93.0426	93.6973
1289	27.7922	YGL060W	YBP2	89.7221	93.0473	94.4146
1290	27.8137	YDL107W	MSS2	95.087	93.0504	102.362
1291	27.8353	YGR064W	YGR064W	66.8284	93.0548	100.824
1292	27.8568	YPL132W	COX11	103.234	93.0634	115.275
1293	27.8784	YER084W	YER084W	96.1311	93.0721	94.9749
1294	27.9	YAL013W	DEP1	93.9182	93.0732	100.967
1295	27.9215	YBL027W	RPL19B	94.0301	93.0739	96.0648
1296	27.9431	YFR032C-A	RPL29	96.7396	93.0739	104.423
1297	27.9646	YDR058C	TGL2	89.9287	93.0764	80.7
1298	27.9862	YIL050W	PCL7	85.7746	93.0772	92.016
1299	28.0078	YPL064C	CWC27	97.0408	93.0872	83.1584
1300	28.0293	YHR082C	KSP1	91.471	93.1104	94.1855
1301	28.0509	YPR121W	THI22	97.2222	93.1117	83.5228
1302	28.0724	YPR150W	YPR150W	99.3056	93.1117	91.3984
1303	28.094	YIL097W	FYV10	94.5449	93.1166	101.709
1304	28.1156	YMR252C	YMR252C	90.1968	93.1211	93.1545
1305	28.1371	YER030W	YER030W	99.2387	93.124	97.1701
1306	28.1587	YDL079C	MRK1	91.9725	93.1285	92.275
1307	28.1803	YPR128C	ANT1	86.441	93.1399	95.3979
1308	28.2018	YDL048C	STP4	95.5736	93.1546	90.6625
1309	28.2234	YKR042W	UTH1	94.2865	93.1577	90.4053
1310	28.2449	YLR232W	YLR232W	85.0659	93.1585	86.5832
1311	28.2665	YHR031C	RRM3	93.7147	93.1605	93.3479
1312	28.2881	YBL051C	PIN4	95.9952	93.1621	93.7378
1313	28.3096	YPL017C	YPL017C	100.928	93.168	97.5262
1314	28.3312	YCL030C	HIS4	103.222	93.172	97.3824
1315	28.3527	YHR154W	RTT107	99.584	93.173	94.8046
1316	28.3743	YER014C-A	BUD25	85.5491	93.1806	89.0625
1317	28.3959	YOL068C	HST1	98.7536	93.1838	90.9091
1318	28.4174	YDR075W	PPH3	107.744	93.1896	98.6301
1319	28.439	YLR300W	EXG1	98.5549	93.2049	101.426
1320	28.4605	YDL053C	PBP4	86.8004	93.2067	89.3875
1321	28.4821	YDL039C	PRM7	83.5748	93.2067	91.7125
1322	28.5037	YNL116W	YNL116W	76.8593	93.2067	99.125
1323	28.5252	YKR015C	YKR015C	102.317	93.2089	92.2798
1324	28.5468	YDR368W	YPR1	100.792	93.21	99.2042
1325	28.5683	YPR149W	NCE102	113.906	93.2103	73.9762
1326	28.5899	YHR161C	YAP1801	91.679	93.2106	88.6987
1327	28.6115	YKR060W	UTP30	100.963	93.2185	95.6599
1328	28.633	YCL001W-A	YCL001W-A	88.3159	93.2197	96.6125
1329	28.6546	YAR003W	SWD1	96.4878	93.2303	90.9814
1330	28.6762	YLR233C	EST1	87.7876	93.2327	89.8
1331	28.6977	YIR014W	YIR014W	86.5918	93.2327	91.35
1332	28.7193	YBR222C	PCS60	98.7176	93.2367	96.5684
1333	28.7408	YER060W	FCY21	91.0503	93.2408	88.548
1334	28.7624	YDR332W	YDR332W	90.2862	93.2429	97.9254
1335	28.784	YNL117W	MLS1	82.3373	93.2457	96.675
1336	28.8055	YGR088W	CTT1	94.1599	93.2485	95.8395
1337	28.8271	YMR274C	RCE1	94.2713	93.2527	100.38
1338	28.8486	YNL318C	HXT14	94.6879	93.2538	92.8277
1339	28.8702	YLR154C	RNH203	82.6708	93.2615	87.5177
1340	28.8918	YJL215C	YJL215C	84.4828	93.266	80.4525
1341	28.9133	YMR044W	IOC4	98.5466	93.2688	95.2562
1342	28.9349	YHR086W	NAM8	89.8366	93.2983	85.1056
1343	28.9564	YBL036C	YBL036C	94.968	93.3006	98.6477
1344	28.978	YGL019W	CKB1	92.5406	93.3088	97.6014
1345	28.9996	YHR028C	DAP2	91.3819	93.3108	93.6635
1346	29.0211	YJL100W	LSB6	102.984	93.3108	103.525
1347	29.0427	YDR007W	TRP1	91.6945	93.3108	90.875
1348	29.0643	YNR023W	YNR023W	79.3341	93.3239	100.1
1349	29.0858	YPL197C	YPL197C	95.9891	93.3367	84.9191
1350	29.1074	YBR133C	HSL7	94.1693	93.3369	87.75
1351	29.1289	YNL145W	MFA2	76.4144	93.3369	98.425
1352	29.1505	YBR007C	YBR007C	97.6591	93.3369	98.6375
1353	29.1721	YGR285C	ZUO1	59.4009	93.3482	110.358
1354	29.1936	YJL129C	TRK1	85.6881	93.3499	84.4625
1355	29.2152	YHR125W	YHR125W	89.0936	93.3609	81.5246
1356	29.2367	YJL075C	APQ13	92.5843	93.3629	90.8875
1357	29.2583	YDR439W	LRS4	83.5052	93.3629	84.2375
1358	29.2799	YJR094C	IME1	83.6304	93.376	92.3875
1359	29.3014	YCL023C	YCL023C	94.6838	93.376	102.15
1360	29.323	YDL036C	YDL036C	97.4506	93.376	105.525
1361	29.3445	YJL044C	GYP6	91.3469	93.389	90.5875
1362	29.3661	YLR257W	YLR257W	94.9849	93.4018	91.654
1363	29.3877	YMR141C	YMR141C	86.9904	93.4032	90.0275
1364	29.4092	YDL042C	SIR2	88.6496	93.415	103.037
1365	29.4308	YCR049C	YCR049C	88.6913	93.415	99.275
1366	29.4524	YMR326C	YMR326C	82.4347	93.415	97.725
1367	29.4739	YEL042W	GDA1	96.1467	93.4224	97.8445
1368	29.4955	YOR030W	DFG16	98.1843	93.4265	91.7347
1369	29.517	YJL062W	LAS21	87.1063	93.428	98.3
1370	29.5386	YOL114C	YOL114C	96.4078	93.4411	89.125
1371	29.5602	YDR314C	YDR314C	102.312	93.4506	98.9627
1372	29.5817	YPL023C	MET12	111.557	93.451	80.8346
1373	29.6033	YJL158C	CIS3	92.2631	93.4515	92.3557
1374	29.6248	YOR083W	WHI5	97.3528	93.4524	102.371
1375	29.6464	YDL001W	RMD1	90.0956	93.4541	110.263
1376	29.668	YDR450W	RPS18A	97.2281	93.4541	78.8625
1377	29.6895	YPL177C	CUP9	93.5922	93.4641	76.0648
1378	29.7111	YDR150W	NUM1	76.3195	93.4774	88.4444
1379	29.7326	YDR523C	SPS1	86.2025	93.4801	91.2875
1380	29.7542	YHR049W	FSH1	90.0149	93.4862	85.7732
1381	29.7758	YHR160C	PEX18	87.9495	93.4862	87.5577
1382	29.7973	YJL218W	YJL218W	84.6922	93.4873	93.0413
1383	29.8189	YNL219C	ALG9	94.4196	93.4932	91.3375
1384	29.8404	YCR066W	RAD18	100.871	93.4932	100.138
1385	29.862	YOL143C	RIB4	91.18	93.4932	88.5375
1386	29.8836	YLR113W	HOG1	87.8223	93.5006	96.2703
1387	29.9051	YAL068C	YAL068C	97.9018	93.5053	100.11
1388	29.9267	YDL065C	PEX19	91.1383	93.5192	82.65
1389	29.9483	YLR146C	SPE4	81.1138	93.5192	95.975
1390	29.9698	YGL109W	YGL109W	91.7501	93.5192	93
1391	29.9914	YGR132C	PHB1	94.39	93.5228	93.5947
1392	30.0129	YJL204C	RCY1	22.1235	93.5235	101.872
1393	30.0345	YBL011W	SCT1	93.9556	93.5273	98.6598
1394	30.0561	YER188W	YER188W	87.4051	93.5273	96.3085
1395	30.0776	YDR512C	EMI1	101.33	93.5322	88.5625
1396	30.0992	YOR306C	YOR306C	99.9115	93.5322	96.575
1397	30.1207	YML068W	ITT1	85.8689	93.5453	97.1
1398	30.1423	YBR083W	TEC1	92.4731	93.5453	86.05
1399	30.1639	YGR011W	YGR011W	93.0431	93.5583	103.312
1400	30.1854	YNL058C	YNL058C	85.0902	93.5583	95.4375
1401	30.207	YMR104C	YPK2	89.5255	93.5583	89.2
1402	30.2285	YKL156W	RPS27A	92.0162	93.5583	100.657
1403	30.2501	YBL067C	UBP13	96.4604	93.5584	92.9069
1404	30.2717	YDR121W	DPB4	98.7223	93.5595	95.8776
1405	30.2932	YDR237W	MRPL7	88.2082	93.5641	93.9302
1406	30.3148	YKR013W	PRY2	89.8522	93.567	86.0942
1407	30.3364	YLR441C	RPS1A	92.5704	93.5713	97.525
1408	30.3579	YPL100W	ATG21	93.6624	93.5836	93.3543
1409	30.3795	YAR044W	OSH1	89.889	93.5839	87.2981
1410	30.401	YDL037C	BSC1	96.0741	93.5843	104.2
1411	30.4226	YPR027C	YPR027C	92.8068	93.5843	95.275
1412	30.4442	YKL175W	ZRT3	86.4806	93.585	92.7146
1413	30.4657	YLR408C	YLR408C	90.9945	93.5939	89.8841
1414	30.4873	YGL038C	OCH1	91.0549	93.5973	90.875
1415	30.5088	YLR240W	VPS34	90.1373	93.5973	93.0875
1416	30.5304	YDL224C	WHI4	92.2089	93.5973	94.225
1417	30.552	YDL073W	YDL073W	82.5598	93.5973	91.675
1418	30.5735	YMR230W	RPS10B	105.259	93.6078	92.8129
1419	30.5951	YNR055C	HOL1	64.1236	93.6104	92.675
1420	30.6166	YLR435W	TSR2	95.8795	93.6104	69.0625
1421	30.6382	YOL125W	YOL125W	97.2837	93.6104	114.325
1422	30.6598	YMR075C-A	YMR075C-A	85.4537	93.6132	103.556
1423	30.6813	YGL224C	SDT1	102.571	93.6232	106.079
1424	30.7029	YHR156C	LIN1	95.4532	93.624	95.9699
1425	30.7245	YHR200W	RPN10	96.7153	93.625	99.4087
1426	30.746	YPL026C	SKS1	109.21	93.6262	76.924
1427	30.7676	YFR020W	YFR020W	97.6492	93.6279	109.232
1428	30.7891	YML070W	DAK1	96.811	93.6364	95.6875
1429	30.8107	YHR143W	DSE2	93.6999	93.6365	89.6577
1430	30.8323	YHR106W	TRR2	89.8514	93.6365	87.4241
1431	30.8538	YNL278W	CAF120	94.5021	93.6427	92.2601
1432	30.8754	YNL303W	YNL303W	97.1814	93.6427	92.3633
1433	30.8969	YIL073C	SPO22	91.5009	93.6672	98.1911
1434	30.9185	YOR052C	YOR052C	97.5904	93.6724	87.7575
1435	30.9401	YJR074W	MOG1	96.5607	93.6755	95.5
1436	30.9616	YBL012C	YBL012C	92.4073	93.6784	97.6974
1437	30.9832	YNL254C	YNL254C	90.6613	93.6829	92.3891
1438	31.0047	YBR003W	COQ1	97.0196	93.6885	102.263
1439	31.0263	YMR119W-A	YMR119W-A	117.806	93.6885	95.125
1440	31.0479	YLR150W	STM1	94.8273	93.69	103.857
1441	31.0694	YGR051C	YGR051C	90.145	93.6917	98.0934
1442	31.091	YGR286C	BIO2	93.016	93.6968	102.788
1443	31.1125	YBL081W	YBL081W	96.8406	93.701	96.1051
1444	31.1341	YBR224W	YBR224W	98.0991	93.7125	94.2901
1445	31.1557	YKL177W	YKL177W	106.824	93.7128	85.2934
1446	31.1772	YDR261C	EXG2	88.7589	93.7195	92.6315
1447	31.1988	YNL246W	VPS75	82.3602	93.7232	95.2657
1448	31.2204	YDL229W	SSB1	91.472	93.7276	97.5
1449	31.2419	YDR321W	ASP1	85.333	93.7317	87.4568
1450	31.2635	YPL168W	YPL168W	89.2138	93.7317	88.4807
1451	31.285	YNL233W	BNI4	92.3536	93.7332	91.202
1452	31.3066	YGR031W	YGR031W	88.9599	93.745	96.654
1453	31.3282	YLR260W	LCB5	93.1244	93.75	102.541
1454	31.3497	YNL005C	MRP7	84.6453	93.7536	100.338
1455	31.3713	YEL041W	YEL041W	95.3387	93.7597	103.002
1456	31.3928	YJR097W	JJJ3	90.1373	93.7666	92.15
1457	31.4144	YIL054W	YIL054W	98.0484	93.7666	102.112
1458	31.436	YDR422C	SIP1	96.5481	93.7698	100.547
1459	31.4575	YNL296W	YNL296W	58.7889	93.7768	101.006
1460	31.4791	YJL187C	SWE1	79.9549	93.7777	89.5817
1461	31.5006	YER167W	BCK2	86.4667	93.7797	87.1
1462	31.5222	YHR018C	ARG4	91.1738	93.7868	93.0444
1463	31.5438	YLR348C	DIC1	96.2688	93.7927	83.475
1464	31.5653	YPR038W	YPR038W	92.6816	93.7927	78.0125
1465	31.5869	YGR012W	YGR012W	99.4572	93.8014	81.2094
1466	31.6085	YMR161W	HLJ1	97.2836	93.8051	99.0004
1467	31.63	YGL121C	GPG1	83.0464	93.8057	88.4125
1468	31.6516	YBR090C	YBR090C	88.0656	93.8057	91.85
1469	31.6731	YAR023C	YAR023C	100.669	93.8065	85.744
1470	31.6947	YFL021W	GAT1	91.6516	93.8115	91.7789
1471	31.7163	YOR040W	GLO4	95.7407	93.8147	98.6656
1472	31.7378	YMR010W	YMR010W	96.9337	93.8197	98.1916
1473	31.7594	YGR049W	SCM4	87.7281	93.825	95.5682
1474	31.7809	YGR125W	YGR125W	99.5178	93.8268	94.2689
1475	31.8025	YNR013C	PHO91	85.5908	93.8318	100.225
1476	31.8241	YIL114C	POR2	71.1588	93.8318	96.2625
1477	31.8456	YKL167C	MRP49	93.7627	93.8384	98.0177
1478	31.8672	YPL171C	OYE3	99.8402	93.8463	99.7011
1479	31.8887	YLR094C	GIS3	99.068	93.8481	96.1472
1480	31.9103	YNL160W	YGP1	91.5861	93.8483	83.2474
1481	31.9319	YHL006C	SHU1	93.2165	93.8533	91.4596
1482	31.9534	YGL041C	YGL041C	96.0671	93.8555	96.7105
1483	31.975	YCR050C	YCR050C	90.9715	93.8578	99.1625
1484	31.9966	YAR035W	YAT1	90.8317	93.8588	89.6598
1485	32.0181	YPL090C	RPS6A	78.6902	93.8688	93.5032
1486	32.0397	YMR272C	SCS7	96.3085	93.8708	98.8865
1487	32.0612	YOR344C	TYE7	15.3096	93.8784	86.2473
1488	32.0828	YIL157C	FMP35	92.9875	93.8839	96.7875
1489	32.1044	YLR292C	SEC72	97.5662	93.8895	107.751
1490	32.1259	YLR228 C	YLR228 C	98.1749	93.9021	96.9272
1491	32.1475	YLR407W	YLR407W	86.5623	93.9045	94.4706
1492	32.169	YBL045C	COR1	94.5809	93.905	95.7968
1493	32.1906	YCR094W	CDC50	102.428	93.9099	86.9125
1494	32.2122	YDR512C	YDR512C	88.9137	93.9099	91.1
1495	32.2337	YHR203C	RPS4B	90.7598	93.9107	102.16
1496	32.2553	YBL080C	PET112	96.7357	93.9149	96.916
1497	32.2768	YDR385W	EFT2	101.345	93.9158	101.007
1498	32.2984	YBL052C	SAS3	96.8885	93.9176	99.3665
1499	32.32	YKL188C	PXA2	92.0942	93.9184	101.477
1500	32.3415	YGR157W	CHO2	88.3781	93.9194	87.8262
1501	32.3631	YDR500C	RPL37B	96.4773	93.9229	85.0125
1502	32.3846	YIL024C	YIL024C	92.9476	93.9295	102.57
1503	32.4062	YOL079W	YOL079W	94.4391	93.9355	104.67
1504	32.4278	YDR519W	FPR2	86.2999	93.9359	78.65
1505	32.4493	YJL198W	PHO90	80.3577	93.9436	77.7427
1506	32.4709	YDL006W	PTC1	73.5085	93.949	107.175
1507	32.4925	YDL190C	UFD2	106.418	93.949	101.25
1508	32.514	YPL033C	YPL033C	94.8695	93.9496	77.4488
1509	32.5356	YMR069W	NAT4	100.311	93.9618	98.7204
1510	32.5571	YCR079W	YCR079W	88.1073	93.962	95.2375
1511	32.5787	YER080W	FMP29	87.7719	93.9673	88.3893
1512	32.6003	YDR089W	YDR089W	102.446	93.9676	101.472
1513	32.6218	YPL179W	PPQ1	89.9009	93.9738	87.8456
1514	32.6434	YJR098C	YJR098C	94.934	93.975	94.1125
1515	32.6649	YLR028C	ADE16	90.8357	93.9768	86.9892
1516	32.6865	YOL053W	YOL053W	88.0495	93.983	95.37
1517	32.7081	YBR100W	YBR100W	92.5704	93.988	88.6375
1518	32.7296	YNR039C	ZRG17	85.7298	94.0011	97.3375
1519	32.7512	YKL198C	PTK1	90.9608	94.0018	82.0408
1520	32.7727	YKL085W	MDH1	92.2033	94.0117	106.035
1521	32.7943	YPL208W	YPL208W	100.847	94.012	91.6812
1522	32.8159	YOR317W	FAA1	89.303	94.0141	94.875
1523	32.8374	YDR517W	GRH1	79.5566	94.0141	83.0875
1524	32.859	YBR275C	RIF1	84.9095	94.0141	84.6875
1525	32.8806	YNL179C	SRF6	90.3212	94.0146	83.2591
1526	32.9021	YHL014C	YLF2	104.308	94.0251	92.009
1527	32.9237	YAL061W	YAL061W	89.2352	94.0291	91.9726
1528	32.9452	YDR266C	YDR266C	97.8949	94.0371	96.745
1529	32.9668	YDL054C	MCH1	47.467	94.0401	84.2625
1530	32.9884	YOR325W	YOR325W	85.3822	94.0401	88.1
1531	33.0099	YNL194C	YNL194C	101.251	94.0402	86.8791
1532	33.0315	YKL208W	CBT1	99.4315	94.0529	97.8093
1533	33.053	YNL141W	AAH1	35.7184	94.0532	89.1375
1534	33.0746	YPL008W	CHL1	85.9744	94.0574	87.5437
1535	33.0962	YGR123C	PPT1	94.2822	94.0581	100.119
1536	33.1177	YJL106W	IME2	94.1415	94.0662	104.65
1537	33.1393	YMR316C-A	YMR316C-A	99.7864	94.0662	98.2125
1538	33.1608	YPL159C	PET20	87.8914	94.0666	92.4722
1539	33.1824	YPL040C	ISM1	95.8501	94.0709	72.7136
1540	33.204	YKR084C	HBS1	94.9585	94.0734	105.59
1541	33.2255	YJR113C	RSM7	93.5993	94.0792	93
1542	33.2471	YGL251C	HFM1	91.5577	94.0796	95.2301
1543	33.2687	YDR098C	GRX3	102.477	94.0824	99.8464
1544	33.2902	YHR014W	SPO13	91.055	94.0874	93.5543
1545	33.3118	YKR017C	YKR017C	101.379	94.0913	94.4002
1546	33.3333	YDR138W	HPR1	97.5062	94.0922	94.075
1547	33.3549	YLR063W	YLR063W	102.563	94.0927	96.3688
1548	33.3765	YMR305C	SCW10	97.7544	94.0987	93.5759
1549	33.398	YGR259C	YGR259C	93.9057	94.1012	95.2317
1550	33.4196	YHL012W	YHL012W	88.137	94.1044	90.5107
1551	33.4411	YMR209C	YMR209C	105.751	94.1053	96.25
1552	33.4627	YLR149C	YLR149C	97.1911	94.1054	102.07
1553	33.4843	YDR293C	SSD1	46.6428	94.1105	101.598
1554	33.5058	YDL238C	YDL238C	91.0549	94.1183	96.8375
1555	33.5274	YLR236C	YLR236C	82.5742	94.1184	83.9277
1556	33.5489	YMR180C	CTL1	101.114	94.1207	98.4942
1557	33.5705	YGR170W	PSD2	96.7529	94.1309	97.2531
1558	33.5921	YJL052W	TDH1	90.4988	94.1313	96.9875
1559	33.6136	YML032C	RAD52	89.1173	94.1421	88.0619
1560	33.6352	YLL054C	YLL054C	93.585	94.1441	96.4426
1561	33.6567	YNL146W	YNL146W	82.8796	94.1573	92.8875
1562	33.6783	YFL046W	FMP32	97.2875	94.1655	105.689
1563	33.6999	YOR309C	YOR309C	86.1052	94.1704	95.675
1564	33.7214	YFL044C	YFL044C	96.5793	94.1786	106.287
1565	33.743	YPL067C	YPL067C	108.387	94.1787	84.1329
1566	33.7646	YPR201W	ARR3	91.441	94.1823	104.109
1567	33.7861	YMR155W	YMR155W	91.9532	94.1825	91.967
1568	33.8077	YOR128C	ADE2	94.7394	94.1834	99.4375
1569	33.8292	YBR045C	GIP1	94.9062	94.1834	102.575
1570	33.8508	YPL087W	YDC1	87.0601	94.1922	84.7076
1571	33.8724	YNL333W	SNZ2	99.5973	94.1926	98.065
1572	33.8939	YNL295W	YNL295W	87.2387	94.1926	88.6352
1573	33.9155	YPR198W	SGE1	89.5833	94.1964	96.8771
1574	33.937	YMR173W	DDR48	89.2335	94.1964	89.775
1575	33.9586	YHL008C	YHL008C	90.6607	94.197	88.4255
1576	33.9802	YMR244C-A	YMR244C-A	104.388	94.1997	100.987
1577	34.0017	YJR070C	LIA1	94.6003	94.2094	92.975
1578	34.0233	YAR020C	PAU7	101.885	94.2124	92.2418
1579	34.0448	YDR156W	RPA14	94.0486	94.2151	96.2543
1580	34.0664	YBL048W	YBL048W	95.2955	94.2199	97.1857
1581	34.088	YDL011C	YDL011C	113.287	94.2225	93.025
1582	34.1095	YBR245C	ISW1	100.062	94.2354	96.3385
1583	34.1311	YDR134C	YDR134C	101.028	94.2354	102.484
1584	34.1527	YPR157W	YPR157W	108.247	94.2386	102.808
1585	34.1742	YEL017W	GTT3	95.7412	94.2443	98.8933
1586	34.1958	YNL226W	YNL226W	94.4713	94.2448	96.6495
1587	34.2173	YDL049C	KNH1	98.0067	94.2485	96.1125
1588	34.2389	YJL149W	YJL149W	98.6218	94.2539	92.241
1589	34.2605	YJR126C	VPS70	94.7255	94.2615	96.1875
1590	34.282	YNR009W	YNR009W	86.4945	94.2615	95.625
1591	34.3036	YDR149C	YDR149C	82.4902	94.2669	91.311
1592	34.3251	YFR017C	YFR017C	98.1615	94.2704	103.643
1593	34.3467	YNL264C	PDR17	89.825	94.2731	92.6471
1594	34.3683	YHR198C	FMP22	86.2318	94.2742	92.0427
1595	34.3898	YML118W	NGL3	99.6891	94.2746	93.3125
1596	34.4114	YHR095W	YHR095W	94.7251	94.2753	91.1143
1597	34.4329	YPR134W	MSS18	97.3264	94.2809	104.835
1598	34.4545	YOR016C	ERP4	93.8826	94.2865	97.7167
1599	34.4761	YAL065C	YAL065C	94.572	94.291	95.9741
1600	34.4976	YMR063W	RIM9	91.7408	94.2965	88.9952
1601	34.5192	YGR260W	TNA1	87.2183	94.2965	105.873
1602	34.5408	YMR088C	YMR088C	91.6963	94.2965	98.0873
1603	34.5623	YFR009W	GCN20	101.854	94.2966	101.747
1604	34.5839	YFL035C-B	YFL035C-B	97.6492	94.2966	105.277
1605	34.6054	YML072C	YML072C	72.0625	94.3006	101.062
1606	34.627	YNL022C	YNL022C	89.7897	94.3006	97.45
1607	34.6486	YKL081W	TEF4	92.5464	94.3051	103.018
1608	34.6701	YML084W	YML084W	94.0665	94.3115	87.2354
1609	34.6917	YHR080C	YHR080C	98.9004	94.3129	93.8335
1610	34.7132	YLR151C	PCD1	98.6186	94.3132	96.8119
1611	34.7348	YJR106W	ECM27	92.2228	94.3136	95.7125
1612	34.7564	YLR448W	RPL6B	88.0934	94.3136	100.263
1613	34.7779	YBL057C	PTH2	96.2507	94.319	98.9035
1614	34.7995	YDL236W	PHO13	93.641	94.3266	97.5375
1615	34.821	YGL104C	VPS73	86.7726	94.3266	82.275
1616	34.8426	YDL062W	YDL062W	82.2956	94.3266	95.325
1617	34.8642	YML095C-A	YML095C-A	94.7394	94.3266	93.75
1618	34.8857	YER010C	YER010C	92.6973	94.3306	90.2407
1619	34.9073	YBR229C	ROT2	93.4871	94.3375	105.684
1620	34.9288	YCL037C	SRO9	78.1888	94.3391	94.6651
1621	34.9504	YBR291C	CTP1	86.564	94.3397	99.0625
1622	34.972	YNR015W	SMM1	54.4466	94.3397	93.925
1623	34.9935	YLL013C	PUF3	87.6387	94.3433	83.0396
1624	35.0151	YGR224W	AZR1	97.7966	94.3458	97.2466
1625	35.0367	YFR032C	YFR032C	94.4618	94.3458	102.753
1626	35.0582	YLR299W	ECM38	101.491	94.3458	105.833
1627	35.0798	YDR486C	VPS60	78.1245	94.3527	92.475
1628	35.1013	YLR244C	MAP1	83.9919	94.3657	89.5
1629	35.1229	YGL194C	HOS2	90.6298	94.3712	100.843
1630	35.1445	YKL185W	ASH1	87.7281	94.3718	97.1717
1631	35.166	YOL080C	REX4	91.2592	94.3814	96.2267
1632	35.1876	YDR471W	RPL27B	93.057	94.3918	91.7625
1633	35.2091	YDR363W	ESC2	98.5505	94.4025	100.286
1634	35.2307	YJL136C	RPS21B	72.0486	94.4048	76.85
1635	35.2523	YOR009W	TIR4	93.356	94.4072	94.8271
1636	35.2738	YOR303W	YOR303W	100.153	94.4099	101.736
1637	35.2954	YMR144W	YMR144W	87.6462	94.4109	91.849
1638	35.3169	YHR115C	YHR115C	92.0059	94.4131	85.5547
1639	35.3385	YJL211C	YJL211C	92.9101	94.4137	78.2689
1640	35.3601	YGL078C	DBP3	95.8967	94.4141	100.24
1641	35.3816	YLR370C	ARC18	95.7265	94.4178	99.175
1642	35.4032	YOR091W	YOR091W	87.3579	94.4229	93.5873
1643	35.4248	YMR259C	YMR259C	99.2861	94.4233	96.8493
1644	35.4463	YIL013C	PDR11	93.6106	94.4277	100.449
1645	35.4679	YML119W	YML119W	110.061	94.4308	95.075
1646	35.4894	YHL046C	YHL046C	91.0786	94.4349	84.6548
1647	35.511	YPL098C	YPL098C	98.3149	94.4383	99.0333
1648	35.5326	YGR068C	YGR068C	92.7583	94.4383	102.121
1649	35.5541	YMR038C	LYS7	79.1699	94.448	83.5903
1650	35.5757	YMR145C	NDE1	95.0195	94.4512	94.3258
1651	35.5972	YDR300C	PRO1	95.1844	94.4526	99.0938
1652	35.6188	YDR317W	YDR317W	87.2455	94.4526	96.1607
1653	35.6404	YIR004W	DJP1	97.2837	94.4569	89.225
1654	35.6619	YDR152W	GIR2	83.3359	94.461	75.2198
1655	35.6835	YAR047C	YAR047C	102.144	94.4612	96.3289
1656	35.705	YHR121W	YHR121W	97.2214	94.4632	93.5543
1657	35.7266	YMR140W	SIP5	94.4523	94.4646	101.232
1658	35.7482	YMR154C	RIM13	95.518	94.4699	98.9625
1659	35.7697	YLR034C	SMF3	87.2175	94.4829	86.1
1660	35.7913	YOR345C	YOR345C	97.1447	94.4829	97.5625
1661	35.8129	YFL026W	STE2	87.3267	94.4932	96.7939
1662	35.8344	YIL023C	YIL023C	95.2381	94.4932	104.242
1663	35.856	YLR164W	YLR164W	96.9916	94.4949	99.2544
1664	35.8775	YNL108C	YNL108C	74.6764	94.4959	97.3625
1665	35.8991	YIL140W	AXL2	86.717	94.509	88.975
1666	35.9207	YOR268C	YOR268C	91.3052	94.509	83.2625
1667	35.9422	YEL009C	GCN4	100.538	94.5242	104.427
1668	35.9638	YJL164C	TPK1	83.8841	94.5257	86.0364
1669	35.9853	YHR105W	YPT35	92.5854	94.5259	91.8791
1670	36.0069	YNL286W	CUS2	90.5219	94.5279	93.3566
1671	36.0285	YPR135W	CTF4	73.2118	94.5344	99.2878
1672	36.05	YDR083W	RRP8	105.687	94.5415	99.4751
1673	36.0716	YDR105C	TMS1	101.667	94.5415	102.65
1674	36.0931	YHR046C	INM1	94.3388	94.5509	86.3802
1675	36.1147	YLR074C	BUD20	99.1457	94.556	97.3289
1676	36.1363	YPL182C	YPL182C	92.0262	94.5598	90.7098
1677	36.1578	YJR104C	SOD1	84.5063	94.5611	89.775
1678	36.1794	YHR049C-A	YHR049C-A	93.4621	94.5634	89.8883
1679	36.2009	YMR192W	APP2	103.186	94.5679	92.699
1680	36.2225	YMR273C	ZDS1	98.3806	94.5679	99.8482
1681	36.2441	YCR068W	ATG15	84.1309	94.5741	94.425
1682	36.2656	YNL009W	IDP3	98.7436	94.5741	102.888
1683	36.2872	YNR064C	YNR064C	98.4655	94.5741	104.65
1684	36.3088	YPR117W	YPR117W	98.6632	94.5767	94.9185
1685	36.3303	YOR302W	YOR302W	102.104	94.5782	100.933
1686	36.3519	YML094W	GIM5	104.222	94.5871	115.388
1687	36.3734	YHR012W	VPS29	87.8315	94.5935	90.0487
1688	36.395	YMR246W	FAA4	107.226	94.5942	98.0261
1689	36.4166	YLR136C	TIS11	97.8204	94.5988	98.8302
1690	36.4381	YLL056C	YLL056C	89.9503	94.6075	90.485
1691	36.4597	YDL114W	YDL114W	96.8805	94.6132	99.1625
1692	36.4812	YOR029W	YOR029W	94.5189	94.617	98.5361
1693	36.5028	YAL060W	BDH1	94.6024	94.6183	100.098
1694	36.5244	YPR114W	YPR114W	89.9479	94.619	93.5625
1695	36.5459	YMR176W	ECM5	106.843	94.6205	96.8746
1696	36.5675	YDR294C	DPL1	98.1288	94.6237	107.19
1697	36.589	YJL123C	YJL123C	106.252	94.6262	97.9375
1698	36.6106	YFR034C	PHO4	99.1067	94.6354	106.104
1699	36.6322	YFL048C	EMP47	94.9819	94.6375	103.743
1700	36.6537	YDL033C	YDL033C	102.414	94.6392	112.987
1701	36.6753	YKR014C	YPT52	92.8084	94.6413	86.6682
1702	36.6969	YDR130C	FIN1	99.9688	94.6435	102.484
1703	36.7184	YDR144C	MKC7	101.973	94.6459	102.947
1704	36.74	YOL082W	ATG19	98.5778	94.649	103.313
1705	36.7615	YIL092W	YIL092W	86.6753	94.6522	84.7625
1706	36.7831	YGR138C	TPO2	101.029	94.6596	95.7423
1707	36.8047	YOR286W	FMP31	94.6665	94.6626	105.459
1708	36.8262	YHR094C	HXT1	93.6404	94.6637	85.3727
1709	36.8478	YJR150C	DAN1	93.9052	94.6652	96.2125
1710	36.8693	YHR059W	FYV4	96.6164	94.6652	111.425
1711	36.8909	YPR087W	VPS69	93.2656	94.6652	93.575
1712	36.9125	YDR097C	MSH6	97.3512	94.669	94.4181
1713	36.934	YKL199C	YKT9	95.6225	94.6796	89.7844
1714	36.9556	YHR193C	EGD2	88.5383	94.6913	90.625
1715	36.9771	YGL127C	SOH1	90.7907	94.6913	113.263
1716	36.9987	YDR095C	YDR095C	108.772	94.6946	102.279
1717	37.0203	YDR112W	YDR112W	102.431	94.6946	100.589
1718	37.0418	YEL010W	YEL010W	107.741	94.6946	104.576
1719	37.0634	YBL021C	HAP3	96.9332	94.711	99.6832
1720	37.085	YBL078C	ATG8	96.3949	94.7112	94.8943
1721	37.1065	YGL089C	MF(ALPHA)2	91.3608	94.7112	94.9971
1722	37.1281	YOL075C	YOL075C	95.9252	94.7127	101.793
1723	37.1496	YPL041C	YPL041C	96.2704	94.7177	91.8791
1724	37.1712	YCL016C	DCC1	93.0929	94.7286	98.7531
1725	37.1928	YJL216C	YJL216C	84.7406	94.7317	81.1234
1726	37.2143	YFR001W	LOC1	97.0916	94.7424	95.2595
1727	37.2359	YKL163W	PIR3	98.5498	94.7453	99.0909
1728	37.2574	YMR254C	YMR254C	89.2391	94.7521	89.7381
1729	37.279	YKL117W	SBA1	98.2535	94.7586	103.308
1730	37.3006	YER065C	ICL1	95.4475	94.7587	94.3269
1731	37.3221	YOL131W	YOL131W	95.2121	94.7694	91.6375
1732	37.3437	YBR223C	TDP1	103.849	94.7711	100.986
1733	37.3652	YJL160C	YJL160C	86.6719	94.7845	86.011
1734	37.3868	YPL226W	NEW1	102.717	94.8019	99.6513
1735	37.4084	YIL160C	POT1	84.7148	94.8085	93.0875
1736	37.4299	YGR034W	RPL26B	90.145	94.8253	100
1737	37.4515	YGL006W	PMC1	96.8799	94.83	98.2296
1738	37.473	YMR245W	YMR245W	104.04	94.831	97.8616
1739	37.4946	YNL193W	YNL193W	103.312	94.8331	88.941
1740	37.5162	YOL063C	MOR1	90.9288	94.8332	90.7026
1741	37.5377	YNR041C	COQ2	90.3875	94.8345	97.5125
1742	37.5593	YDL210W	UGA4	96.1575	94.8345	101.575
1743	37.5809	YKR035W-A	DID2	81.6874	94.8403	104.728
1744	37.6024	YDR491C	YDR491C	87.8988	94.8476	94.5625
1745	37.624	YOR308C	SNU66	98.2691	94.8628	101.347
1746	37.6455	YGL255W	ZRT1	93.3526	94.8656	98.1594
1747	37.6671	YDR125C	ECM18	95.9489	94.8731	102.599
1748	37.6887	YDR524C	AGE1	90.1095	94.8736	84.8625
1749	37.7102	YNR014W	YNR014W	89.8175	94.8736	97.9875
1750	37.7318	YKL178C	STE3	107.173	94.8756	89.3399
1751	37.7533	YAL066W	YAL066W	95.5451	94.8933	97.418
1752	37.7749	YIR032C	DAL3	96.1436	94.8997	89.475
1753	37.7965	YLR350W	ORM2	86.2303	94.8997	90.3375
1754	37.818	YER154W	OXA1	97.3672	94.8997	92.075
1755	37.8396	YGR250C	YGR250C	90.1373	94.8997	83.775
1756	37.8611	YHR043C	DOG2	95.2006	94.9017	83.5761
1757	37.8827	YAL054C	ACS1	96.8805	94.9127	106.55
1758	37.9043	YLR393W	ATP10	93.5004	94.9139	94.0629
1759	37.9258	YHR039C	MSC7	90.6389	94.9142	86.5137
1760	37.9474	YOR124C	UBP2	100.881	94.9225	105.822
1761	37.969	YMR250W	GAD1	106.93	94.9231	96.1534
1762	37.9905	YLL033W	GON2	95.5597	94.9257	103.862
1763	38.0121	YLL019C	KNS1	86.3464	94.9326	87.4572
1764	38.0336	YMR255W	GFD1	90.9107	94.9362	90.0418
1765	38.0552	YGR240C	PFK1	82.6559	94.9377	83.0288
1766	38.0768	YPR030W	CSR2	96.5886	94.9387	94.875
1767	38.0983	YPL194W	YPL194W	101.614	94.942	95.056
1768	38.1199	YDR076W	RAD55	106.326	94.9496	98.5021
1769	38.1414	YBR046C	ZTA1	99.0495	94.9518	104.662
1770	38.163	YHR159W	YHR159W	105.84	94.9518	96.8924
1771	38.1846	YJL144W	YJL144W	101.597	94.9528	83.5266
1772	38.2061	YOR100C	CRC1	98.4007	94.964	107.578
1773	38.2277	YBR255W	YBR255W	99.0963	94.9751	99.1038
1774	38.2492	YLR035C	MLH2	95.5319	94.9778	84.9375
1775	38.2708	YJL047C	RTT101	85.7715	94.9778	92.425
1776	38.2924	YBR032W	YBR032W	103.221	94.9778	103.138
1777	38.3139	YBR115C	YBR115C	91.2078	94.9778	90.775
1778	38.3355	YAL036C	FUN11	92.7779	94.9849	95.6926
1779	38.3571	YLR143W	YLR143W	95.9632	94.9883	101.093
1780	38.3786	YDR312W	SSF2	100.578	94.9902	101.312
1781	38.4002	YKL183W	LOT5	96.7254	94.9987	101.894
1782	38.4217	YDR409W	SIZ1	100.672	94.9988	102.959
1783	38.4433	YBL055C	YBL055C	100.566	95.0006	100.585
1784	38.4649	YIL020C	HIS6	97.2875	95.0046	105.115
1785	38.4864	YGL221C	NIF3	96.4557	95.0051	106.688
1786	38.508	YOR123C	LEO1	88.4277	95.0055	107.254
1787	38.5295	YGL046W	YGL046W	103.238	95.0083	94.3804
1788	38.5511	YKL212W	SAC1	84.0961	95.0121	88.2498
1789	38.5727	YNL205C	YNL205C	103.852	95.0121	90.8505
1790	38.5942	YPR152C	YPR152C	102.222	95.0134	94.5213
1791	38.6158	YPL038W	MET31	86.8149	95.0141	89.2679
1792	38.6373	YNL225C	CNM67	94.6699	95.0169	99
1793	38.6589	YGL005C	COG7	95.8311	95.0202	97.0645
1794	38.6805	YML104C	MDM1	95.8517	95.0299	95.85
1795	38.702	YLR269C	YLR269C	99.7566	95.0304	95.7615
1796	38.7236	YBR047W	FMP23	109.839	95.0429	105.737
1797	38.7451	YIL084C	SDS3	100.286	95.0439	100.349
1798	38.7667	YHR110W	ERP5	91.2184	95.052	86.9507
1799	38.7883	YGR027C	RPS25A	74.692	95.052	84.2929
1800	38.8098	YPL015C	HST2	100.403	95.0546	98.6757
1801	38.8314	YGL072C	YGL072C	85.4877	95.0559	75.4883
1802	38.853	YGR248W	SOL4	98.7853	95.0559	92.9125
1803	38.8745	YKL194C	YKL194C	88.9137	95.0559	82.5375
1804	38.8961	YDR155C	CPR1	86.2177	95.0563	85.7561
1805	38.9176	YDR154C	YDR154C	105.309	95.0563	99.8216
1806	38.9392	YKR020W	VPS51	43.4906	95.0633	96.216
1807	38.9608	YHR117W	TOM71	90.6686	95.0645	89.6213
1808	38.9823	YMR234W	RNH1	102.49	95.0677	97.1783
1809	39.0039	YPL079W	RPL21B	91.0699	95.0681	94.6777
1810	39.0254	YLR423C	ATG17	97.0196	95.069	100.162
1811	39.047	YER041W	YEN1	95.6961	95.0701	102.103
1812	39.0686	YBL028C	YBL028C	97.5584	95.0762	97.1248
1813	39.0901	YNL252C	MRPL17	95.796	95.082	100.125
1814	39.1117	YDL203C	YDL203C	31.8532	95.082	97.7375
1815	39.1332	YIL014W	MNT3	94.7257	95.0833	103.144
1816	39.1548	YLR048W	RPS0B	92.7617	95.0837	94.9409
1817	39.1764	YDR298C	ATP5	93.5333	95.088	100.858
1818	39.1979	YHR123W	EPT1	96.1516	95.0896	94.7075
1819	39.2195	YMR294W	JNM1	86.2939	95.0912	96.2719
1820	39.2411	YMR193W	MRPL24	101.399	95.095	102.5
1821	39.2626	YNL304W	YPT11	95.865	95.1046	94.4401
1822	39.2842	YKL149C	DBR1	90.0359	95.1054	92.7399
1823	39.3057	YMR251W-A	HOR7	94.3409	95.1072	91.6867
1824	39.3273	YMR136W	GAT2	99.6195	95.108	104.275
1825	39.3489	YMR135C	GID8	101.218	95.108	93.3625
1826	39.3704	YHL017W	YHL017W	91.818	95.1091	90.8228
1827	39.392	YLR450W	HMG2	94.1971	95.1211	102.8
1828	39.4135	YCR059C	YIH1	85.9245	95.1211	96.85
1829	39.4351	YHR076W	PTC7	94.2199	95.1271	81.2212
1830	39.4567	YGR104C	SRB5	72.8661	95.13	93.9484
1831	39.4782	YCL076W	YCL076W	92.2506	95.1341	102.763
1832	39.4998	YBR249C	ARO4	99.1742	95.1409	106.158
1833	39.5213	YDR101C	ARX1	102.914	95.1409	103.277
1834	39.5429	YJR131W	MNS1	84.7148	95.1471	96.175
1835	39.5645	YDR403W	DIT1	95.009	95.157	102.798
1836	39.586	YIR035C	YIR035C	91.5629	95.1611	99.4612
1837	39.6076	YLL043W	FPS1	26.2582	95.1683	93.5022
1838	39.6292	YBR210W	ERV15	97.5097	95.1691	93.7772
1839	39.6507	YPL113C	YPL113C	92.1861	95.1691	90.3577
1840	39.6723	YBR289W	SNF5	79.3341	95.1731	38.5875
1841	39.6938	YML082W	YML082W	102.747	95.1767	82.9249
1842	39.7154	YHR134W	WSS1	100.996	95.1773	93.7849
1843	39.737	YDL059C	RAD59	87.1063	95.1862	86.8125
1844	39.7585	YJR124C	YJR124C	95.7682	95.1862	100.25
1845	39.7801	YFL034C-A	RPL22B	95.9952	95.1895	102.351
1846	39.8016	YPL203W	TPK2	95.7335	95.1968	99.2403
1847	39.8232	YDR306C	YDR306C	97.6197	95.1979	101.49
1848	39.8448	YML095C	RAD10	99.3137	95.1992	96.3625
1849	39.8663	YIL025C	YIL025C	92.7667	95.2013	104.441
1850	39.8879	YDR108W	GSG1	99.9688	95.2047	102.023
1851	39.9094	YLR142W	PUT1	91.9417	95.209	100.501
1852	39.931	YMR106C	YKU80	102.206	95.2122	99.8875
1853	39.9526	YMR160W	YMR160W	93.7939	95.2122	86.8375
1854	39.9741	YOR171C	LCB4	94.124	95.2131	106.632
1855	39.9957	YOR104W	PIN2	92.8302	95.2131	104.458
1856	40.0172	YDL225W	SHS1	88.0795	95.2252	92.3125
1857	40.0388	YJR121W	ATP2	92.6538	95.2383	113.425
1858	40.0604	YPL195W	APL5	103.452	95.2478	98.4558
1859	40.0819	YDR522C	SPS2	90.2207	95.2513	89.775
1860	40.1035	YBR150C	TBS1	102.539	95.2513	96.25
1861	40.1251	YDR080W	VPS41	85.0577	95.2557	84.9827
1862	40.1466	YPL262W	FUM1	103.5	95.2605	101.034
1863	40.1682	YLR112W	YLR112W	93.5384	95.2638	95.6425
1864	40.1897	YER088C	DOT6	94.3918	95.2643	89.6875
1865	40.2113	YMR115W	FMP24	111.91	95.2643	102.2
1866	40.2329	YDL206W	YDL206W	97.7843	95.2643	99.3
1867	40.2544	YER069W	ARG5,6	82.5513	95.2647	87.9
1868	40.276	YPR146C	YPR146C	100.139	95.2669	86.3854
1869	40.2975	YGR079W	YGR079W	92.8302	95.2684	104.201
1870	40.3191	YKR056W	TRM2	94.5377	95.2713	97.5677
1871	40.3407	YAL018C	YAL018C	86.6809	95.273	88.0813
1872	40.3622	YPL225W	YPL225W	84.3241	95.2733	87.8207
1873	40.3838	YIL163C	YIL163C	89.4421	95.2773	99.3375
1874	40.4053	YBR246W	YBR246W	102.322	95.2812	98.5277
1875	40.4269	YJL148W	RPA34	105.513	95.2892	94.8783
1876	40.4485	YML041C	VPS71	88.9972	95.2904	90.75
1877	40.47	YPL017C	YPL017C	89.5116	95.2904	90.875
1878	40.4916	YDR421W	ARO80	100.015	95.2908	102.437
1879	40.5132	YOR003W	YSP3	93.8826	95.2924	93.808
1880	40.5347	YDR100W	TVP15	106.186	95.294	101.818
1881	40.5563	YGR148C	RPL24B	98.3122	95.2941	88.0385
1882	40.5778	YLL025W	YLL025W	91.5007	95.2992	95.4846
1883	40.5994	YHR015W	MIP6	89.2125	95.3025	91.26
1884	40.621	YFR048W	RMD8	110.153	95.3029	98.0994
1885	40.6425	YJL172W	CPS1	84.7427	95.3034	90.2625
1886	40.6641	YDR096W	GIS1	107.432	95.3067	99.3599
1887	40.6856	YDR102C	YDR102C	99.5793	95.3067	101.075
1888	40.7072	YDR337W	MRPS28	95.4045	95.3079	97.9373
1889	40.7288	YPL185W	YPL185W	93.3365	95.3115	95.0685
1890	40.7503	YIL134W	FLX1	97.1447	95.3164	96.675
1891	40.7719	YPR046W	MCM16	100.023	95.3164	97.6625
1892	40.7934	YOL088C	MPD2	97.4228	95.3164	85.15
1893	40.815	YMR191W	SPG5	100.926	95.3164	89.525
1894	40.8366	YPR133W-A	TOM5	97.5062	95.3164	101.325
1895	40.8581	YLR109W	AHP1	103.262	95.3282	98.6583
1896	40.8797	YPL261C	YPL261C	103.02	95.337	100.598
1897	40.9013	YBL029W	YBL029W	94.2087	95.3406	96.1988
1898	40.9228	YBL090W	MRP21	99.882	95.3411	97.5557
1899	40.9444	YOL151W	YOL151W	92.3201	95.3424	88.0375
1900	40.9659	YKL100C	YKL100C	95.4156	95.3454	99.6086
1901	40.9875	YDR185C	YDR185C	107.345	95.354	95.8339
1902	41.0091	YHR127W	YHR127W	98.98	95.3555	97.15
1903	41.0306	YJR115W	YJR115W	99.5639	95.3555	101.175
1904	41.0522	YBR195C	MSI1	40.8142	95.3673	101.232
1905	41.0737	YPL133C	YPL133C	86.8476	95.3673	90.9014
1906	41.0953	YER089C	PTC2	103.499	95.3685	88.2875
1907	41.1169	YDL157C	YDL157C	91.7501	95.3815	91.7375
1908	41.1384	YBL024W	NCL1	100.342	95.391	98.8913
1909	41.16	YMR318C	ADH6	104.43	95.3945	100.537
1910	41.1815	YKR027W	FMP50	80.5855	95.3945	87.325
1911	41.2031	YBR018C	GAL7	106.418	95.3945	97.1875
1912	41.2247	YKR055W	RHO4	89.9148	95.3945	92.5625
1913	41.2462	YKL216W	URA1	92.4105	95.3958	89.7142
1914	41.2678	YMR198W	YMR198W	80.3239	95.3966	96.4444
1915	41.2893	YJR082C	EAF6	93.2517	95.4076	96.1125
1916	41.3109	YPR115W	YPR115W	94.4965	95.4078	98.2605
1917	41.3325	YDR441C	APT2	87.8154	95.4206	92.375
1918	41.354	YJR147W	HMS2	92.5982	95.4206	88.4875
1919	41.3756	YBR048W	RPS11B	91.4998	95.4206	94.45
1920	41.3972	YDR505C	PSP1	91.3608	95.4336	87.2375
1921	41.4187	YPL027W	SMA1	92.3479	95.4336	88.7875
1922	41.4403	YER064C	YER064C	97.0752	95.4336	89.7375
1923	41.4618	YLL057C	JLP1	95.6353	95.444	97.8951
1924	41.4834	YLR023C	YLR023C	89.5309	95.444	95.9626
1925	41.505	YPL184C	YPL184C	81.7993	95.4516	78.5305
1926	41.5265	YHR136C	SPL2	96.4785	95.4528	97.7058
1927	41.5481	YOR369C	RPS12	96.4926	95.457	94.4613
1928	41.5696	YPR063C	YPR063C	95.3233	95.4597	96.7125
1929	41.5912	YIL037C	PRM2	84.2827	95.4635	92.5898
1930	41.6128	YJL166W	QCR8	92.78	95.4704	97.0952
1931	41.6343	YDL024C	DIA3	62.3717	95.4727	103.75
1932	41.6559	YHR194W	MDM31	98.98	95.4727	102.737
1933	41.6774	YDR357C	YDR357C	104.244	95.4734	104.551
1934	41.699	YPR127W	YPR127W	93.6285	95.4923	98.4934
1935	41.7206	YOR012W	YOR012W	97.8163	95.4936	97.291
1936	41.7421	YDR410C	STE14	97.0263	95.4977	100.982
1937	41.7637	YDR431W	YDR431W	104.393	95.4977	102.114
1938	41.7853	YPL183W-A	GON5	103.151	95.4987	105.65
1939	41.8068	YHL034C	SBP1	97.2352	95.5056	88.0135
1940	41.8284	YLR199C	YLR199C	104.704	95.5056	98.1038
1941	41.8499	YPL212C	PUS1	92.2339	95.5154	91.7435
1942	41.8715	YML063W	RPS1B	91.0315	95.526	86.6335
1943	41.8931	YOR347C	PYK2	5.37152	95.5265	86.9337
1944	41.9146	YER144C	UBP5	96.9332	95.5295	100.938
1945	41.9362	YLL061W	MMP1	96.6139	95.5341	100.357
1946	41.9577	YGL254W	FZF1	85.3057	95.5375	97.2391
1947	41.9793	YML111W	BUL2	105.348	95.5378	100.062
1948	42.0009	YDL211C	YDL211C	100.217	95.5378	101.787
1949	42.0224	YHR047C	AAP1'	95.4978	95.5405	85.8097
1950	42.044	YHR163W	SOL3	96.4042	95.5405	101.117
1951	42.0655	YCR015C	YCR015C	96.9762	95.5466	94.9222
1952	42.0871	YNL298W	YNL298W	97.8163	95.5472	99.8581
1953	42.1087	YAL015C	NTG1	92.8995	95.548	89.1092
1954	42.1302	YDR131C	YDR131C	101.387	95.549	102.906
1955	42.1518	YFL034W	YFL034W	100.648	95.5553	101.085
1956	42.1734	YLL047W	YLL047W	91.6434	95.5727	97.7843
1957	42.1949	YPR197C	YPR197C	101.076	95.5768	95.5759
1958	42.2165	YEL060C	PRB1	95.9913	95.589	82.293
1959	42.238	YMR170C	ALD2	85.6347	95.5938	91.4716
1960	42.2596	YNL052W	COX5A	95.9907	95.6029	97.7375
1961	42.2812	YJR116W	YJR116W	99.2024	95.6029	95.65
1962	42.3027	YBL009W	YBL009W	101.727	95.6051	103.168
1963	42.3243	YFR006W	YFR006W	100.316	95.6077	99.6382
1964	42.3458	YLL051C	FRE6	90.1367	95.6113	95.421
1965	42.3674	YLR092W	SUL2	102.392	95.6113	97.095
1966	42.389	YDR110W	FOB1	98.8626	95.6128	100.704
1967	42.4105	YIL005W	EPS1	97.3308	95.6134	100.954
1968	42.4321	YLR312W-A	MRPL15	91.2078	95.6263	104.55
1969	42.4536	YBL075C	SSA3	101.534	95.6263	95.6596
1970	42.4752	YHR167W	THP2	99.3462	95.6282	97.1474
1971	42.4968	YHR035W	YHR035W	93.3284	95.6282	98.0335
1972	42.5183	YNL027W	CRZ1	85.0902	95.629	103.3
1973	42.5399	YMR175W	SIP18	92.2923	95.629	109.675
1974	42.5614	YML109W	ZDS2	94.7116	95.629	98.7
1975	42.583	YLR255C	YLR255C	99.3493	95.6328	91.8311
1976	42.6046	YMR204C	YMR204C	110.03	95.6333	94.6223
1977	42.6261	YLR258W	GSY2	94.9042	95.6389	100.687
1978	42.6477	YDL231C	BRE4	94.6699	95.642	103.987
1979	42.6693	YPR009W	SUT2	90.2624	95.642	87.7125
1980	42.6908	YML107C	YML107C	99.7447	95.642	95.6125
1981	42.7124	YBL044W	YBL044W	102.322	95.6429	102.205
1982	42.7339	YGR206W	YGR206W	92.7664	95.651	97.1157
1983	42.7555	YDR132C	YDR132C	95.2322	95.6511	97.4779
1984	42.7771	YNR060W	FRE4	90.8464	95.655	105.1
1985	42.7986	YFL013W-A	YFL013W-A	70.1438	95.655	86.75
1986	42.8202	YNL144C	YNL144C	82.2956	95.655	97.9375
1987	42.8417	YOL160W	YOL160W	87.4678	95.655	97.6375
1988	42.8633	YOR227W	YOR227W	92.2817	95.6582	102.789
1989	42.8849	YMR020W	FMS1	91.8469	95.6604	92.4518
1990	42.9064	YGR036C	CAX4	95.7898	95.6655	102.854
1991	42.928	YOR306C	MCH5	92.6538	95.668	95.25
1992	42.9495	YDL118W	YDL118W	95.8239	95.668	107.925
[truncated: 2,646 more rows]

## Sheet: Unsorted Data
Order	ORF name	Gene name	Growth at pH 2.7	Growth at pH 4.0	Growth at pH 7.0		pHv at pH 2.7	pHv at pH 4.0	pHv at pH 7.0
1	YAL002W	VPS8	71.8869	86.4214	92.6089		5.27062	5.43346	6.11831
2	YAL004W	YAL004W	103.178	96.242	93.3798		5.35377	5.18949	6.05069
3	YAL005C	SSA1	96.7462	98.1537	95.35		5.28518	5.28923	6.13182
4	YAL007C	ERP2	101.414	97.0669	96.0597		5.25389	5.28874	6.07915
5	YAL008W	FUN14	107.313	102.383	96.1454		5.28403	5.27718	6.07171
6	YAL009W	SPO7	111.814	105.683	101.64		5.22778	5.30506	6.05075
7	YAL010C	MDM10	54.0216	86.788	74.486		4.89515	5.22749	6.0066
8	YAL011W	SWC1	108.712	106.128	99.2535		5.28113	5.36003	5.97981
9	YAL012W	CYS3	100.37	111.087	109.112		5.33492	5.33601	5.71687
10	YAL013W	DEP1	93.9182	93.0732	100.967		5.16187	5.25719	5.95097
11	YAL014C	SYN8	106.751	101.048	98.6539		5.19925	5.262	6.06302
12	YAL015C	NTG1	92.8995	95.548	89.1092		5.3762	5.32628	6.07804
13	YAL016W	TPD3	96.6581	97.2569	91.8
14	YAL017W	PSK1	89.1288	96.2813	88.9868		5.12944	5.34427	6.1664
15	YAL018C	YAL018C	86.6809	95.273	88.0813		5.18724	5.33147	6.1534
16	YAL019W	FUN30	95.5603	95.8492	91.5443		5.27783	5.29233	6.09771
17	YAL020C	ATS1	91.972	88.6343	80.4087		4.95582	5.33826	6.26299
18	YAL021C	CCR4	42.2989	86.8928	90.7611		4.9885	5.29155	5.98655
19	YAL022C	FUN26	61.8823	81.1837	80.9104		4.77156	5.33946	6.10443
20	YAL023C	PMT2	89.5089	91.4102	91.5932		5.87023	5.8601	6.05387
21	YAL024C	LTE1	100.426	100.278	93.3125		5.28097	5.32421	5.59242
22	YAL026C	DRS2	24.2512	86.4868	88.7298		5.01926	5.64546	6.07611
23	YAL027W	YAL027W	95.1148	101.086	89.6125		5.24352	5.31604	5.7189
24	YAL028W	FRT2	104.364	99.0703	98.2501		5.29421	5.28601	6.1133
25	YAL029C	MYO4	96.3509	99.1882	98.1645		5.30509	5.31402	6.1344
26	YAL030W	SNC1	98.586	98.3894	92.4131		5.33089	5.30108	6.09056
27	YAL031C	FUN21	106.371	107.909	100.441		5.43465	5.34838	6.07575
28	YAL034C	FUN19	99.8023	102.37	99.4371		5.43129	5.31016	6.09119
29	YAL035W	FUN12	99.179	103.169	100.808		5.27068	5.25377	5.99886
30	YAL036C	FUN11	92.7779	94.9849	95.6926		5.30414	5.25611	6.04127
31	YAL037W	YAL037W	101.809	101.82	103.708		5.27003	5.26525	5.94643
32	YAL039C	CYC3	45.6317	90.8364	89.15
33	YAL040C	CLN3	102.889	100.877	98.1645		5.42135	5.3143	5.77793
34	YAL042W	ERV46	100.715	98.3894	97.8341		5.34554	5.3398	6.06061
35	YAL043C-a	YAL043C-a	100.775	103.575	101.04		5.33009	5.32644	5.98945
36	YAL044C	GCV3	104.379	104.059	106.131		5.09417	5.26272	5.847
37	YAL045C	YAL045C	101.52	97.9966	99.9878		5.35929	5.29122	6.04249
38	YAL046C	YAL046C	104.044	106.979	106.645		5.32037	5.33744	5.97086
39	YAL047C	SPC72	90.749	97.1657	107.162		5.32555	5.3455	5.79472
40	YAL048C	GON1	99.3462	99.0965	97.883		5.27509	5.30938	6.10938
41	YAL049C	YAL049C	102.448	101.231	92.4988		5.42362	5.3186	6.04953
42	YAL051W	OAF1	89.9042	97.6038	87.861		5.35494	5.32634	6.15361
43	YAL053W	YAL053W	101.368	100.223	99.535		5.21928	5.29115	6.05159
44	YAL054C	ACS1	96.8805	94.9127	106.55		5.32488	5.3376	5.75549
45	YAL055W	PEX22	99.7111	96.7003	94.2731		5.14314	5.15898	5.95324
46	YAL056W	GPB2	90.4668	93.0339	88.3015		5.3657	5.20277	4.27649
47	YAL058C-A	YAL058C-A	93.1822	96.4755	107.875		5.32348	5.35504	5.7014
48	YAL058W	CNE1	99.5895	91.3186	100.122		5.34179	5.34597	5.76906
49	YAL059W	ECM1	99.8784	96.5562	98.4092		5.26219	5.23314
50	YAL060W	BDH1	94.6024	94.6183	100.098		5.19295	5.24844	5.91933
51	YAL061W	YAL061W	89.2352	94.0291	91.9726		5.23092	5.26722	6.06825
52	YAL062W	GDH3	80.6751	90.6901	89.8801		5.33519	5.31493	5.99151
53	YAL064C-A	YAL064C-A	103.93	101.229	105.25		5.32895	5.32355	5.69116
54	YAL065C	YAL065C	94.572	94.291	95.9741		5.24027	5.28909	6.05246
55	YAL066W	YAL066W	95.5451	94.8933	97.418		5.2321	5.25998	6.09826
56	YAL067C	SEO1	94.9825	97.1324	98.8742		5.38266	5.27216	6.0347
57	YAL068C	YAL068C	97.9018	93.5053	100.11		5.31626	5.28908	6.0821
58	YAR002C-A	ERP1	80.8218	92.8681	84.65		5.29267	5.32259	5.55429
59	YAR002W	NUP60	100.426	98.5989	95.7293		5.38307	5.28494	5.98124
60	YAR003W	SWD1	96.4878	93.2303	90.9814		5.23092	5.27252	6.06727
61	YAR014C	BUD14	111.297	96.3467	100.967		5.42512	5.37154	5.93974
62	YAR015W	ADE1	108.955	101.309	101.334		5.33211	5.2508	5.95281
63	YAR018C	KIN3	108.606	98.2454	98.4337		5.4753	5.33742	5.96966
64	YAR020C	PAU7	101.885	94.2124	92.2418		5.31068	5.20977	6.07377
65	YAR023C	YAR023C	100.669	93.8065	85.744		5.31228	5.24179	6.10273
66	YAR027W	UIP3	102.144	96.7919	97.6138		5.28927	5.2719	6.01497
67	YAR028W	YAR028W	97.7497	97.2371	98.8008		5.26916	5.25803	5.94479
68	YAR029W	YAR029W	101.612	95.6789	97.9564		5.26321	5.28514	5.97559
69	YAR030C	YAR030C	88.1253	92.6411	89.2193		5.36451	5.33421	6.08398
70	YAR031W	PRM9	89.0528	90.8734	89.4273		5.33782	5.17807	5.92761
71	YAR035W	YAT1	90.8317	93.8588	89.6598		5.34076	5.32325	6.06941
72	YAR037W	YAR037W	93.0211	92.4971	91.0181		5.35316	5.33089	6.09221
73	YAR040C	YAR040C	108.925	100.786	101.211		5.32686	5.25017	6.04019
74	YAR042W	SWH1	98.8749	98.2716	98.5071		5.36132	5.34163	6.06145
75	YAR043C-a	YAR043C-a	100.76	100.969	98.6907		5.31966	5.34487	6.03517
76	YAR044W	OSH1	89.889	93.5839	87.2981		5.27644	5.28135	6.16958
77	YAR047C	YAR047C	102.144	94.4612	96.3289		5.28222	5.28413	6.07747
78	YAR050W	FLO1	94.4057	90.602	99.9625		5.31944	5.36572	5.99658
79	YBL001C	ECM15	95.9655	96.3355	93.75		5.1252	5.24036	6.17769
80	YBL002W	HTB2	98.6899	97.8844	102.339		5.00666	5.23698	6.02508
81	YBL003C	HTA2	106.431	97.6074	104.264		4.97058	5.1953	6.07202
82	YBL005W	PDR3	109.186	97.9222	102.68		5.08957	5.22414	6.05415
83	YBL006C	LDB7	95.2211	87.1427	89.3519		5.00682	5.2471	6.10151
84	YBL007C	SLA1	102.471	89.359	82.5536		4.84421	5.31468	6.22472
85	YBL008W	HIR1	104.496	92.3183	96.479		5.1704	5.21817	6.1024
86	YBL009W	YBL009W	101.727	95.6051	103.168		4.81396	5.20785	6.04654
87	YBL010C	YBL010C	94.7893	96.0836	95.3095		5.18602	5.26507	6.14367
88	YBL011W	SCT1	93.9556	93.5273	98.6598		5.24363	5.21155	6.05283
89	YBL012C	YBL012C	92.4073	93.6784	97.6974		5.28114	5.20745	6.09378
90	YBL013W	FMT1	97.5138	99.0303	100.841		5.03629	5.24461	6.08165
91	YBL015W	ACH1	87.5986	98.577	93.1896		5.16479	5.26874	6.17445
92	YBL016W	FUS3	89.1023	106.8	96.6009		5.28731	5.29137	6.21102
93	YBL017C	PEP1	95.2211	99.4837	98.5989		5.20816	5.3331	6.07755
94	YBL019W	APN2	94.2385	97.3681	99.8294		4.9251	5.13805	6.02079
95	YBL021C	HAP3	96.9332	94.711	99.6832		4.99156	5.15776	6.04042
96	YBL022C	PIM1	87.1073	83.6922	84.6735		5.06677	5.30923	6.04066
97	YBL024W	NCL1	100.342	95.391	98.8913		5.05292	5.24691	6.06292
98	YBL025W	RRN10	98.9876	96.0332	102.217		4.7143	5.21237	6.02932
99	YBL027W	RPL19B	94.0301	93.0739	96.0648		5.25895	5.28431	6.14355
100	YBL028C	YBL028C	97.5584	95.0762	97.1248		5.09879	5.23227	6.11229
101	YBL029W	YBL029W	94.2087	95.3406	96.1988		5.10046	5.21589	6.13178
102	YBL031W	SHE1	83.1472	81.0351	92.2149		4.89056	5.08921	6.08293
103	YBL032W	HEK2		43.4958	31.7008			5.20397	6.16874
104	YBL033C	RIB1
105	YBL036C	YBL036C	94.968	93.3006	98.6477		4.89631	5.12693	6.06478
106	YBL037W	APL3	83.177	90.4042	88.4625		5.17196	5.22038	6.1875
107	YBL038W	MRPL16	95.7868	92.8221	99.0741		5.05478	5.20024	6.01865
108	YBL039C	URA7	94.7	91.9406	97.9776		5.07282	5.21544	6.01934
109	YBL042C	FUI1	94.6851	96.3103	98.9522		5.12388	5.25893	6.05402
110	YBL043W	ECM13	96.3079	92.0413	97.6852		5.05567	5.18565	6.05217
111	YBL044W	YBL044W	102.322	95.6429	102.205		4.63087	5.11667	6.02503
112	YBL045C	COR1	94.5809	93.905	95.7968		5.27728	5.20227	6.13368
113	YBL046W	YBL046W
114	YBL047C	EDE1	95.757	96.474	92.4342		4.98967	5.23628	6.26321
115	YBL048W	YBL048W	95.2955	94.2199	97.1857		5.13804	5.22453	6.1417
116	YBL049W	MOH1	101.563	96.751	101.206		5.04641	5.23276	6.07074
117	YBL051C	PIN4	95.9952	93.1621	93.7378		5.14309	5.21293	6.10391
118	YBL052C	SAS3	96.8885	93.9176	99.3665		5.15149	5.20447	6.08771
119	YBL053W	YBL053W	93.4048	91.3991	99.1228		4.96595	5.05527	6.03919
120	YBL054W	YBL054W	95.6379	91.185	96.211		5.03384	5.19068	6.05321
121	YBL055C	YBL055C	100.566	95.0006	100.585		4.9359	5.05541	6.02677
122	YBL056W	PTC3	99.7902	96.3751	100.468		5.00527	5.16084	5.97524
123	YBL057C	PTH2	96.2507	94.319	98.9035		5.00899	5.03867	6.03119
124	YBL058W	SHP1	66.8589	73.4252	70.0514		4.91143	5.27457	6.31237
125	YBL059W	YBL059W	99.5149	96.5177	99.2119		5.00065	5.13556	5.97146
126	YBL060W	YBL060W	95.7394	91.2646	91.5134		5.01652	5.09145	6.01112
127	YBL061C	SKT5	99.2265	99.3344	95.7967		4.96896	5.1687	6.06689
128	YBL062W	YBL062W	90.6135	90.492	93.9692		4.8597	5.00735	6.08796
129	YBL063W	KIP1	98.5973	97.8369	101.028		5.02629	5.11678	5.98138
130	YBL064C	PRX1	100.642	96.7792	99.2347		4.92254	5.10272	6.00576
131	YBL065W	YBL065W	99.0692	97.112	99.0634		4.97359	5.08062	6.0176
132	YBL066C	SEF1	98.0991	97.8845	99.3147		5.04154	5.15574	5.97924
133	YBL067C	UBP13	96.4604	93.5584	92.9069		5.13374	5.25706	6.11849
134	YBL068W	PRS4	99.7116	99.2631	100.994		5.02996	5.18502	5.93388
135	YBL069W	AST1	101.429	96.6366	96.9846		5.10555	5.13275	5.99463
136	YBL070C	YBL070C	101.363	97.2546	97.5899		5.03199	5.11937	5.9802
137	YBL071C	YBL071C	94.861	92.7145	89.7202		5.08599	5.17108	6.18303
138	YBL072C	RPS8A	104.68	108.415	109.549		5.17683	5.26862	5.96324
139	YBL075C	SSA3	101.534	95.6263	95.6596		5.06233	5.14649	6.01965
140	YBL078C	ATG8	96.3949	94.7112	94.8943		5.12571	5.11986	6.02913
141	YBL079W	NUP170	85.4352	82.6955	84.5574		4.91842	5.18912	6.13086
142	YBL080C	PET112	96.7357	93.9149	96.916		5.04343	4.9953	5.90481
143	YBL081W	YBL081W	96.8406	93.701	96.1051		5.04724	5.09473	6.07631
144	YBL082C	RHK1	77.3991	92.7502	96.8932		5.47716	5.17014	5.91813
145	YBL083C	YBL083C	73.689	91.7043	91.9931		5.19873	5.46919	6.01806
146	YBL085W	BOI1	99.6592	96.1136	97.5785		5.14004	5.19463	6.00849
147	YBL086C	YBL086C	105.506	101.248	98.6636		5.16001	5.18142	6.01516
148	YBL087C	RPL23A	94.7693	92.2154	96.6305		5.14068	5.12634	6.06147
149	YBL088C	TEL1	103.736	100.309	99.9657		5.08482	5.09337	5.96814
150	YBL089W	AVT5	104.667	100.986	100.605		5.04362	5.11836	5.96676
151	YBL090W	MRP21	99.882	95.3411	97.5557		5.01557	4.95682	5.93258
152	YBL091C	MAP2	102.006	97.1001	99.4517		5.07523	5.09523	6.02319
153	YBL091C-A	SCS22	102.359	98.2857	104.325		5.29163	5.33071	5.67961
154	YBL093C	ROX3	88.3854	84.8718	90.125			5.36503	5.66233
155	YBL094C	YBL094C	99.6854	97.6111	99.4746		5.06385	5.04979	5.97181
156	YBL095W	YBL095W	105.807	98.0122	102.537		5.31448	5.31912	5.72201
157	YBL096C	YBL096C	101.344	58.7865	103.638		5.31442	5.32616	5.7502
158	YBL098W	BNA4	97.0613	57.3149	101.812		5.30427	5.33928	5.9487
159	YBL099W	ATP1	91.2774	87.1639	101.15
160	YBL100C	YBL100C	98.9383	92.1127	101.338			5.33329	5.77319
161	YBL101C	ECM21	101.928	101.867	105.825		5.32019	5.31635	5.7666
162	YBL102W	SFT2	101.288	97.8559	101.025		5.29159	5.32549	5.87506
163	YBL103C	YBL103C	74.5791	68.1631	75.8625		5.30295	5.32941	5.69842
164	YBL104C	YBL104C	107.392	108.548	103.475		5.30271	5.30155	5.66037
165	YBL106C	SRO77	101.594	98.3638	100.463		5.31663	5.31894	5.79467
166	YBL107C	YBL107C	107.739	98.8847	103.487		5.31897	5.31369	5.78654
167	YBR001C	NTH2	96.1993	98.3508	102.537		5.32985	5.32732	5.86657
168	YBR003W	COQ1	97.0196	93.6885	102.263		5.2948	5.31547	5.71609
169	YBR005W	YBR005W	94.7255	68.645	97.9125		5.31931	5.33682	5.86163
170	YBR006W	UGA2	106.21	103.899	105.987		5.37279	5.28839	5.75048
171	YBR007C	YBR007C	97.6591	93.3369	98.6375		5.25366	5.30079	5.9248
172	YBR008C	FLR1	108.81	105.175	104.625		5.29836	5.27648	5.75048
173	YBR009C	HHF1	108.17	102.453	98.9125		5.28109	5.28336	5.68386
174	YBR010W	HHT1	107.447	103.43	99.875		5.29534	5.27984	5.73283
175	YBR012C	YBR012C	111.535	103.768	100.213		5.30286	5.27938	5.7574
176	YBR013C	YBR013C	101.232	103.951	100.963		5.30134	5.28937	5.72295
177	YBR014C	YBR014C	102.498	105.24	101.425		5.28712	5.2772	5.71527
178	YBR015C	MNN2	99.1746	89.3518	87.9125		5.27181	5.28074	5.79254
179	YBR016W	YBR016W	97.2003	98.5592	103.438		5.29565	5.29221	5.77945
180	YBR018C	GAL7	106.418	95.3945	97.1875		5.29187	5.29406	5.84035
181	YBR019C	GAL10	108.476	91.5136	105.3		5.30954	5.28769	5.78245
182	YBR020W	GAL1	67.6273	103.612	94.9875		5.26509	5.31606	5.57998
183	YBR020W	YBR020W	104.625	100.278	107.525		5.36895	5.30569	5.78638
184	YBR021W	YBR021W		23.4026	21.9625			5.32317	5.75331
185	YBR022W	YBR022W	107.85	103.065	105.9		5.30372	5.28361	5.70791
186	YBR023C	CHS3	88.2325	102.167	100.963		5.28592	5.28426	5.71047
187	YBR024W	SCO2	99.9115	106.607	101.975		5.29602	5.28935	5.72927
188	YBR025C	YBR025C	99.8142	102.87	106.213		5.27156	5.30049	5.69266
189	YBR026C	ETR1	96.1993	101.502	103.4		5.30238	5.282	5.63214
190	YBR027C	YBR027C	104.959	99.5229	102.612		5.28817	5.28341	5.6957
191	YBR028C	YBR028C	106.961	98.7936	97.7125		5.28609	5.28755	5.73159
192	YBR030W	YBR030W	105.139	100.682	102.588		5.29504	5.28537	5.70411
193	YBR031W	RPL4A	88.4132	97.7127	100.65		5.30353	5.2905	5.78009
194	YBR032W	YBR032W	103.221	94.9778	103.138		5.30595	5.29099	5.78365
195	YBR033W	EDS1	105.487	87.2421	105.338		5.29683	5.30083	5.75719
196	YBR034C	HMT1	91.9308	99.4838	97.225		5.26545	5.30694	5.8364
197	YBR035C	PDX3	20.2437	62.2506	64.425			5.30963	5.7409
198	YBR036C	CSG2	81.3363	108.314	105.062		5.25706	5.30247	5.70517
199	YBR037C	SCO1
200	YBR039W	YBR039W	93.5019	89.8206	89.575			5.32428	5.6645
201	YBR040W	FIG1	105.376	104.758	105.463		5.30213	5.29029	5.67617
202	YBR041W	FAT1	93.6827	104.732	106.65		5.33882	5.30247	5.70519
203	YBR042C	YBR042C	88.01	96.2671	102.662		5.28507	5.30044	5.70321
204	YBR043C	YBR043C	104.75	97.6085	103.225		5.30293	5.29898	5.67986
205	YBR044C	TCM62	93.9469	90.589	98.975		5.30312	5.30055	5.72325
206	YBR045C	GIP1	94.9062	94.1834	102.575		5.29495	5.30061	5.78762
207	YBR046C	ZTA1	99.0495	94.9518	104.662		5.31352	5.29197	5.74314
208	YBR047W	FMP23	109.839	95.0429	105.737		5.30806	5.30307	5.66287
209	YBR048W	RPS11B	91.4998	95.4206	94.45		5.2909	5.30319	5.7056
210	YBR050C	REG2	98.9244	101.398	104.138		5.35431	5.31079	5.74386
211	YBR051W	YBR051W	104.611	101.88	101.412		5.33188	5.30232	5.64188
212	YBR052C	YBR052C	100.579	104.341	97.7125		5.28899	5.30684	5.67742
213	YBR053C	YBR053C	99.4249	103.469	105.513		5.3486	5.30927	5.73104
214	YBR054W	YRO2	105.682	100.643	98.2625		5.29992	5.29948	5.6468
215	YBR056W	YBR056W	105.807	105.357	96.35		5.30889	5.3137	5.65936
216	YBR057C	MUM2	101.858	98.4289	103.875		5.31597	5.2979	5.71285
217	YBR058C	UBP14	94.8923	92.5815	102.862		5.32289	5.31552	5.81878
218	YBR059C	AKL1	100.913	100.552	102.025		5.28149	5.30173	5.72186
219	YBR062C	YBR062C	90.3458	86.7211	100.412		5.31639	5.31233	5.75099
220	YBR063C	YBR063C	91.5971	102.635	97.7875		5.36744	5.32034	5.79543
221	YBR064W	YBR064W	104.555	99.6792	99.425		5.30416	5.30599	5.70695
222	YBR065C	ECM2	105.348	103.899	103.062		5.29716	5.2956	5.65401
223	YBR066C	NRG2	100.76	104.211	105.175		5.29601	5.31241	5.71744
224	YBR067C	TIP1	101.969	104.133	102		5.29596	5.30182	5.68661
225	YBR068C	BAP2	91.2078	109.277	100.925		5.29045	5.30705	5.61228
226	YBR069C	TAT1	95.9212	101.802	96.2		5.296	5.30712	5.60504
227	YBR071W	YBR071W	103.29	98.8196	102.612		5.33102	5.30346	5.68324
228	YBR072W	HSP26	96.4217	96.5536	104.213		5.30098	5.31373	5.70593
229	YBR073W	RDH54	90.5683	97.2959	100.438		5.30323	5.30795	5.50633
230	YBR074W	YBR074W	107.489	98.1294	104.438		5.30368	5.31065	5.54286
231	YBR075W	YBR075W	105.07	88.1146	105.4		5.24694	5.31349	5.50866
232	YBR075W	YBR075W	26.7506	99.1061	91.925		5.30528	5.32528	5.84738
233	YBR076W	ECM8	95.9212	104.381	104.275		5.2989	5.31626	5.70402
234	YBR077C	YBR077C	79.0144	96.2671	90.8125		5.27974	5.33262	5.67488
235	YBR078W	ECM33	85.6742	91.6309	103.737		5.29258	5.32469	5.74181
236	YBR081C	YBR081C	42.9205	72.3566	70.5625		5.28952	5.34112	5.5101
237	YBR083W	TEC1	92.4731	93.5453	86.05		5.2905	5.32011	5.54328
238	YBR084C-A	RPL19A	87.2036	88.349	91.4375		5.29602	5.3128	5.43115
239	YBR084W	MIS1	93.9052	91.8002	87.15		5.29458	5.31363	5.44562
240	YBR085W	YBR085W	85.7715	98.8978	92.6375		5.2843	5.31514	5.45085
241	YBR090C	YBR090C	88.0656	93.8057	91.85		5.28501	5.31813	5.50281
242	YBR090C-A	YBR090C-A	67.8775	86.7862	77.0875		5.29701	5.32406	5.55409
243	YBR092C	PHO3	85.3683	97.908	87.875		5.29195	5.32094	5.50249
244	YBR093C	PHO5	100.078	102.167	103.775		5.28454	5.32284	5.51895
245	YBR094W	YBR094W	101.399	104.341	97.2		5.29534	5.31333	5.49845
246	YBR095C	YBR095C	93.3351	92.8941	100.412		5.30247	5.3065	5.3594
247	YBR096W	YBR096W	95.6014	98.9759	97.6125		5.294	5.32249	5.50913
248	YBR097W	YBR097W	90.3875	90.0811	90.0625
249	YBR098W	MMS4	101.469	98.0252	99.9125		5.29712	5.31644	5.47535
250	YBR099C	YBR099C	79.0005	81.2254	86.85		5.30747	5.32427	5.56308
251	YBR100W	YBR100W	92.5704	93.988	88.6375		5.28535	5.31494	5.44822
252	YBR100W	YBR100W	91.625	98.2857	97.3		5.29329	5.32037	5.49652
253	YBR101C	FES1	80.1545	96.228	96.225		5.29384	5.3162	5.49303
254	YBR103W	SIF2	64.3599	83.7779	82.3875		5.29402	5.3244	5.58201
255	YBR104W	YMC2	82.1566	76.1854	85.9625		5.29462	5.32316	5.54919
256	YBR105C	VID24	86.1191	86.2393	81.45		5.27743	5.32415	5.44796
257	YBR106W	PHO88	85.9245	86.6039	83.7375		5.29546	5.33473	5.53813
258	YBR107C	IML3	103.971	96.5406	101.3		5.31243	5.32982	5.48674
259	YBR108W	YBR108W	78.1523	84.7156	85.7625		5.29139	5.32674	5.57705
260	YBR111C	YSA1	90.2624	90.3806	86.7375		5.28843	5.31854	5.54533
261	YBR112C	CYC8	97.1725	95.9806	89.85		5.29057	5.33519	5.38364
262	YBR113W	YBR113W	91.1939	92.8029	88.8125		5.29288	5.32122	5.46832
263	YBR114W	RAD16	88.2881	97.908	89.525		5.29618	5.32365	5.52928
264	YBR115C	YBR115C	91.2078	94.9778	90.775		5.29858	5.32006	5.48704
265	YBR116C	YBR116C	78.6112	86.4216	84.225		5.29213	5.31867	5.52871
266	YBR117C	TKL2	72.146	68.0069	76.025		5.29476	5.32404	5.57087
267	YBR119W	MUD1	71.8818	72.3045	81.95		5.29877	5.32013	5.46797
268	YBR120C	CBP6	82.6988	96.762	90.4625		5.28888	5.32201	5.50124
269	YBR125C	PTC4	79.9598	92.4253	68.25		5.28934	5.34073	5.69847
270	YBR126C	TPS1	106.71	115.437	119.487		5.28459	5.31428	5.33948
271	YBR127C	VMA2
272	YBR128C	ATG14	40.3901	63.7353	79.1875		5.26017	5.31532	5.59141
273	YBR129C	OPY1	76.3727	90.8234	86.6		5.26877	5.31198	5.57188
274	YBR130C	SHE3	62.6776	101.893	95.325		5.30548	5.32058	5.53354
275	YBR131W	CCZ1	68.4059	96.5536	83.3625		5.2812	5.34302	5.42404
276	YBR132C	AGP2	95.7543	97.6866	95.4375		5.24668	5.30938	5.51455
277	YBR133C	HSL7	94.1693	93.3369	87.75		5.27871	5.3136	5.54011
278	YBR134W	YBR134W	80.6967	96.5406	93.325		5.2785	5.30677	5.49639
279	YBR137W	YBR137W	87.871	82.9444	81.9375		5.27972	5.3139	5.5725
280	YBR138C	YBR138C	93.488	96.1759	90.1		5.26618	5.31018	5.55236
281	YBR139W	YBR139W	97.8816	100.708	93.7875		5.26967	5.30775	5.57628
282	YBR141C	YBR141C	88.0239	98.468	89		5.28161	5.31398	5.59553
283	YBR144C	YBR144C	84.7705	97.6475	91.275		5.2736	5.30381	5.59947
284	YBR145W	ADH5	62.8305	100.981	100.2		5.28472	5.31061	5.5498
285	YBR146W	MRPS9	38.8468	77.0189	80.7125		5.2656	5.30763	5.39618
286	YBR147W	YBR147W	79.1117	88.3751	89.0625		5.2915	5.32742	5.6107
287	YBR148W	YSW1	96.2271	95.668	93.6125		5.28592	5.32225	5.52552
288	YBR149W	ARA1	80.9748	76.2505	71.025		5.28722	5.3249	5.601
289	YBR150C	TBS1	102.539	95.2513	96.25		5.28493	5.31824	5.45663
290	YBR151W	APD1	106.752	98.9499	96.4875		5.2742	5.3133	5.5092
291	YBR156C	SLI15	71.1171	87.1379	89.6375		5.29789	5.33001	5.57848
292	YBR157C	ICS2	94.8089	89.7165	92.2875		5.28333	5.31116	5.50133
293	YBR158W	AMN1	90.2207	85.8746	87.675		5.27462	5.321	5.55982
294	YBR159W	YBR159W	104.889	91.8522	96.9		5.273	5.31567	5.48744
295	YBR161W	YBR161W	78.4026	85.3407	82.1125		5.2739	5.31975	5.55553
296	YBR162C	TOS1	72.9107	78.8161	89.6		5.27653	5.30892	5.47655
297	YBR162W-A	YSY6	68.0444	100.565	100.938		5.2859	5.32756	5.51214
298	YBR163W	DEM1	59.8273	83.9081	78.275		5.28619	5.32765	5.67738
299	YBR164C	ARL1	118.181	101.307	99.8875		5.26246	5.3325	5.52542
300	YBR165W	YBR165W	110.687	98.0773	98.5		5.29707	5.32287	5.51572
301	YBR166C	TYR1
302	YBR168W	YBR168W	89.9565	75.6254	58.4		5.27984	5.31707	5.46029
303	YBR169C	SSE2	82.4347	87.0728	80.075		5.28539	5.32281	5.58028
304	YBR170C	NPL4	80.224	86.5128	96.2375		5.29824	5.32829	5.63125
305	YBR171W	SEC66	76.9288	81.1602	97.8875		5.31639	5.36306	5.58531
306	YBR172C	SMY2	97.3254	91.2271	114.237		5.2867	5.32014	5.48248
307	YBR173C	UMP1	104.996	102.069	100.507		5.22067	5.08652	5.97335
308	YBR174C	YBR174C	93.7966	86.5601	92.3272		4.97415	5.11392	5.97215
309	YBR175W	SWD3	90.6203	89.3348	88.5452		4.97067	5.12475	6.03192
310	YBR176W	ECM31	91.1423	99.1948	101.027		5.23909	5.164	5.88266
311	YBR177C	EHT1	105.875	100.929	103.323		5.30001	5.16638	5.94657
312	YBR178W	YBR178W	103.639	101.883	102.38		5.30221	5.14039	5.78089
313	YBR179C	FZO1	28.9196	84.2077	76.9875		5.26613	5.32672	5.58204
314	YBR180W	DTR1	105.667	99.8018	100.64		5.18031	5.1718	5.87343
315	YBR181C	RPS6B	99.5676	97.7332	102.151		5.13343	5.15466	5.74052
316	YBR182C	SMP1	105.16	99.5788	102.888		5.15113	5.13501	5.84591
317	YBR183W	YPC1	103.534	99.1948	102.755		5.27455	5.1108	5.90394
318	YBR184W	YBR184W	103.385	99.3187	99.9396		5.28101	5.13522	5.94522
319	YBR185C	MBA1	102.058	97.9809	100.024		5.17819	5.08265	5.92198
320	YBR186W	PCH2	102.938	98.7861	101.74		5.20536	5.15108	5.89864
321	YBR187W	YBR187W	104.22	100.359	101.522		5.18798	5.13166	5.97823
322	YBR188C	NTC20	86.7432	100.681	96.6651		5.03881	5.14687	5.88595
323	YBR189W	RPS9B	25.7912	85.4318	59.475		5.28027	5.35632	5.53545
324	YBR191W	RPL21A	31.0607	88.2188			5.27301	5.3235
325	YBR194W	SOY1	98.8518	96.2839	88.1827		5.153	5.1737	5.97411
326	YBR195C	MSI1	40.8142	95.3673	101.232		5.12602	5.18639	5.84973
327	YBR197C	YBR197C	101.446	98.3897	100.181		5.10282	5.15262	5.8203
328	YBR199W	KTR4	102.714	98.8109	102.368		5.16015	5.1248	5.88171
329	YBR200W	BEM1	95.7203	85.0118	87.8202		5.28975	5.14413	5.8652
330	YBR201W	DER1	103.206	102.539	106.126		5.26937	5.12072	5.90241
331	YBR203W	COS111	102.744	100.632	102.465		5.24073	5.09206	5.87535
332	YBR204C	YBR204C	96.4957	97.374	100.423		5.34384	5.13472	5.98048
333	YBR205W	KTR3	102.893	99.6779	101.704		5.27045	5.11822	5.87514
334	YBR206W	YBR206W	101.983	99.6036	101.402		5.24179	5.12701	5.87861
335	YBR207W	FTH1	102.744	100.867	102.501		5.22373	5.13724	5.87222
336	YBR208C	DUR1,2	78.6907	91.5521	86.1769		4.93081	5.12426	6.14096
337	YBR209W	YBR209W	96.108	99.4178	103.178		5.16989	5.12075	5.83723
338	YBR210W	ERV15	97.5097	95.1691	93.7772		5.27404	5.16307	6.02565
339	YBR212W	NGR1	97.793	97.6217	103.275		5.22637	5.15665	5.76493
340	YBR213W	MET8	99.0605	97.2996	100.121		5.22227	5.17921	5.91578
341	YBR214W	SDS24	100.85	99.6656	102.876		5.25261	5.1361	5.87666
342	YBR215W	HPC2	99.9254	95.8008	103.275		5.25114	5.14306	5.86834
343	YBR216C	YBP1	97.7334	99.0338	100.399		5.27022	5.16373	5.90128
344	YBR217W	ATG12	101.521	99.6036	99.9396		5.16897	5.1521	5.89063
345	YBR218C	PYC2	99.0605	97.5598	99.1179		5.2132	5.15638	5.90417
346	YBR219C	YBR219C	99.5974	96.7546	99.1058		5.22028	5.14363	5.89483
347	YBR220C	YBR220C	90.4712	97.9314	89.8743		5.16937	5.15205	5.91458
348	YBR221C	PDB1	95.0343	88.2695	98.6467		5.01198	5.17136	5.88159
349	YBR222C	PCS60	98.7176	93.2367	96.5684		5.25534	5.21634	6.01221
350	YBR223C	TDP1	103.849	94.7711	100.986		5.2783	5.16945	5.94176
351	YBR224W	YBR224W	98.0991	93.7125	94.2901		5.22585	5.19337	6.0731
352	YBR225W	YBR225W	95.5438	90.843	92.6386		5.32547	5.17249	6.05266
353	YBR226C	YBR226C	107.682	96.7351	104.916		5.15234	5.17772	5.93088
354	YBR227C	MCX1	100.639	90.2308	93.5604		5.1458	5.12872	5.77827
355	YBR228W	SLX1	101.371	95.8041	99.5519		5.28289	5.17147	5.88948
356	YBR229C	ROT2	93.4871	94.3375	105.684		5.41716	5.20676	5.73662
357	YBR230C	YBR230C	102.571	97.156	102.893		5.26035	5.13218	5.91372
358	YBR231C	AOR1	101.122	89.7845	98.4893		5.1375	4.7826	5.68653
359	YBR232C	YBR232C	78.5555	86.669	80.325		5.29469	5.37143	5.80246
360	YBR233W	PBP2	101.994	96.1485	106.235		5.2295	5.11539	5.86336
361	YBR235W	YBR235W	103.288	96.0592	104.839		5.2496	5.15965	5.8669
362	YBR238C	YBR238C	109.785	97.7681	104.673		5.22677	5.13592	5.9387
363	YBR239C	YBR239C	108.741	95.9571	102.164		5.25919	5.10699	5.83715
364	YBR240C	THI2	108.741	97.7809	98.2717		5.25421	5.13174	6.00181
365	YBR241C	YBR241C	102.602	98.916	93.0867		5.35236	5.18644	6.04901
366	YBR242W	YBR242W	107.152	97.9339	101.933		5.31337	5.12278	5.73302
367	YBR244W	GPX2	108.149	98.6991	98.7582		5.2801	5.14033	5.76633
368	YBR245C	ISW1	100.062	94.2354	96.3385		5.27342	5.1069	6.0158
369	YBR246W	YBR246W	102.322	95.2812	98.5277		5.2789	5.13037	5.98345
370	YBR248C	HIS7	113.509	98.4441	103.738		4.88967	4.71327	5.25585
371	YBR249C	ARO4	99.1742	95.1409	106.158		5.16841	5.08222	5.81112
372	YBR250W	YBR250W	100.67	96.9647	104.673		5.26115	5.15197	5.88232
373	YBR251W	MRPS5	67.0016	83.7388	96.55		5.27331	5.30892	5.43302
374	YBR255W	YBR255W	99.0963	94.9751	99.1038		5.051	5.12531	5.96917
375	YBR258C	SHG1	109.037	96.7734	103.06		5.333	5.13233	5.83309
376	YBR259W	YBR259W	112.823	97.8702	102.714		5.30654	5.12535	5.81694
377	YBR260C	RGD1	20.4113	100.523	102.906		4.18751	5.0421	5.78801
378	YBR261C	YBR261C	107.853	96.3398	102.048		5.22912	5.09716	5.80051
379	YBR262C	FMP51	112.995	97.5641	101.127		5.23598	5.06799	5.57798
380	YBR263W	SHM1	96.65	96.7224	90.7694		5.39838	5.13865	5.87903
381	YBR264C	YPT10	114.6	100.051	99.6671		5.2627	5.10372	5.80474
382	YBR266C	YBR266C	106.217	88.1138	103.777		5.18912	5.07805	5.76575
383	YBR267W	YBR267W	97.2889	85.4483	100.397		4.57592	4.70588	5.73992
384	YBR268W	MRPL37
385	YBR269C	FMP21	103.902	100.552	99.8375		5.27397	5.3396	5.75677
386	YBR270C	YBR270C	100.509	95.6811	88.625		5.28602	5.31785	5.4925
387	YBR271W	YBR271W	107.628	104.784	108.037		5.29678	5.32855	5.69654
388	YBR272C	HSM3	88.6496	78.3082	80.8375		5.28576	5.31982	5.52577
389	YBR273C	YBR273C	103.93	102.635	107.575		5.29218	5.32539	5.67173
390	YBR274W	CHK1	107.461	102.297	106.9		5.27287	5.32323	5.72144
391	YBR275C	RIF1	84.9095	94.0141	84.6875		5.28351	5.31818	5.48829
392	YBR276C	PPS1	87.5651	84.4681	75.0625		5.28299	5.3144	5.49948
393	YBR277C	YBR277C	105.292	101.958	104.75		5.27679	5.32647	5.70768
394	YBR278W	DPB3	102.303	100.083	103.487		5.28274	5.32593	5.73695
395	YBR279W	PAF1		54.2935	43.9125			5.36616	5.65362
396	YBR280C	YBR280C	84.687	86.9946	77.95		5.28846	5.31423	5.46679
397	YBR281C	YBR281C	107.739	95.8764	107.525		5.29027	5.32819	5.67957
398	YBR282W	MRPL27	104.361	99.6661	104.925			5.3418	5.56569
399	YBR283C	SSH1	92.918	95.8634	99.2875		5.27436	5.32465	5.75049
400	YBR284W	YBR284W	103.957	97.8038	102.875		5.28729	5.33331	5.69073
401	YBR285W	YBR285W	97.4228	96.2801	94.85		5.31171	5.34221	5.76653
402	YBR286W	APE3	101.816	100.968	100.312		5.2813	5.34396	5.85313
403	YBR287W	ZSP1	93.4741	89.443	88.8625		5.29136	5.32129	5.43626
404	YBR288C	APM3	108.893	104.706	106.525		5.28814	5.31946	5.53794
405	YBR289W	SNF5	79.3341	95.1731	38.5875		5.30528	5.32842	5.61836
406	YBR290W	BSD2	106.099	106.542	104.55		5.27473	5.37075	5.82199
407	YBR291C	CTP1	86.564	94.3397	99.0625		5.27741	5.34368	5.90483
408	YBR292C	YBR292C	85.3405	96.5145	96.5375		5.28223	5.34072	5.90239
409	YBR293W	YBR293W	105.251	103.651	105.775		5.29451	5.3274	5.74776
410	YBR294W	SUL1	98.8548	101.021	92.0125		5.29215	5.30737	5.55324
411	YBR295W	PCA1	105.862	102.961	103.912		5.29164	5.33099	5.76593
412	YBR296C	PHO89	88.8998	97.9731	97.875		5.27817	5.33544	5.89882
413	YBR297W	MAL33	101.886	104.784	105.975		5.28982	5.32766	5.77338
414	YBR298C	MAL31	88.8859	92.1257	97.7		5.30031	5.3442	5.83006
415	YBR299W	MAL32	99.8837	99.4708	86.3375		5.28517	5.32642	5.56699
416	YBR300C	YBR300C	88.5244	92.6597	96.775		5.30418	5.34472	5.79909
417	YBR301W	DAN3	93.0431	96.8531	88.125		5.28278	5.31221	5.56333
418	YCL001W	RER1	85.2494	92.6513	90.1787		5.42872	5.32809	6.14272
419	YCL001W-A	YCL001W-A	88.3159	93.2197	96.6125		5.29432	5.34855	5.76358
420	YCL002C	YCL002C	84.0982	97.7928	87.9419		5.4084	5.29284	6.01284
421	YCL003W	YCL003W	97.4674	77.2267	84.381		5.16694	5.14446	5.9346
422	YCL005W	YCL005W	103.024	101.376	95.6807		5.21082	5.28895	6.08085
423	YCL006C	YCL006C	93.6549	96.5666	103.263		5.3298	5.33473	5.67447
424	YCL006C	YCL006C	100.051	51.6368	103.15		5.30346	5.30717	5.72923
425	YCL007C	CWH36		76.7982	31.8421			6.33006	6.43939
426	YCL008C	STP22	83.7606	85.0688	92.2741		5.17268	5.32662	6.12595
427	YCL009C	ILV6	96.1627	92.4825	98.2388		5.29427	5.20511	5.96864
428	YCL010C	SGF29	95.3372	99.3015	95.25			5.30708	5.46096
429	YCL011C	GBP2	98.1274	101.571	104.384		5.46373	5.30602	5.86704
430	YCL012W	YCL012W	96.5618	98.9224	103.638		5.37395	5.2495	5.89584
431	YCL013W	YCL013W	98.1888	96.5983	101.993		5.38436	5.27118	5.90651
432	YCL014W	BUD3	94.6585	100.052	101.196		5.35411	5.32105	6.07769
433	YCL016C	DCC1	93.0929	94.7286	98.7531		5.56595	5.51484	5.99578
434	YCL022C	YCL022C	94.8367	90.8104	100.487		5.32723	5.36014	5.93532
435	YCL023C	YCL023C	94.6838	93.376	102.15		5.32842	5.35308	5.90012
436	YCL023C	YCL023C	89.2891	90.003	92.3375		5.32165	5.32717	5.94635
437	YCL024W	KCC4	102.517	102.272	102.687		5.43657	5.2888	5.95091
438	YCL025C	AGP1	121.658	113.347	104.551		5.56906	5.37417	5.89266
439	YCL026C	YCL026C	100.921	99.6105	93.5596		5.46843	5.2856	6.10717
440	YCL026C-A	FRM2	106.335	104.367	97.975		5.28188	5.30784	5.52465
441	YCL027W	FUS1	109.946	96.2088	87.1706		5.57057	5.35712	6.04318
442	YCL028W	RNQ1	105.925	98.6627	93.521		5.36863	5.28594	6.11634
443	YCL029C	BIK1	103.484	91.9372	98.9587		5.441	5.2832	5.9596
444	YCL030C	HIS4	103.222	93.172	97.3824		4.95895	4.87605	5.64322
445	YCL032W	STE50	101.19	95.9978	96.5731		4.3423	4.86626	5.86716
446	YCL033C	YCL033C	100.752	98.6367	99.8586		5.35574	5.28753	6.03844
447	YCL034W	LSB5	102.855	101.337	101.093		5.40307	5.27006	5.96159
448	YCL035C	GRX1	105.501	105.917	104.963		5.29814	5.3253	5.49827
449	YCL036W	GFD2	104.436	102.415	103.034		5.39871	5.28411	5.87725
450	YCL037C	SRO9	78.1888	94.3391	94.6651		4.37188	5.16266	6.05006
451	YCL038C	ATG22	93.2517	91.4225	93.7875		5.27375	5.31927	5.89275
452	YCL038C	YCL038C	93.8495	95.7462	105.5		5.31472	5.32698	5.87303
453	YCL039W	GID7	97.8358	96.5593	99.9357		5.19086	5.16804	6.05073
454	YCL040W	GLK1	93.7682	101.272	96.1949		5.36552	5.26044	6.11954
455	YCL042W	YCL042W	87.4597	101.246	92.2741		5.34438	5.29302	6.10943
456	YCL044C	YCL044C	93.9678	101.974	103.779		5.28932	5.24387	5.87936
457	YCL045C	YCL045C	95.165	100.623	102.764		5.38267	5.29631	5.93791
458	YCL046W	YCL046W	99.1711	102.83	96.3106		5.30679	5.34214	6.09256
459	YCL047C	YCL047C	96.0553	98.3641	97.0176		5.36932	5.26558	6.05375
460	YCL048W	YCL048W	96.2241	98.1563	101.337		5.37245	5.28196	5.86022
461	YCL049C	YCL049C	100.967	102.09	101.157		5.36015	5.27704	5.93596
462	YCL050C	APA1	101.182	98.7666	102.095		5.27018	5.26621	5.96523
463	YCL051W	LRE1	99.8926	103.168	103.509		5.35943	5.25885	5.93764
464	YCL055W	KAR4	102.533	100.792	101.568		5.31393	5.25104	5.94522
465	YCL056C	YCL056C	101.09	99.7533	104.319		5.32617	5.26228	5.94952
466	YCL057W	PRD1	101.781	102.467	106.26		5.3624	5.30275	5.97737
467	YCL058C	FYV5	97.9233	68.2804	107.425		5.32845	5.35289	5.79186
468	YCL060C	YCL060C	80.1381	81.719	73.8655		5.41128	5.42098	6.04279
469	YCL061C	MRC1	86.5695	69.6832	80.1003		5.3902	5.38383	6.0506
470	YCL062W	YCL062W	86.3392	98.429	98.136		5.38839	5.39981	5.99206
471	YCL063W	VAC17	101.934	104.986	108.651		5.37406	5.29742	5.89305
472	YCL064C	CHA1	98.6646	98.1953	104.075		5.34549	5.2672	5.91665
473	YCL069W	YCL069W	96.9609	100.312	99.3444		5.40678	5.27394	5.96441
474	YCL074W	YCL074W	98.8131	72.1743	106.812		5.32587	5.34531	5.80593
475	YCL075W	YCL075W	96.4078	89.3388	106.188		5.32902	5.33725	5.77734
476	YCL076W	YCL076W	92.2506	95.1341	102.763		5.32607	5.35264	5.86412
477	YCR001W	YCR001W	93.9064	96.7541	91.5799		5.37936	5.32979	6.12154
478	YCR002C	CDC10	78.2257	84.4916	88.6697		4.09327	4.87262	5.70309
479	YCR003W	MRPL32	44.144	72.3696	76.625		5.26811	5.32363	5.61053
480	YCR004C	YCP4	100.384	98.9224	102.532		5.42513	5.2683	5.95766
481	YCR005C	CIT2	96.6692	96.1568	99.7558		5.36232	5.23945	5.9593
482	YCR006C	YCR006C	102.671	98.0265	102.982		5.30117	5.24064	5.93594
483	YCR007C	YCR007C	95.9325	98.1433	102.43		5.36743	5.30101	5.98844
484	YCR008W	SAT4	91.2049	89.3274	77.0793		5.30061	5.29253	6.06683
485	YCR009C	RVS161	51.9724	87.8343	94.2795		5.40396	5.2768	6.01299
486	YCR010C	ADY2	100.031	98.8315	101.26		5.42144	5.31013	5.98924
487	YCR011C	ADP1	94.6585	99.4677	98.8687		5.53904	5.30691	6.03549
488	YCR014C	POL4	98.8795	97.3124	98.8945		5.4511	5.29185	6.06
489	YCR015C	YCR015C	96.9762	95.5466	94.9222		5.42584	5.2843	6.05141
490	YCR016W	YCR016W	96.7613	97.5071	99.1773		5.35189	5.268	5.95807
491	YCR017C	CWH43
492	YCR019W	MAK32	102.379	99.7014	102.25		5.42119	5.26152	5.9078
493	YCR020C	PET18	93.185	96.3646	92.4926		5.41548	5.30755	6.11522
494	YCR020C-A	MAK31	99.8772	97.2734	106.389		5.29819	5.26988	5.83393
495	YCR020W-B	HTL1
496	YCR021C	HSP30	99.3093	100.26	105.271		5.35607	5.26772	5.89454
497	YCR022C	YCR022C	102.379	99.5066	107.147		5.44924	5.29554	5.95909
498	YCR023C	YCR023C	102.594	98.1693	99.5372		5.37526	5.29356	6.07455
499	YCR024C	YCR024C	91.0271	96.2671	98.7625		5.29639	5.33394	5.72654
500	YCR024C-A	PMP1	104.305	102.609	105.862		5.31314	5.34095	5.811
501	YCR025C	YCR025C	87.4261	90.576	97.325		5.27001	5.3523	5.92253
502	YCR026C	YCR026C	83.9501	88.6746	97.05		5.28308	5.34217	5.85428
503	YCR027C	RHB1	107.294	109.264	104.438		5.3027	5.33265	5.71748
504	YCR028C	FEN2	93.4602	87.5025	93.9375			5.35127	5.60006
505	YCR028C-A	RIM1
506	YCR030C	SYP1	104.806	104.354	94.7875		5.27534	5.29989	5.47536
507	YCR031C	RPS14A	100.273	103.912	104.975		5.29949	5.33521	5.74816
508	YCR032W	BPH1	98.549	103.417	88.3125		5.27286	5.30809	5.51821
509	YCR033W	SNT1	88.1073	99.4708	91.35		5.27703	5.3146	5.53889
510	YCR034W	FEN1
511	YCR036W	RBK1	84.2143	91.3704	96.25		5.28597	5.34229	5.97655
512	YCR037C	PHO87	104.569	99.4968	105.35		5.27729	5.34374	5.77233
513	YCR043C	YCR043C	98.6463	83.27	97.3625		5.29014	5.33838	5.78752
514	YCR044C	PER1	103.763	85.0281	100.95			5.37083	5.70239
515	YCR045C	YCR045C	91.0827	97.0094	99.275		5.30545	5.36411	5.96691
516	YCR046C	IMG1	89.6367	99.3796	96.525
517	YCR047C	BUD23	77.8465	91.4876	81.35		5.30967	5.33746	5.53524
518	YCR048W	ARE1	90.3597	97.4652	83.8875		5.28004	5.31246	5.54977
519	YCR049C	YCR049C	88.6913	93.415	99.275		5.2953	5.35799	5.98105
520	YCR050C	YCR050C	90.9715	93.8578	99.1625		5.2917	5.3516	5.94166
521	YCR051W	YCR051W	94.1971	87.5937	94.8625		5.28518	5.35439	5.89453
522	YCR053W	THR4
523	YCR059C	YIH1	85.9245	95.1211	96.85		5.29504	5.35611	5.97276
524	YCR060W	TAH1	101.594	105.097	99.525		5.28671	5.31397	5.49467
525	YCR061W	YCR061W	89.3587	91.8262	97.225		5.31896	5.35433	5.9705
526	YCR062W	YCR062W	99.0773	97.895	93.75		5.28857	5.31922	5.51836
527	YCR063W	BUD31	56.4905	81.004	92.375			5.36631	5.73437
528	YCR065W	HCM1	96.7276	91.9825	98.3875		5.29621	5.34435	5.79727
529	YCR066W	RAD18	100.871	93.4932	100.138		5.29725	5.34537	5.71378
530	YCR067C	SED4	92.9597	90.3676	81.6625		5.2775	5.30926	5.5466
531	YCR068W	ATG15	84.1309	94.5741	94.425		5.30003	5.3595	5.87811
532	YCR069W	CPR4	95.2399	101.125	89.85		5.28886	5.31021	5.46418
533	YCR071C	IMG2	92.6121	85.9397	98.225			5.33431	5.5299
534	YCR073C	SSK22	84.2421	72.5129	67.775		5.29014	5.31653	5.59865
535	YCR073W-A	SOL2	101.371	97.4131	97.15		5.30282	5.34567	5.84247
536	YCR075C	ERS1	81.4336	80.9519	79.2875		5.28616	5.3103	5.49621
537	YCR076C	YCR076C	102.442	101.62	105.463		5.3199	5.3516	5.8538
538	YCR077C	PAT1	87.2036	95.7852	110.138		5.29266	5.36082	5.85537
539	YCR079W	YCR079W	88.1073	93.962	95.2375		5.31705	5.36283	6.00698
540	YCR081W	SRB8
541	YCR082W	YCR082W	97.6035	102.31	103.325		5.29989	5.3453	5.83843
542	YCR083W	TRX3	98.2153	99.7443	88.4375		5.27831	5.31228	5.51356
543	YCR084C	TUP1	81.4753	83.4653	72.3625		5.28183	5.33358	5.35225
544	YCR085W	YCR085W	99.8559	99.2885	103.263		5.32557	5.33778	5.77756
545	YCR086W	CSM1	76.8176	86.7993	91.9		5.28607	5.34884	5.96877
546	YCR087C-A	YCR087C-A	83.8528	92.1518	95.125		5.31388	5.35565	5.96751
547	YCR087W	YCR087W	80.6967	89.482	94.0375		5.32484	5.35927	5.93285
548	YCR088W	ABP1	80.9053	92.6467	87.4		5.28386	5.30966	5.49248
549	YCR089W	FIG2	80.1823	99.1582	75.7		5.28767	5.30768	5.50019
550	YCR090C	YCR090C	100.851	99.831	113.341		4.87685	4.76526	5.61309
551	YCR091W	KIN82	101.076	103.648	112.491		4.81888	4.79119	5.50469
552	YCR092C	MSH3	97.9167	101.535	109.122		4.89243	4.79038	5.60766
553	YCR094W	CDC50	102.428	93.9099	86.9125			5.34583	5.63659
554	YCR095C	YCR095C		34.6937				5.34173
555	YCR098C	GIT1	109.427	105.466	120.641		4.90055	4.7501	5.50792
556	YCR099C	YCR099C	113.108	104.226	108.78		4.8833	4.77232	5.55884
557	YCR100C	YCR100C	114.062	106.353	114.477		4.92055	4.79082	5.55825
558	YCR101C	YCR101C	111.892	103.888	109.451		4.91416	4.75925	5.59334
559	YCR102C	YCR102C	103.247	98.7322	103.945		4.8457	4.81771	5.59605
560	YCR102W-A	YCR102W-A	87.5651	78.9854	73.5875		5.28584	5.33659	5.5952
561	YCR105W	ADH7	101.823	105.339	110.985		4.75173	4.77471	5.46775
562	YCR106W	RDS1	102.951	98.5491	109.684		4.76981	4.78496	5.64478
563	YCR107W	AAD3	98.9661	101.216	91.175		5.28142	5.32811	5.56076
564	YDL001W	RMD1	90.0956	93.4541	110.263		5.31198	5.32292	5.50308
565	YDL002C	NHP10		60.9353	94.3			5.34053	5.6282
566	YDL005C	MED2	64.777	90.5239	97.925		5.34651	5.34351	5.50377
567	YDL006W	PTC1	73.5085	93.949	107.175		5.28633	5.33148	5.38847
568	YDL009C	YDL009C	64.4016	101.06	101.237		5.29188	5.32242	5.54234
569	YDL010W	YDL010W	96.5747	95.6811	99.425		5.29058	5.32264	5.52142
570	YDL011C	YDL011C	113.287	94.2225	93.025		5.29264	5.32501	5.56085
571	YDL012C	YDL012C	113.023	92.829	98.3625
572	YDL013W	HEX3	108.421	88.0886	87.3375		5.29713	5.31864	5.54876
573	YDL018C	ERP3	118.097	89.1304	93.7125		5.29384	5.31576	5.50833
574	YDL019C	OSH2	119.293	91.2923	89.4		5.30525	5.32747	5.51551
575	YDL020C	RPN4
576	YDL021W	GPM2	101.079	90.9276	95.925		5.29619	5.32025	5.54037
577	YDL022W	GPD1	91.625	90.2374	87.725		5.32787	5.32961	5.54577
578	YDL023C	SRF4	76.3171	84.6504	83.5		5.29725	5.32396	5.59228
579	YDL024C	DIA3	62.3717	95.4727	103.75		5.28943	5.32476	5.58127
580	YDL025C	YDL025C	93.6688	99.5619	108.075		5.30311	5.32878	5.56387
581	YDL026W	YDL026W	98.9939	99.7964	111.375		5.29078	5.32873	5.50846
582	YDL027C	YDL027C	94.9062	100.122	108.513		5.30044	5.32046	5.52031
583	YDL032W	YDL032W	63.4701	83.0877	93.65		5.30194	5.32649	5.4432
584	YDL033C	YDL033C	102.414	94.6392	112.987		5.28636	5.32419	5.52073
585	YDL034W	YDL034W	95.5597	88.5313	105.1		5.31762	5.3377	5.53596
586	YDL035C	GPR1	79.2507	74.297	97.9625		5.30281	5.32859	5.58643
587	YDL036C	YDL036C	97.4506	93.376	105.525		5.30035	5.32088	5.49941
588	YDL037C	BSC1	96.0741	93.5843	104.2		5.29797	5.32726	5.5066
589	YDL038C	YDL038C	88.5523	90.1592	89.4625		5.29744	5.32582	5.49435
590	YDL039C	PRM7	83.5748	93.2067	91.7125		5.2867	5.32376	5.53108
591	YDL040C	NAT1	62.7193	96.6187	98.2625		5.29579	5.32305	5.51124
592	YDL041W	YDL041W	30.5741	90.4457	99.325		5.31543	5.33323	5.53507
593	YDL042C	SIR2	88.6496	93.415	103.037		5.31381	5.32695	5.52017
594	YDL044C	MTF2	78.9448	84.6244	92.8625		5.29883	5.31233	5.53475
595	YDL045W-A	MRP10	75.9417	85.1063	89.575		5.29921	5.31461	5.5451
596	YDL046W	NPC2	96.4495	97.9341	96.4125		5.29807	5.31424	5.50868
597	YDL047W	SIT4	62.8722	64.5688	57.4			5.348	5.51538
598	YDL048C	STP4	95.5736	93.1546	90.6625		5.29572	5.31627	5.50934
599	YDL049C	KNH1	98.0067	94.2485	96.1125		5.30233	5.32247	5.51372
600	YDL050C	YDL050C	97.7565	88.5574	87.625		5.29305	5.32485	5.52117
601	YDL051W	LHP1	97.7008	91.6178	91.75		5.29738	5.3267	5.53346
602	YDL052C	SLC1	63.0391	83.9863	87.1125		5.31938	5.31926	5.45716
603	YDL053C	PBP4	86.8004	93.2067	89.3875		5.29242	5.33028	5.49766
604	YDL054C	MCH1	47.467	94.0401	84.2625		5.29757	5.32565	5.67858
605	YDL056W	MBP1	43.9077	102.948	87.7875		5.29568	5.30107	5.62592
606	YDL057W	YDL057W	54.8637	106.933	90.5875		5.30177	5.32396	5.58535
607	YDL059C	RAD59	87.1063	95.1862	86.8125		5.29185	5.32336	5.58417
608	YDL061W	YDL061W	98.9661	90.1723	86.9125		5.28397	5.3568	5.52036
609	YDL062W	YDL062W	82.2956	94.3266	95.325		5.29562	5.31954	5.52064
610	YDL063C	YDL063C	74.0369	87.6197	91.0125		5.29925	5.32677	5.55299
611	YDL065C	PEX19	91.1383	93.5192	82.65		5.29326	5.31759	5.45589
612	YDL066W	IDP1	85.8689	97.0094	90.8625		5.30851	5.3234	5.58865
613	YDL067C	COX9
614	YDL068W	YDL068W	81.4753	84.1295	86.7125		5.29355	5.31502	5.63167
615	YDL069C	CBS1	83.6999	89.4951	82.525		5.29258	5.32832	5.4712
616	YDL070W	BDF2	85.0346	98.2336	86.125		5.29635	5.33278	5.59656
617	YDL071C	YDL071C	63.7482	87.9713	77.375		5.30113	5.33711	5.69053
618	YDL072C	YDL072C	53.6263	95.9415	92.275		5.27101	5.33594	5.66918
619	YDL073W	YDL073W	82.5598	93.5973	91.675		5.29653	5.32668	5.50935
620	YDL074C	BRE1	55.976	79.1417	75.5625		5.28902	5.32241	5.60162
621	YDL075W	RPL31A	38.805	91.7871	97.9625		5.27017	5.31612	5.42301
622	YDL076C	RXT3	86.9672	88.0104	88.025		5.29318	5.31627	5.51166
623	YDL077C	VAM6	79.7652	85.3667	90.525		5.2869	5.33279	5.49673
624	YDL078C	MDH3	89.6089	90.5239	83.1375		5.29227	5.32937	5.57104
625	YDL079C	MRK1	91.9725	93.1285	92.275		5.29261	5.32704	5.56109
626	YDL080C	THI3	88.2881	92.7248	97.725		5.29678	5.32204	5.50848
627	YDL081C	RPP1A	81.4892	89.1955	86.725		5.28761	5.33065	5.51443
628	YDL082W	RPL13A	83.3523	88.909	97.75		5.30053	5.33041	5.47784
629	YDL083C	RPS16B	91.8752	96.7099	89.1375		5.31856	5.32926	5.55895
630	YDL085W	NDE2	98.8966	106.269	100.475		5.27956	5.32856	5.55564
631	YDL086W	YDL086W	96.2271	103.104	95.725		5.28187	5.31261	5.59743
632	YDL088C	ASM4	96.6025	102.557	98.4625		5.27506	5.32354	5.51999
633	YDL089W	YDL089W	102.039	104.016	91.925		5.27707	5.30713	5.57858
634	YDL090C	RAM1	70.5609	96.6969	90.6375		5.27706	5.33258	5.51531
635	YDL091C	YDL091C
636	YDL093W	PMT5
637	YDL094C	YDL094C	101.608	99.6401	83.975		5.28895	5.326	5.5429
638	YDL095W	PMT1	55.7814	85.0672	92.575		5.30742	5.33246	5.47991
639	YDL096C	YDL096C	94.1415	96.9052	96.125		5.29662	5.32432	5.72883
640	YDL099W	YDL099W	98.257	96.1238	97.925
641	YDL100C	ARR4	95.365	98.2206	106.513		5.28422	5.324	5.73328
642	YDL101C	DUN1	93.4046	96.0066	105.662		5.32759	5.31563	5.67012
643	YDL104C	QRI7	99.9393	100.213	107.138		5.31998	5.315	5.70936
644	YDL106C	PHO2	90.4431	92.4513	99.3625		5.30118	5.32493	5.63297
645	YDL107W	MSS2	95.087	93.0504	102.362		5.30385	5.31697	5.64883
646	YDL109C	YDL109C	101.636	101.034	104.062		5.29725	5.31908	5.72326
647	YDL110C	YDL110C	105.125	99.9136	103.475		5.30082	5.30578	5.52886
648	YDL112W	TRM3	96.241	97.5694	102.9		5.28887	5.32502	5.79056
649	YDL113C	ATG20	98.9244	92.4253	100.362		5.27243	5.3221	5.77439
650	YDL114W	YDL114W	96.8805	94.6132	99.1625			5.30717	5.56511
651	YDL115C	IWR1	93.5159	97.2048	99.1125			5.33161	5.5008
652	YDL116W	NUP84	87.4817	100.929	97.9125			5.33203	5.68638
653	YDL117W	CYK3	96.5886	99.3536	106.725		5.30033	5.32593	5.69017
654	YDL118W	YDL118W	95.8239	95.668	107.925		5.30047	5.33869	5.59628
655	YDL119C	YDL119C	89.164	90.9536	101.213			5.33628	5.73807
656	YDL121C	YDL121C	97.7287	96.775	101.15		5.31667	5.32435	5.86636
657	YDL122W	UBP1	94.9618	96.0717	101.3		5.32265	5.32311	5.82492
658	YDL123W	SNA4	102.762	101.385	107.263		5.3156	5.32029	5.74681
659	YDL124W	YDL124W	101.955	98.455	102.412		5.32643	5.32137	5.7534
660	YDL125C	HNT1	99.5778	99.9396	103.638		5.29893	5.32159	5.69363
661	YDL127W	PCL2	101.191	97.8038	101.175		5.30931	5.31969	5.74786
662	YDL128W	VCX1	96.1158	92.8681	97.3375		5.29726	5.33472	5.89887
663	YDL129W	YDL129W	93.4741	91.6829	111.162			5.33402	5.85461
664	YDL130W	RPP1B	94.1693	92.6597	101.8		5.31437	5.33078	5.69676
665	YDL130W-A	STF1	90.9028	90.9283	97.6852		4.87621	4.83054	5.79057
666	YDL131W	LYS21	84.5758	97.5824	107.037		5.30199	5.33883	5.95959
667	YDL133C-A	RPL41B	94.1415	92.5294	85.125		5.28407	5.34037	5.61754
668	YDL133W	YDL133W	87.287	97.1917	105.05		5.31442	5.3222	5.84145
669	YDL134C	PPH21	80.2101	92.0085	92.65			5.33475	5.90228
670	YDL134C-A	YDL134C-A	95.4624	100.135	105.475		5.32091	5.30948	5.79463
671	YDL135C	RDI1	96.5607	99.2233	102.75		5.30448	5.32496	5.88368
672	YDL136W	RPL35B	93.8912	89.3258	101.2		5.32214	5.31955	5.78041
673	YDL137W	ARF2	99.9254	98.9238	97.475		5.32566	5.32684	5.85702
674	YDL138W	RGT2	103.109	105.605	101.825		5.30971	5.31335	5.73919
675	YDL142C	CRD1	101.135	96.5406	100.037		5.31358	5.32156	5.7192
676	YDL144C	YDL144C	98.2292	97.4131	100.35		5.30975	5.33659	5.92132
677	YDL146W	YDL146W	92.4175	95.8243	103.737		5.34336	5.33635	5.74118
678	YDL149W	ATG9	107.03	101.893	101.412		5.26639	5.30246	5.84299
679	YDL151C	BUD30	104.361	97.3871	92.625		5.28288	5.29053	5.73912
680	YDL154W	MSH5	107.586	101.62	98.7375		5.2837	5.29394	5.7369
681	YDL155W	CLB3	107.906	102.505	100.237		5.27289	5.282	5.62433
682	YDL156W	YDL156W	105.751	101.932	96.1875		5.27737	5.28704	5.75356
683	YDL157C	YDL157C	91.7501	95.3815	91.7375		5.29767	5.2788	5.72119
684	YDL158C	YDL158C	108.226	101.997	98.075		5.28845	5.28559	5.74812
685	YDL159W	STE7	105.751	98.3508	96.8375		5.27577	5.28769	5.81986
686	YDL160C	DHH1	35.6489	67.0432	70.725			5.30892	5.70351
687	YDL161W	ENT1	103.221	53.1214	96.6		5.27332	5.30409	5.80748
688	YDL162C	YDL162C	99.6335	51.3112	97.1125		5.26357	5.30735	5.84806
689	YDL167C	NRP1	102.553	60.5055	105.075		5.28288	5.30907	5.9216
690	YDL168W	SFA1	106.307	102.128	105.25		5.29105	5.31663	5.88156
691	YDL169C	UGX2	109.269	103.664	103.05		5.2945	5.30578	5.79172
692	YDL170W	UGA3	108.226	101.346	105.787		5.29169	5.2892	5.69817
693	YDL171C	GLT1	105.237	101.646	99.8		5.28494	5.29783	5.77106
694	YDL172C	YDL172C	110.617	117.13	101.138		5.27779	5.28502	5.65679
695	YDL173W	YDL173W	112.258	112.846	102.763		5.27527	5.28527	5.72322
696	YDL174C	DLD1	105.07	102.896	98.8		5.28878	5.28306	5.71719
697	YDL175C	AIR2	103.721	100.747	93.25		5.2555	5.29054	5.84616
698	YDL176W	YDL176W	103.86	102.987	99.925		5.28699	5.29165	5.70646
699	YDL177C	YDL177C	104.792	97.4652	99.2625		5.29233	5.29401	5.73663
700	YDL178W	DLD2	91.5693	50.8033	89.4		5.25622	5.30856	5.97035
701	YDL179W	PCL9	101.622	103.104	105		5.27846	5.30715	5.85776
702	YDL180W	YDL180W	102.053	97.1657	98.8		5.27388	5.30659	5.76769
703	YDL181W	INH1	105.195	99.4057	101.338		5.27412	5.30989	5.77949
704	YDL182W	LYS20	107.016	101.528	99.8375		5.27488	5.30162	5.76825
705	YDL183C	YDL183C	106.321	102.154	97.775		5.27885	5.30044	5.68701
706	YDL184C	RPL41A	107.531	102.232	98.9375		5.27348	5.30435	5.73052
707	YDL185W	TFP1		68.8013				5.48159
708	YDL186W	YDL186W	103.193	100.734	98.1875		5.29325	5.30193	5.67719
709	YDL187C	YDL187C	103.957	104.654	99.95		5.29114	5.29877	5.65774
710	YDL188C	PPH22	105.32	97.5434	98.4625		5.26894	5.30438	5.8286
711	YDL189W	RBS1	102.943	96.1238	99.175		5.29321	5.30128	5.69141
712	YDL190C	UFD2	106.418	93.949	101.25		5.28173	5.30345	5.73562
713	YDL191W	RPL35A	93.4185	90.016	92.2125		5.30958	5.34275	5.70684
714	YDL192W	ARF1	90.61	83.3221	92.375			5.37754	5.79404
715	YDL194W	SNF3	77.7074	71.9138	73.6		5.27863	5.32902	5.94609
716	YDL197C	ASF2	101.747	96.2801	99.8125		5.3131	5.33578	5.82561
717	YDL198C	YHM1	96.8944	96.1238	105.525		5.33087	5.33344	5.68694
718	YDL199C	YDL199C	99.3693	97.1527	104.6		5.32197	5.36226	5.88402
719	YDL200C	MGT1	95.6014	92.6336	96.8875		5.3217	5.37102	5.85713
720	YDL201W	TRM8	72.3267	85.9397	86.8375		5.31	5.37635	5.98581
721	YDL202W	MRPL11	71.7567	92.2039	92.0375			5.33358	5.83496
722	YDL203C	YDL203C	31.8532	95.082	97.7375		5.31523	5.34074	5.65991
723	YDL204W	RTN2	92.3479	86.2523	97.8375		5.31554	5.35494	5.82629
724	YDL206W	YDL206W	97.7843	95.2643	99.3		5.31569	5.36112	5.87881
725	YDL210W	UGA4	96.1575	94.8345	101.575		5.31294	5.34243	5.78895
726	YDL211C	YDL211C	100.217	95.5378	101.787		5.30847	5.33862	5.73388
727	YDL213C	NOP6	93.3073	91.4616	94.4125		5.30761	5.40169	5.93099
728	YDL214C	PRR2	94.6699	91.6699	54.3625		5.30732	5.35597	5.88161
729	YDL215C	GDH2	98.5073	99.6531	101.112		5.31994	5.34723	5.71263
730	YDL216C	RRI1	99.7447	100.474	98.8125		5.32319	5.3536	5.80777
731	YDL218W	YDL218W	100.815	98.8717	101.375		5.32498	5.34048	5.71173
732	YDL219W	DTD1	98.2987	98.0252	98.45		5.31592	5.333	5.73506
733	YDL222C	FMP45	99.0912	100.617	98.625		5.31843	5.3473	5.79459
734	YDL223C	HBT1	93.5298	97.6996	96.6375		5.32421	5.35862	5.81154
735	YDL224C	WHI4	92.2089	93.5973	94.225		5.32858	5.36229	5.79337
736	YDL225W	SHS1	88.0795	95.2252	92.3125		5.31824	5.33936	5.796
737	YDL226C	GCS1	79.501	89.5471	94.7375		5.31446	5.35775	5.77609
738	YDL227C	HO	90.5544	91.6829	98.7375		5.31634	5.36907	5.84991
739	YDL229W	SSB1	91.472	93.7276	97.5		5.31654	5.34981	5.80328
740	YDL230W	PTP1	89.9426	89.8337	95.5375		5.32031	5.35681	5.83135
741	YDL231C	BRE4	94.6699	95.642	103.987		5.3247	5.35277	5.79679
742	YDL232W	OST4	81.2807	87.203	111.05
743	YDL233W	YDL233W	93.1544	96.9964	101.6		5.31531	5.34908	5.76819
744	YDL234C	GYP7	92.0282	96.9313	99.725		5.31722	5.33795	5.77127
745	YDL236W	PHO13	93.641	94.3266	97.5375		5.32154	5.3423	5.79281
746	YDL237W	YDL237W	92.918	95.7071	99.55		5.32245	5.3419	5.71049
747	YDL238C	YDL238C	91.0549	94.1183	96.8375		5.31786	5.33665	5.75951
748	YDL239C	ADY3	89.5116	91.5527	97.475		5.32964	5.35681	5.77678
749	YDL240W	LRG1	88.6913	92.6206	100.787		5.3307	5.35857	5.73576
750	YDL241W	YDL241W	84.3395	91.5397	95.6875		5.32208	5.37959	5.87741
751	YDL242W	YDL242W	89.4143	90.4588	93.75		5.31749	5.36679	5.94078
752	YDL243C	AAD4	108.323	107.649	102.6		5.29316	5.31743	5.7741
753	YDR001C	NTH1	104.875	101.945	104.912		5.28933	5.32422	5.83142
754	YDR003W	YDR003W	108.796	103.3	102.862		5.30078	5.30974	5.70692
755	YDR004W	RAD57	103.179	99.5619	98.7625		5.28195	5.31307	5.73526
756	YDR005C	MAF1	97.4645	89.0653	101.037		5.24264	5.31265	5.87122
757	YDR006C	SOK1	98.3821	96.9182	96.125		5.24386	5.30843	5.68584
758	YDR007W	TRP1	91.6945	93.3108	90.875		5.28659	5.3268	5.95048
759	YDR008C	YDR008C	105.723	102.128	104		5.28306	5.31498	5.83023
760	YDR009W	GAL3	100.593	102.206	101.925		5.29192	5.31397	5.79396
761	YDR010C	YDR010C	94.2388	91.149	97.9625		5.27449	5.30725	5.76399
762	YDR011W	SNQ2	103.86	102.049	101.35		5.28284	5.31073	5.74899
763	YDR014W	RAD61	100.217	97.6606	97.875		5.3024	5.31068	5.81447
764	YDR015C	YDR015C	100.662	98.4029	98.0375		5.29957	5.31854	5.80481
765	YDR017C	KCS1	67.6968	82.697	81			5.33056	5.81087
766	YDR018C	YDR018C	104.708	101.945	104.95		5.2811	5.32638	5.715
767	YDR019C	GCV1	106.836	101.398	107.763		5.28878	5.32115	5.79928
768	YDR020C	YDR020C	103.36	101.034	105.125		5.29768	5.3177	5.78959
769	YDR022C	CIS1	102.831	97.2438	102.338		5.27603	5.32536	5.69026
770	YDR024W	FYV1	90.6795	96.8922	100.138		5.27064	5.3239	5.77253
771	YDR025W	RPS11A	94.3084	101.594	103.662		5.26361	5.32881	5.84757
772	YDR026C	YDR026C	105.278	100.864	103.537		5.28519	5.319	5.70705
773	YDR027C	VPS54		31.3988	74.275			5.39042	5.79886
774	YDR028C	REG1	30.8522	77.058	91.1			5.34301	5.6964
775	YDR029W	YDR029W	101.538	101.229	107.925		5.2977	5.30301	5.65308
776	YDR030C	RAD28	96.6859	105.006	99.0125		5.27049	5.31785	5.76619
777	YDR031W	YDR031W	107.711	107.428	106.475		5.28651	5.33196	5.67668
778	YDR032C	PST2	105.098	104.485	106.263		5.27927	5.32976	5.67913
779	YDR033W	MRH1	104.194	106.699	105.638		5.26384	5.31847	5.69053
780	YDR034C	LYS14	103.318	103.052	105.35		5.27295	5.33198	5.71798
781	YDR035W	ARO3	103.735	99.588	105.537		5.28029	5.32734	5.66554
782	YDR036C	EHD3	106.196	99.3145	105.95		5.29269	5.31808	5.68532
783	YDR042C	YDR042C	104.263	104.407	106.237		5.28513	5.31762	5.67402
784	YDR043C	NRG1	105.515	103.742	106.987		5.2624	5.32779	5.66408
785	YDR046C	BAP3	103.068	102.258	105.537		5.29195	5.32486	5.71637
786	YDR048C	YDR048C	65.8337	82.2412	79.8125		5.28188	5.33257	5.99987
787	YDR049W	YDR049W	102.727	97.0539	99.091		5.19767	5.06988	5.8543
788	YDR051C	YDR051C	103.381	98.0997	104.737		5.23364	5.09834	5.78629
789	YDR055W	PST1	106.575	97.3728	102.023		5.25645	5.10183	5.83763
790	YDR056C	YDR056C	106.762	97.105	105.928		5.33451	5.13206	5.67955
791	YDR057W	YOS9	105.126	98.0105	94.7766		5.10938	5.12488	6.1066
792	YDR058C	TGL2	89.9287	93.0764	80.7		5.2878	5.33783	5.56441
793	YDR059C	UBC5	110.237	97.4621	102.304		5.3098	5.13758	5.67385
794	YDR061W	YDR061W	111.873	98.7757	100.986		5.28372	5.10503	5.82759
795	YDR063W	YDR063W	107.354	97.7936	100.883		5.2334	5.09929	5.79771
796	YDR065W	YDR065W
797	YDR066C	YDR066C	112.543	97.0284	102.381		5.25445	5.06728	5.77758
798	YDR067C	YDR067C	118.417	103.176	104.058		5.29929	5.08189	5.69533
799	YDR068W	DOS2	110.19	99.7322	103.444		4.75694	4.96617	5.14759
800	YDR069C	DOA4	83.0009	79.7985	84.8163		4.72032	5.16364	6.04463
801	YDR070C	FMP16	105.765	98.3548	106.888		5.24431	5.07067	5.79638
802	YDR071C	PAA1	98.4655	100.5	102.625		5.28934	5.31883	5.54114
803	YDR072C	IPT1	107.931	97.7554	104.545		5.02789	5.10913	5.65409
804	YDR073W	SNF11	112.558	99.7959	107.592		5.25537	5.15137	5.61588
805	YDR074W	TPS2	66.223	58.3176	67.225		5.28856	5.32371	5.63398
806	YDR075W	PPH3	107.744	93.1896	98.6301		5.17874	5.17117	5.90466
807	YDR076W	RAD55	106.326	94.9496	98.5021		5.24172	5.12858	5.6762
808	YDR077W	SED1
809	YDR078C	SHU2	107.51	99.3623	97.3499		5.33587	5.1246	5.94522
810	YDR079W	PET100
811	YDR080W	VPS41	85.0577	95.2557	84.9827		4.75597	5.15305	6.1623
812	YDR083W	RRP8	105.687	94.5415	99.4751		5.27211	5.09774	5.78461
813	YDR084C	TVP23	109.131	95.8806	99.9744		5.32835	5.10096	5.84093
814	YDR085C	AFR1	110.517	98.9287	99.8848		5.15883	5.01392	5.6074
815	YDR089W	YDR089W	102.446	93.9676	101.472		5.22356	5.10028	5.77457
816	YDR090C	YDR090C	101.558	98.9542	104.57		5.26009	5.11484	5.84473
817	YDR092W	UBC13	98.847	96.8371	105.94		4.92103	5.05587	5.80837
818	YDR093W	DNF2	98.7223	95.9571	105.454		5.33163	5.17499	5.5927
819	YDR094W	YDR094W	105.905	96.4545	103.623		5.23566	5.129	5.85021
820	YDR095C	YDR095C	108.772	94.6946	102.279		5.30936	5.08472	5.62016
821	YDR096W	GIS1	107.432	95.3067	99.3599		5.30728	5.16677	5.87321
822	YDR097C	MSH6	97.3512	94.669	94.4181		5.40303	5.18317	6.01442
823	YDR098C	GRX3	102.477	94.0824	99.8464		5.35175	5.09532	5.87352
824	YDR099W	BMH2	108.757	96.429	97.7596		5.29227	5.12665	5.92604
825	YDR100W	TVP15	106.186	95.294	101.818		5.23326	5.07542	5.82479
826	YDR101C	ARX1	102.914	95.1409	103.277		5.04999	4.81609	5.62811
827	YDR102C	YDR102C	99.5793	95.3067	101.075		5.26432	5.06867	5.8632
828	YDR103W	STE5	99.7619	100.284	97.9388		4.93337	4.89672	5.79976
829	YDR104C	SPO71	100.561	97.1305	105.019		5.26741	5.07643	5.8458
830	YDR105C	TMS1	101.667	94.5415	102.65		5.23254	5.08259	5.89768
831	YDR107C	YDR107C	100.857	95.7914	104.737		5.26115	5.16022	5.67645
832	YDR108W	GSG1	99.9688	95.2047	102.023		5.08588	5.11635	5.89814
833	YDR109C	YDR109C	104.145	96.327	102.996		5.32883	5.11843	5.85209
834	YDR110W	FOB1	98.8626	95.6128	100.704		5.3404	5.13038	5.90128
835	YDR111C	ALT2	100.608	96.3908	102.343		5.34202	5.08411	5.88441
836	YDR112W	YDR112W	102.431	94.6946	100.589		5.30162	5.09956	5.89041
837	YDR114C	YDR114C	100.815	96.6317	91.5375		5.28825	5.31384	5.55417
838	YDR115W	YDR115W	89.0945	88.6486	91.3125		5.26815	5.31863	5.55844
839	YDR116C	MRPL1	100.888	92.4882	99.7696		5.20637	5.08516	5.88896
840	YDR117C	YDR117C	102.041	96.2887	99.5775		5.31087	5.13724	5.87337
841	YDR119W	YDR119W	104.519	96.7861	101.856		5.02073	4.86523	5.6476
842	YDR120C	TRM1	97.8498	90.996	97.9132		5.20235	5.07957	5.98411
843	YDR121W	DPB4	98.7223	93.5595	95.8776		5.25211	5.29673	5.88071
844	YDR122W	KIN1	100.779	96.9774	104.263		5.24272	5.11232	5.92164
845	YDR123C	INO2	38.766	46.4354	55.1402		5.31289	5.35703	5.87426
846	YDR124W	YDR124W	98.3951	98.2018	104.763		5.30086	5.1684	5.88966
847	YDR125C	ECM18	95.9489	94.8731	102.599		5.28562	5.11131	5.82676
848	YDR126W	SWF1	93.3624	89.963	98.8094		5.47922	5.40271	5.84907
849	YDR127W	ARO1
850	YDR128W	YDR128W	107.323	103.979	100.038		5.38593	5.2833	5.91118
851	YDR129C	SAC6	87.9402	87.0425	74.7023		5.19185	5.1697	6.13527
852	YDR130C	FIN1	99.9688	94.6435	102.484		5.27162	5.0917	5.84901
853	YDR131C	YDR131C	101.387	95.549	102.906		5.19793	5.02696	5.62156
854	YDR132C	YDR132C	95.2322	95.6511	97.4779		5.27195	5.18886	5.96542
855	YDR133C	YDR133C	101.48	96.0082	103.482		5.27433	5.14206	5.85188
856	YDR134C	YDR134C	101.028	94.2354	102.484		5.21965	5.12304	5.83178
857	YDR135C	YCF1
858	YDR136C	VPS61	91.9008	91.7498	107.274		4.78023	5.25747	5.82737
859	YDR137W	RGP1	89.1363	90.387	107.038		4.85909	5.27009	5.84808
860	YDR138W	HPR1	97.5062	94.0922	94.075			5.33665	5.54854
861	YDR139C	RUB1	101.883	96.386	103.842		5.09867	4.95108	5.82475
862	YDR140W	YDR140W	85.4752	83.451	97.3017		4.7885	4.9718	5.78061
863	YDR142C	PEX7	102.839	96.9092	105.944		5.04573	4.97337	5.81374
864	YDR143C	SAN1	101.195	96.751	103.233		5.11122	4.94223	5.78625
865	YDR144C	MKC7	101.973	94.6459	102.947		5.04931	4.97733	5.81742
866	YDR146C	SWI5	96.8769	89.3283	103.308		4.96073	5.09116	5.91606
867	YDR147W	EKI1	98.7157	100.582	90.279		5.04845	5.12767	5.82516
868	YDR148C	KGD2	91.1355	90.3585	83.6667		4.9414	4.93355	5.7649
869	YDR149C	YDR149C	82.4902	94.2669	91.311		4.74088	4.96431	5.78699
870	YDR150W	NUM1	76.3195	93.4774	88.4444		4.71426	5.04622	5.70841
871	YDR151C	CTH1	96.7737	100.764	92.0117		5.09984	5.16467	5.63871
872	YDR152W	GIR2	83.3359	94.461	75.2198		4.80839	4.16711
873	YDR153C	ENT5	105.591	99.2235	105.861		5.20692	5.24442	5.86169
874	YDR154C	YDR154C	105.309	95.0563	99.8216		5.13389	5.15455	5.87649
875	YDR155C	CPR1	86.2177	95.0563	85.7561		5.13171	5.07648	5.99608
876	YDR156W	RPA14	94.0486	94.2151	96.2543		5.1615	5.19362	5.76974
877	YDR157W	YDR157W	97.1966	98.227	95.3625		5.16093	5.16366	5.78087
878	YDR158W	HOM2
879	YDR159W	SAC3	24.2443	90.022	93.9738		5.13474	5.3133	5.62355
880	YDR161W	YDR161W	92.5764	96.7517	102.242		5.04974	5.03035	5.7824
881	YDR162C	NBP2	54.628	97.1011	108.995		4.96109	5.20168	5.51683
882	YDR163W	CWC15	88.1441	97.9035	98.5348		5.2168	5.09942	5.82355
883	YDR165W	TRM82	93.5944	98.7447	96.5856		5.03576	5.1533	5.75922
884	YDR169C	STB3	90.5403	98.7058	98.6368		4.96143	4.83416
885	YDR171W	HSP42	104.041	101.98	102.23		5.0378	5.04998	5.76206
886	YDR173C	ARG82	27.1544	82.2336	80.4122		4.6597	4.94657	5.89853
887	YDR174W	HMO1	67.0016	87.776	75.3		5.28152	5.33745	5.43601
888	YDR175C	RSM24		66.1576	75.025			5.31765	5.47921
889	YDR176W	NGG1	60.3132	72.6543	89.3235		4.64594	4.92844	6.01114
890	YDR178W	SDH4	102.099	97.6317	102.357		5.06035	5.11533	5.75502
891	YDR179C	CSN9	101.801	96.3246	90.4574		5.08608	5.18158	5.95494
892	YDR179W-A	YDR179W-A	104.933	101.644	100.535		5.10022	5.04251	5.68051
893	YDR181C	SAS4	108.473	102.679	101.618		5.17958	5.15613	5.79175
894	YDR183W	PLP1	108.692	100.647	102.867		5.09564	5.04388	5.5939
895	YDR184C	ATC1	107.768	101.087	105.899		5.13101	5.0933	5.65891
896	YDR185C	YDR185C	107.345	95.354	95.8339		5.14505	5.13808	5.75209
897	YDR186C	YDR186C	105.106	100.22	104.599		4.97582	5.10141	5.79498
898	YDR191W	HST4	100.423	89.8796	88.8903		4.00278	4.17188	5.8466
899	YDR192C	NUP42	86.0657	92.239	92.6657		4.81489	4.99471	5.85117
900	YDR193W	YDR193W	82.0505	90.7923	88.7709		4.83886	5.00174	5.90812
901	YDR194C	MSS116		28.117	27.6125			5.32213	5.54973
902	YDR195W	REF2	45.3579	77.5554	72.825		6.0909	5.54376	5.99969
903	YDR197W	CBS2	61.7599	62.1595	67.2		5.27514	5.32979	5.60587
904	YDR198C	YDR198C	86.5418	91.3602	90.1745		4.97566	4.99783	5.9244
905	YDR199W	YDR199W	81.9076	88.9805	82.7516		4.82394	5.01047	6.03619
906	YDR200C	VPS64	69.1795	77.7312	80.5513		5.02758	5.1509	5.90018
907	YDR202C	RAV2	85.1737	90.9406	82.1375		5.29556	5.32939	5.52364
908	YDR203W	YDR203W	83.0503	88.1017	92.8806		4.94897	4.98471	5.78059
909	YDR204W	COQ4	84.8595	81.6387	91.2873		4.76404	4.88445	5.79097
910	YDR205W	MSC2	87.9822	102.909	92.3875		5.28538	5.33506	5.52459
911	YDR206W	EBS1	90.446	82.5581	88.5306		4.8716	4.89745	5.76987
912	YDR207C	UME6	50.3888	85.5462	89.9722		4.90673	5.03867	5.91007
913	YDR209C	YDR209C	81.2569	85.8572	88.6318		4.73983	4.92956	5.82822
914	YDR210W	YDR210W	85.8753	92.7393	88.1133			5.02342	5.9871
915	YDR213W	UPC2	79.3525	91.6171	88.5306		4.80738	5.01503	6.08341
916	YDR214W	AHA1	83.7486	91.5089	88.2524		5.00856	5.05561	6.02192
917	YDR215C	YDR215C	83.6058	92.9421	87.2787		4.94187	5.02304	5.97194
918	YDR216W	ADR1	90.1603	102.637	91.6161		4.94559	4.98438	5.89321
919	YDR217C	RAD9	91.9219	100.324	90.5539		4.86232	5.02069	5.9081
920	YDR218C	SPR28	92.033	104.083	95.3971		4.76981	4.90202	5.79909
921	YDR219C	YDR219C	94.4771	99.7296	90.3515		4.90978	4.94699	5.91066
922	YDR220C	YDR220C	94.7151	104.475	97.5594		4.91363	4.96157	5.74172
923	YDR221W	YDR221W	96.3974	102.488	97.7618		4.96627	5.00791	5.72174
924	YDR222W	YDR222W	85.5578	90.6842	84.1173		4.98961	4.97799	5.95962
925	YDR223W	YDR223W	89.827	91.9551	92.9059		4.82896	4.95738	5.83161
926	YDR225W	HTA1	77.3528	82.0849	77.8958		5.20366	5.02043	6.11586
927	YDR226W	ADK1		52.569	62.6328			4.88564	5.78409
928	YDR227W	SIR4	104.936	96.2006	101.834		5.08081	4.92673	5.56248
929	YDR229W	IVY1	92.9852	103.245	92.868		4.91163	5.00902	5.88742
930	YDR230W	YDR230W	102.206	88.5704	104.737		5.27596	5.33339	5.61513
931	YDR231C	COX20	84.7485	95.9302	89.8204		4.76247	4.92649	5.79975
932	YDR233C	RTN1	98.4606	105.003	95.9914		4.92299	4.98539	5.73113
933	YDR234W	LYS4	99.6667	105.233	101.935		4.88455	5.00744	5.6563
934	YDR237W	MRPL7	88.2082	93.5641	93.9302		4.82551	4.9265	5.77217
935	YDR239C	YDR239C	95.8102	104.151	93.0071		4.92931	4.89649	5.86152
936	YDR241W	BUD26	96.1752	87.8177	77.4406		4.80276	4.95042	5.81256
937	YDR242W	YDR242W	107.994	101.283	103.982		5.04358	5.08706	5.90951
938	YDR242W	AMD2	100.495	99.2494	88.85		5.28806	5.31544	5.52207
939	YDR244W	PEX5	89.8321	81.2195	85.5014		4.61523	4.87052	5.80217
940	YDR245W	MNN10	108.283	101.796	103.386		5.048	5.05708	5.90179
941	YDR247W	VHS1	92.1574	92.241	89.436		5.28167	5.16449	6.0903
942	YDR248C	YDR248C	99.8899	99.2791	103.267		5.04801	5.07403	5.88157
943	YDR249C	YDR249C	101.775	100.134	104.149		5.038	5.05981	5.87288
944	YDR250C	YDR250C	105.806	101.417	105.795		5.06168	5.04604	5.88954
945	YDR251W	PAM1	105.903	100.696	105.902		5.0107	5.03015	5.84227
946	YDR252W	BTT1	103.481	99.2791	102.563		4.87434	5.0788	5.8891
947	YDR253C	MET32	103.151	99.89	103.064		4.83438	5.05785	5.87741
948	YDR254W	CHL4	103.784	100.403	103.839		5.30054	5.18255	5.8614
949	YDR255C	RMD5	103.577	99.8778	102.516		4.72475	5.03119	5.88883
950	YDR256C	CTA1	102.367	100.354	104.352		5.00013	5.0508	5.89836
951	YDR257C	RMS1	102.229	100.635	105.52		5.04286	5.09116	5.88885
952	YDR258C	HSP78	102.724	103.947	106.534		4.97148	5.07208	5.91011
953	YDR259C	YAP6	100.33	101.979	106.164		5.03296	5.06972	5.88635
954	YDR260C	SWM1	102.477	103.458	108.215		5.09454	5.06681	5.82159
955	YDR261C	EXG2	88.7589	93.7195	92.6315		5.31059	5.17705	6.07428
956	YDR262W	YDR262W	104.664	100.55	107.905		5.06533	5.04558	5.83299
957	YDR263C	DIN7	98.9956	96.2243	99.6185		5.08209	5.08594	5.95511
958	YDR264C	AKR1	73.5416	95.8822	99.2965		4.35204	5.20864	6.12378
959	YDR265W	PEX10	105.971	99.1447	99.8092		5.01654	5.04774	5.75463
960	YDR266C	YDR266C	97.8949	94.0371	96.745		5.12479	5.10996	6.0006
961	YDR268W	MSW1	100.743	99.7434	100.179		5.07478	5.1109	5.93819
962	YDR269C	YDR269C	110.145	102.792	103.513		5.28402	5.31592	5.82473
963	YDR270W	CCC2	86.8052	91.9599	89.5076		5.27051	5.17119	6.11973
964	YDR271C	YDR271C	103.04	105.37	101.525		5.27914	5.31105	5.76141
965	YDR272W	GLO2	87.3143	92.6564	90.6403		5.29207	5.13869	6.08576
966	YDR273W	DON1	101.665	99.4013	105.139		5.0257	5.05659	5.88724
967	YDR274C	YDR274C	101.335	96.6887	102.301		5.09186	5.05164	5.93296
968	YDR275W	BSC2	103.426	100.244	106.379		5.09001	5.05039	5.8565
969	YDR276C	PMP3	99.0919	95.9677	104.328		5.0869	5.03924	5.89761
970	YDR277C	MTH1	103.605	101.112	106.594		5.0644	5.04237	5.85751
971	YDR278C	YDR278C	100.977	98.7537	102.528		5.02711	5.07356	5.84158
972	YDR279W	RNH202	91.208	91.4223	91.5464		5.27446	5.16271	6.02805
973	YDR281C	PHM6	100.743	100.464	101.574		5.05534	5.07359	5.84787
974	YDR282C	YDR282C	100.826	96.0166	98.0207		5.14693	5.09822	5.97632
975	YDR283C	GCN2	98.8305	97.4218	102.253		4.75331	5.29127	6.05901
976	YDR284C	DPP1	108.021	99.8534	104.34		4.92128	5.03483	5.93697
977	YDR285W	ZIP1	94.9092	97.5073	91.2007		5.18591	5.11876	6.08678
978	YDR286C	YDR286C	107.072	100.587	108.036		4.9176	5.05711	5.89311
979	YDR287W	YDR287W	98.4728	100.11	105.139		4.95577	4.99216	5.87474
980	YDR289C	RTT103	98.0187	97.3974	105.079		5.22081	5.04723	5.92568
981	YDR290W	SWS1	96.964	100.76	101.325
982	YDR291W	YDR291W	102.669	100.391	107.702		5.05993	5.01432	5.86665
983	YDR293C	SSD1	46.6428	94.1105	101.598		4.84359	5.12051	5.90103
984	YDR294C	DPL1	98.1288	94.6237	107.19		4.91562	5.00122	5.92898
985	YDR295C	HDA2	69.0561	60.2395	78.6932		5.20158	5.05339	6.02045
986	YDR296W	MHR1	94.6203	92.2043	102.909		5.0562	4.95293	5.83826
987	YDR297W	SUR2	83.503	76.3319	83.5698		5.21427	5.13988	6.14405
988	YDR298C	ATP5	93.5333	95.088	100.858		5.06645	4.97152	5.92043
989	YDR300C	PRO1	95.1844	94.4526	99.0938		5.06442	5.04941	5.86512
990	YDR304C	CPR5	98.7342	98.1427	104.137		5.03054	5.03422	5.89632
991	YDR305C	HNT2	99.4359	100.391	102.003		5.03847	5.03245	5.89263
992	YDR306C	YDR306C	97.6197	95.1979	101.49		5.08866	4.99817	5.88894
993	YDR307W	YDR307W	96.0374	95.8211	100.262		5.06078	5.0691	5.9174
994	YDR309C	GIC2	98.9406	97.7395	102.313		5.10038	5.05256	5.8899
995	YDR310C	SUM1	103.811	97.7395	101.228		5.06357	5.07166	5.86978
996	YDR312W	SSF2	100.578	94.9902	101.312		5.07122	5.06334	5.88676
997	YDR313C	PIB1	100.839	96.1266	100.978		5.10768	5.0689	5.86364
998	YDR314C	YDR314C	102.312	93.4506	98.9627		5.15632	5.05678	5.8798
999	YDR315C	IPK1	111.516	102.652	107.822		5.00766	5.06839	5.86579
1000	YDR316W	YDR316W	101.844	96.933	101.526		5.08018	5.04531	5.90325
1001	YDR317W	YDR317W	87.2455	94.4526	96.1607		4.83378	5.04313	6.07699
1002	YDR318W	MCM21	103.44	99.3524	99.4992		5.36501	5.23996	5.96852
1003	YDR319C	YDR319C	97.8811	98.6681	99.8808		5.06084	5.05647	5.91333
1004	YDR320C	SWA2	87.273	90.4936	88.4822		5.28477	5.12258	6.07543
1005	YDR321W	ASP1	85.333	93.7317	87.4568		5.30478	5.13752	6.08581
1006	YDR322W	MRPL35	67.0061	76.5396	70.8239		5.20574	4.92353	5.81403
1007	YDR323C	PEP7		53.2014	84.321			5.14527	6.11761
1008	YDR326C	YDR326C	97.8816	100.591	89.7375		5.27059	5.33705	5.5619
1009	YDR329C	PEX3	104.307	98.2893	98.8434		5.03579	5.04362	5.81879
1010	YDR330W	YDR330W	99.8899	97.935	101.657		5.10498	5.04802	5.91714
1011	YDR332W	YDR332W	90.2862	93.2429	97.9254		5.12377	4.93239	5.83637
1012	YDR333C	YDR333C	100.715	99.0469	99.7496		5.14717	5.05298	5.9453
1013	YDR334W	YDR334W	96.0237	100.55	94.0265		5.2939	5.13047	5.80841
1014	YDR335W	MSN5	85.1403	96.0044	98.3784		5.02386	5.05926	6.04182
1015	YDR336W	YDR336W	98.4865	100.098	100.238		5.08311	5.07216	5.88744
1016	YDR337W	MRPS28	95.4045	95.3079	97.9373		5.06074	4.95288	5.93313
1017	YDR338C	YDR338C
1018	YDR340W	YDR340W	104.752	96.5563	103.743		5.01052	5.02338	5.7887
1019	YDR344C	YDR344C	104.931	97.615	103.208		5.08749	4.9914	5.76131
1020	YDR345C	HXT3	103.377	97.2864	102.052		4.98289	5.04676	5.79826
1021	YDR346C	SVF1	104.154	97.8705	102.499		5.33484	5.10193	5.84677
1022	YDR347W	MRP1
1023	YDR348C	YDR348C	105.32	101.205	106.889		5.10683	4.97697	5.82809
1024	YDR349C	YPS7	102.241	100.462	111.626		4.82926	5.00801	5.67258
1025	YDR350C	TCM10
1026	YDR351W	SBE2	105.693	99.1239	105.011		5.06271	4.94095	5.75037
1027	YDR352W	YDR352W	105.574	98.0409	106.217		5.05312	4.91569	5.75504
1028	YDR354W	TRP4	105.499	99.9878	105.906		5.03836	4.95432	5.77642
1029	YDR357C	YDR357C	104.244	95.4734	104.551		5.31141	4.99543	5.82755
1030	YDR358W	GGA1	104.423	97.1891	105.024		5.14387	4.99219	5.79323
1031	YDR359C	VID21	74.9103	78.6323	85.6752		4.90247	5.0451	5.96634
1032	YDR360W	YDR360W	108.802	100.462	101.418		5.21257	5.04842	5.72159
1033	YDR363W	ESC2	98.5505	94.4025	100.286		4.99808	4.98306	5.781
1034	YDR363W-A	SEM1	89.8785	85.0965	79.6877		4.96858	4.70563	5.82616
1035	YDR364C	CDC40	21.1596	42.8693	39.4429		5.26612	5.3639	6.05707
1036	YDR368W	YPR1	100.792	93.21	99.2042		5.20915	5.02964	5.91785
1037	YDR369C	XRS2	97.7137	91.3604	99.9005		5.0074	5.03822	5.83907
1038	YDR370C	YDR370C	104.378	99.0144	106.951		4.88133	4.9494	5.76847
1039	YDR371W	CTS2	105.185	99.4646	108.02		5.00423	4.94822	5.74238
1040	YDR372C	VPS74	105.559	99.9635	108.045		5.08032	4.92164	5.74059
1041	YDR374C	YDR374C
1042	YDR375C	BCS1	84.3812	84.0384	96.475
1043	YDR377W	ATP17	99.842	96.3973	102.475
1044	YDR378C	LSM6	100.269	92.5529	101.84		4.97991	5.00255	6.1266
1045	YDR379W	RGA2	105.424	96.5928	107.722		5.04323	4.94593	5.77045
1046	YDR380W	ARO10	104.319	97.0917	106.118		5.17816	4.97747	5.80428
1047	YDR382W	RPP2B	96.0998	91.2022	101.206		4.92433	5.0004	5.77575
1048	YDR383C	NKP1	105.529	98.7223	104.29		5.05618	4.9858	5.74201
1049	YDR384C	ATO3	102.854	95.7897	100.522		5.10969	5.06647	5.90548
1050	YDR385W	EFT2	101.345	93.9158	101.007		5.12383	5.00441	5.94251
1051	YDR386W	MUS81	101.106	97.4203	103.444		5.09545	4.95903	5.76257
1052	YDR387C	YDR387C	97.624	95.7776	99.7886		4.94091	5.03951	5.91736
1053	YDR388W	RVS167	94.5457	96.3373	101.393		4.90648	4.94742	5.8324
1054	YDR389W	SAC7	119.68	109.029	120.517		4.9175	5.01881	5.62395
1055	YDR391C	YDR391C	101.958	97.5298	102.897		5.02168	4.99087	5.80387
1056	YDR392W	SPT3	84.0705	89.2796	84.7923		4.93293	4.9725	6.09526
1057	YDR393W	SHE9	101.808	89.7055	96.9411		5.14645	4.90693	5.7238
1058	YDR395W	SXM1
1059	YDR399W	HPT1	100.284	91.4943	94.566		5.0907	5.04994	6.03308
1060	YDR400W	URH1	105.947	98.7588	104.439		4.77604	4.95844	5.72276
1061	YDR401W	YDR401W	99.8506	95.8992	104.004		5.11907	4.96914	5.78863
1062	YDR402C	DIT2	101.151	95.8871	105.024		5.10232	4.97718	5.77069
1063	YDR403W	DIT1	95.009	95.157	102.798		4.98865	4.97429	5.92001
1064	YDR405W	MRP20
1065	YDR406W	PDR15	101.674	96.4103	102.201		5.09936	4.9899	5.84046
1066	YDR408C	ADE8	100.882	97.9922	103.905		5.02785	4.92881	5.74328
1067	YDR409W	SIZ1	100.672	94.9988	102.959		5.00081	4.94248	5.79771
1068	YDR410C	STE14	97.0263	95.4977	100.982		4.843	4.95094	5.81505
1069	YDR411C	YDR411C	98.2367	92.9058	96.1079		5.06339	5.04528	5.98096
1070	YDR414C	ERD1
1071	YDR415C	YDR415C	105.38	96.7997	104.414		5.0628	5.00146	5.76747
1072	YDR417C	YDR417C	95.5875	101.88	100.075		5.25867	5.34633	5.41911
1073	YDR417C	YDR417C	93.6132	114.174	113.513		5.28026	5.35367	5.52451
1074	YDR418W	RPL12B	93.2606	92.0784	103.706		4.87745	5.24753	5.88644
1075	YDR419W	RAD30	102.331	95.8384	102.437		5.15539	4.96261	5.77105
1076	YDR420W	HKR1	101.285	96.5685	103.121		5.13637	4.97165	5.79975
1077	YDR421W	ARO80	100.015	95.2908	102.437		4.97241	4.98352	5.82188
1078	YDR422C	SIP1	96.5481	93.7698	100.547		4.87373	4.95111	5.80686
1079	YDR423C	CAD1	101.494	96.2278	104.675		5.05155	4.95926	5.76072
1080	YDR424C	DYN2	89.6089	97.1657	91.3625		5.30818	5.35375	5.76307
1081	YDR425W	SNX41	96.4136	92.5651	97.7866		5.08581	5.04714	5.94826
1082	YDR426C	YDR426C	98.6252	95.668	100.671		5.06499	5.00521	5.873
1083	YDR428C	YDR428C	98.2218	96.2521	105.372		4.76222	4.92422	5.79994
1084	YDR430C	CYM1	102.735	96.2643	104.539		5.11345	4.95273	5.77209
1085	YDR431W	YDR431W	104.393	95.4977	102.114		4.9946	4.95898	5.9412
1086	YDR432W	NPL3	85.3258	80.0195	80.0547		5.15676	5.16743	6.24004
1087	YDR433W	YDR433W	74.2678	74.5315	74.3969		4.94935	5.14326	6.21929
1088	YDR435C	PPM1	104.334	95.7776	98.9182		5.36974	5.04707	5.73534
1089	YDR436W	PPZ2	106.814	96.4833	101.331		5.09382	4.95819	5.77184
1090	YDR438W	YDR438W	98.3821	100.981	90.3625		5.27765	5.32305	5.57367
1091	YDR439W	LRS4	83.5052	93.3629	84.2375		5.28358	5.31589	5.5667
1092	YDR440W	DOT1	99.8281	100.031	105.287		5.28617	5.33391	5.63645
1093	YDR441C	APT2	87.8154	95.4206	92.375		5.28621	5.33589	5.68957
1094	YDR442W	YDR442W		21.7877	68.575			5.35141	5.55978
1095	YDR443C	SSN2
1096	YDR444W	YDR444W	104.792	99.9136	104.287		5.29975	5.33137	5.59502
1097	YDR445C	YDR445C	77.6101	91.8783	85.2125		5.28068	5.33357	5.64061
1098	YDR446W	ECM11	103.818	104.42	93.7		5.28787	5.32235	5.54134
1099	YDR447C	RPS17B	101.691	96.202	68.5625		5.30183	5.32641	5.61228
1100	YDR448W	ADA2	31.6169	59.1381	40.7875		5.29348	5.33012	5.59881
1101	YDR450W	RPS18A	97.2281	93.4541	78.8625		5.28827	5.33257	5.62018
1102	YDR451C	YHP1	102.553	103.951	85.45		5.28721	5.32578	5.56789
1103	YDR452W	PPN1	89.6367	84.8849	81.4125		5.28288	5.33837	5.62777
1104	YDR453C	TSA2	99.0634	102.492	88.3125		5.28901	5.31879	5.52931
1105	YDR455C	YDR455C	39.0414	103.378	94.8875		5.27659	5.35139	5.55041
1106	YDR456W	NHX1	22.3153	108.418	101.875		4.04	5.35627	5.59383
1107	YDR457W	TOM1		24.8351	21.425			5.34003	5.68069
1108	YDR458C	YDR458C	86.9811	102.206	97.7		5.28856	5.32262	5.55396
1109	YDR459C	YDR459C	96.9918	102.141	97.175		5.29423	5.32309	5.551
1110	YDR461W	MFA1	102.345	100.513	100.55		5.29737	5.33045	5.59285
1111	YDR462W	MRPL28	101.719	102.492	97.6625		5.2845	5.3298	5.52203
1112	YDR463W	STP1	89.6367	97.6736	82		5.29477	5.3283	5.51981
1113	YDR465C	RMT2	91.4303	98.3508	82.8875		5.29168	5.3218	5.5757
1114	YDR466W	YDR466W	66.3064	106.06	90.375		5.30764	5.32342	5.51524
1115	YDR467C	YDR467C	87.1619	101.411	90.2625		5.30599	5.32872	5.54109
1116	YDR469W	SDC1	28.9335	84.7286	61.05		5.28392	5.32494	5.56781
1117	YDR470C	UGO1	93.0848	97.908	93.35		5.29499	5.32715	5.48736
1118	YDR471W	RPL27B	93.057	94.3918	91.7625		5.29539	5.33648	5.55213
1119	YDR474C	YDR474C	96.4912	95.9285	92.25		5.30365	5.32734	5.56658
1120	YDR476C	YDR476C	82.4903	90.9797	79.625		5.30079	5.33761	5.65358
1121	YDR477W	SNF1	100.551	81.9026	103.287		5.27078	5.33028	5.5696
1122	YDR479C	PEX29	85.4795	90.3546	86.6375		5.30691	5.33557	5.61595
1123	YDR480W	DIG2	95.6431	97.6345	93.5		5.29947	5.3228	5.56551
1124	YDR481C	PHO8	97.1725	96.0066	84.0625		5.29216	5.32285	5.55004
1125	YDR482C	CWC21	99.2024	100.448	92.55		5.29569	5.32328	5.5246
1126	YDR483W	YDR483W	88.0934	96.5015	74.575		5.29306	5.32706	5.51802
1127	YDR484W	VPS52
1128	YDR485C	VPS72	69.0176	96.6187	76.2125		5.2992	5.32594	5.47043
1129	YDR486C	VPS60	78.1245	94.3527	92.475		5.28738	5.33983	5.56381
1130	YDR488C	PAC11	64.6797	91.8783	87.3125		5.29168	5.32681	5.56812
1131	YDR490C	PKH1	60.9257	89.6383	73.7875		5.31293	5.33518	5.6176
1132	YDR491C	YDR491C	87.8988	94.8476	94.5625		5.2905	5.32471	5.58712
1133	YDR492W	YDR492W	82.9352	89.0783	78.6625		5.30263	5.33259	5.64363
1134	YDR493W	FMP36	100.162	96.9573	96.75		5.27887	5.32227	5.58399
1135	YDR494W	RSM28	98.3126	98.481	95.725		5.29853	5.33242	5.53727
1136	YDR495C	VPS3		21.6575	77.0125			5.35935	5.56989
[truncated: 3,691 more rows]
