# Supplementary material for: Genome-Wide Analysis Reveals the Vacuolar pH-Stat of Saccharomyces cerevisiae
Source: PLoS One. 2011 Mar 14;6(3):e17619. doi: 10.1371/journal.pone.0017619 (PMC3056714; doi:10.1371/journal.pone.0017619)
Supplement: Table S2 — Major functional groups of the vacuolar pH-stat. Genes identified in the vacuolar pH survey of the yeast single gene deletion library were sorted into functional categories. Major functional groups of membrane phospholipid and sterol distribution, endocytic trafficking and transporters are listed. Growth and vacuole pH values obtained from strains with gene deletions are shown and outlying vacuole pH values are indicated (acidic, red; basic, blue). (XLS) [file pone.0017619.s004.xls]

## Sheet: phospholipid sterol
Table S2. Mechanisms that control membrane phospholipid and sterol distribution
acidic (red) or basic (blue) mutants are highlighted
Growth is shown as a percentage of wild type growth
*NA, not available
For reference						pHv at pH 2.7	pHv at pH 4.0	pHv at pH 7.0
Wild type BY4742 (median; n = 46)						5.3041	5.2624	5.8555
Mutant collection (median; n > 4500)						5.2797	5.2726	5.8281
Ergosterol biosynthesis mutants can not grow under acid stress and have alkaline vacuoles
ORF name	Gene name	Growth at pH 2.7	Growth at pH 4.0	Growth at pH 7.0		pHv at pH 2.7	pHv at pH 4.0	pHv at pH 7.0
ergosterol biosynthesis enzymes
YMR202W	ERG2	32.6136	77.6273	78.7422		5.37436	5.4155	6.12314
YLR056W	ERG3	NA	83.9897	80.3299		NA	5.46879	6.11536
YGL012W	ERG4	93.537	97.2783	91.9589		5.77517	5.86057	6.22172
YMR015C	ERG5	104.597	103.612	97.05		NA	5.32603	5.59586
YML008C	ERG6	69.8157	91.6028	80.7365		6.06503	5.81776	6.08038
YNL280C	ERG24	NA	76.9179	66.2668		NA	5.36854	5.90796
YER044C	ERG28	NA	37.0394	57.8154		NA	5.19625	5.77584
YML075C	HMG1	93.2239	97.908	95.875		5.28603	5.32585	5.55997
YLR450W	HMG2	94.1971	95.1211	102.8		5.31395	5.3385	5.83814
*all enzymes in the pathway required upto zymosterol are essential (and thus were excluded from this analysis) including:
Erg10, Erg13, Erg12, Erg8, Mvd1, Erg20, Erg9, Erg1, Erg7, Erg11, Erg25.
** Hmg1 and Hmg2 are functionally redundant.
*** These phenotypes are similar to those presented by vma null strains.
an NPC mutant that accummulates ergosterol has acidic vacuoles
ORF name	Gene name	Growth at pH 2.7	Growth at pH 4.0	Growth at pH 7.0		pHv at pH 2.7	pHv at pH 4.0	pHv at pH 7.0
YPL006W	NCR1	85.4316	99.1376	93.1159		4.88343	4.82376	5.85226
trafficking of Ncr1 (mutants have low ergosterol)
YPL195W	APL5	103.452	95.2478	98.4558		5.63415	5.41658	6.00823
Flippase knock out mutants affect vacuole pH homeostasis
ORF name	Gene name	Growth at pH 2.7	Growth at pH 4.0	Growth at pH 7.0		pHv at pH 2.7	pHv at pH 4.0	pHv at pH 7.0
flippases
YAL026C	DRS2	24.2512	86.4868	88.7298		5.01926	5.64546	6.07611
YER166W	DNF1	94.642	99.4447	87.3		5.32718	5.33584	5.58751
YDR093W	DNF2	98.7223	95.9571	105.454		5.33163	5.17499	5.5927
YMR162C	DNF3	107.662	96.5671	100.544		5.32856	4.51508	5.9618
flippase regulators
YNL323W	LEM3	91.1104	83.6105	99.9613		5.73158	5.38479	5.93327
YCR094W	CDC50	102.428	93.9099	86.9125		NA	5.34583	5.63659
YNL307C	YCK1
inositol import
YCR098C	GIT1	109.427	105.466	120.641		4.90055	4.7501	5.50792
other potential phospholipid transporters
YIL013C	PDR11	93.6106	94.4277	100.449		4.98983	4.92687	5.91009

## Sheet: endocytic trafficking
Table S2. Endocytic trafficking machinery
acidic (red) or basic (blue) mutants are highlighted
Growth is shown as a percentage of wild type growth
*NA, not available
For reference:						pHv at pH 2.7	pHv at pH 4.0	pHv at pH 7.0
Wild type BY4742 (median; n = 46)						5.3041	5.2624	5.8555
Mutant collection (median; n > 4500)						5.2797	5.2726	5.8281
Retrograde endosome-golgi trafficking mutants have alkaine vacuoles
ORF name	Gene name	Growth at pH 2.7	Growth at pH 4.0	Growth at pH 7.0		pHv at pH 2.7	pHv at pH 4.0	pHv at pH 7.0
Retromer complex
YOR068C	VPS5-redundant	61.31	98.3825	97.4738		5.66122	5.71263	5.79965
YOR069W	VPS5	49.7709	96.1698	94.9864		5.68683	5.67938	5.90502
YOR132W	VPS17	78.0773	96.6796	107.713		5.65996	5.68375	5.8345
YHR012W	VPS29	87.8315	94.5935	90.0487		5.77681	5.81097	6.02754
YJL154C	VPS35	23.1167	88.3137	85.2847		5.16432	5.24543	5.92455
YJL053W	PEP8	59.6188	100.539	98.175		5.29079	5.38028	5.87059
Endosome to Golgi
YOL018C	TLG2	39.8916	100.562	91.988		4.85304	5.52902	6.05227
Vacuole to endosome (CORVET)
YAL002W	VPS8	71.8869	86.4214	92.6089		5.27062	5.43346	6.11831
YDR495C	VPS3	NA	21.6575	77.0125		NA	5.35935	5.56989
Endosome recycling mutants have acidic vacuoles
ORF name	Gene name	Growth at pH 2.7	Growth at pH 4.0	Growth at pH 7.0		pHv at pH 2.7	pHv at pH 4.0	pHv at pH 7.0
GARP complex
YKR020W	VPS51	43.4906	95.0633	96.216		4.50987	5.22125	5.9519
YDR484W	VPS52	NA	NA	NA		NA	NA	NA
YJL029C	VPS53	100.913	90.589	116.312		5.31641	5.29643	5.8849
YDR027C	VPS54	NA	31.3988	74.275		NA	5.39042	5.79886
Endosome recycling
YLR262C	YPT6	35.7773	96.0319	103.953		4.47211	5.088	5.83636
YJL204C	RCY1	22.1235	93.5235	101.872		4.4609	5.05668	5.71759
YLR039C	RIC1	NA	78.7379	90.2625		NA	5.37543	5.85462
YJL044C	GYP6	91.3469	93.389	90.5875		5.30409	5.33837	5.95078
* vps52∆ did not grow
Anterograde trafficking mutants have acidic vacuoles
ORF name	Gene name	Growth at pH 2.7	Growth at pH 4.0	Growth at pH 7.0		pHv at pH 2.7	pHv at pH 4.0	pHv at pH 7.0
Anterograde endosomal trafficking
YDR456W	NHX1	22.3153	108.418	101.875		4.04	5.35627	5.59383
YOR089C	VPS21	24.8091	95.7169	98.9377		4.42898	5.27607	5.78604
YGL095C	VPS45	NA	71.8617	89.3		NA	5.33532	5.74418
YOR036W	PEP12	NA	63.4834	84.8296		NA	5.18598	6.05109
Multivesicular body protein sorting and formation
ESCRT-0
YHL002W	HSE1	102.706	99.6271	107.55		5.32543	5.34387	5.81375
YNR006W	VPS27	65.4861	88.6486	36.425		5.25988	5.29142	5.86062
ESCRT-1
YCL008C	VPS23, STP22	83.7606	85.0688	92.2741		5.17268	5.32662	6.12595
YPL065W	VPS28	78.1825	78.4261	78.6732		4.38475	4.86205	5.81149
YLR119W	VPS37, SRN2	90.028	90.5405	99.9877		5.27743	5.3302	6.0608
YGR206W	MVB12	92.7664	95.651	97.1157		5.37761	5.23898	6.04842
ESCRT-2
YLR417W	VPS36	43.6648	82.8394	88.1768		4.48418	5.07756	5.95455
YPL002C	VPS22, SNF8	73.0556	89.745	93.1242		NA	4.7465	5.79731
YJR102C	VPS25	69.3235	88.5834	98.575		5.3103	5.35948	5.85093
ESCRT-3
YMR077C	VPS20	63.8938	68.3029	79.445		4.56574	4.89728	5.8053
YLR025W	VPS32, SNF7	45.7906	78.6873	91.7528		4.97606	5.39258	6.17181
YKL041W	VPS24	100.449	86.6202	92.476		5.32719	5.18647	5.97086
YKL002W	VPS2, DID4
Vps/Vta complex
YPR173C	VPS4	20.9201	83.9837	103.287		4.73398	4.65714	5.48777
YDR486C	VPS60	78.1245	94.3527	92.475		5.28738	5.33983	5.56381
YLR181C	VTA1
Accessory
YPL084W	BRO1	77.2369	76.4183	66.1294		4.19038	4.59771	5.73199
YIL076W	SEC28	88.9994	96.8402	102.395		4.62339	4.80096	5.78497
YDR069C	DOA4	83.0009	79.7985	84.8163		4.72032	5.16364	6.04463
YER125W	RSP5	knock out mutant is inviable
Vacuole fusion
YML001W	YPT7	24.5834	97.715	89.9975		4.2274	4.95417	5.384
YDR080W	VPS41	85.0577	95.2557	84.9827		4.75597	5.15305	6.1623
YDL077C	VPS39, VAM6	79.7652	85.3667	90.525		5.2869	5.33279	5.49673
YPL045W	VPS16	NA	78.224	36.6567		NA	4.81361	5.92302
YLR396C	VPS33	51.3183	78.8812	76.7625		5.25767	5.34208	5.52202
YMR231W	VPS11, PEP5
YLR148W	VPS18, PEP3
YOR106W	VAM3	72.1114	85.5285	93.7188		4.77235	5.10754	5.9254
YGL212W	VAM7	40.5233	85.8266	94.9708		4.65212	4.92038	5.76155
YLR093C	NYV1	94.1907	96.6281	96.9227		5.24871	5.24146	6.03264
YMR197C	VTI1	knock out mutant is inviable

## Sheet: transporters
Table S2. Ion transporters
acidic (red) or basic (blue) mutants are highlighted
Growth is shown as a percentage of wild type growth
*NA, not available
For reference:						pHv at pH 2.7	pHv at pH 4.0	pHv at pH 7.0
Wild type BY4742 (median; n = 46)						5.3041	5.2624	5.8555
Mutant collection (median; n > 4500)						5.2797	5.2726	5.8281
H+ Load: Vma and transporter knock out mutants that have alkaine vacuoles
ORF name	Gene name	Growth at pH 2.7	Growth at pH 4.0	Growth at pH 7.0		pHv at pH 2.7	pHv at pH 4.0	pHv at pH 7.0	Note
V-type ATPase
Integral membrane V0 sector
YEL027W	VMA3, CUP5	56.2306	79.6316	56.255		6.07799	5.75083	6.11285	V0 subunit c
YLR447C	VMA6	87.44	83.4653	103.85		5.31868	5.36156	5.90675	V0 subunit d
YCL007C	VMA9, CWH36	NA	76.7982	31.8421		NA	6.33006	6.43939	V0 subunit e
YPL234C	VMA11, TFP3	48.2263	79.9465	60.1868		6.14968	5.9269	6.21024	V0 subunit c'
YHR026W	VMA16, PPA1	92.1116	100.786	114.925		5.31535	5.34009	5.83285	V0 subunit c''
YOR270C	VPH1	63.6369	75.378	88.525		5.33335	5.38594	5.44026	V0 subunit a
YMR054W	STV1	107.545	101.776	97.4375		5.25301	5.32459	5.54037	V0 subunit a
Peripheral catalytic V1 sector
YDL185W	VMA1, TFP1	NA	68.8013	NA		NA	5.48159	NA	V1 subunit A
YBR127C	VMA2	NA	NA	NA		NA	NA	NA	V1 subunit B
YOR332W	VMA4	51.8111	80.981	71.4963		5.82384	6.02594	6.24705	V1 subunit E
YKL080W	VMA5	22.47	77.434	50.9722		6.29057	6.25563	6.23003	V1 subunit C
YGR020C	VMA7	NA	80.0027	NA		NA	5.63969	NA	V1 subunit F
YEL051W	VMA8	97.9956	91.1391	102.565		5.44024	4.96521	5.82056	V1 subunit D
YHR039C-B	VMA10	71.1892	84.1584	89.7091		5.73223	5.88762	6.1774	V1 subunit G
YPR036W	VMA13	91.5971	91.6829	105.325		5.29778	5.3358	5.7425	V1 subunit H
Assembly
YKL119C	VMA12, VPH2	27.2727	77.554	53.6111		6.46669	6.36865	6.3101	assembly
	YKL118W*	NA	72.3526	56.6035		NA	6.67747	6.36813
YGR105W	VMA21	90.4403	101.66	107.835		5.11011	4.94932	5.70364	assembly
YHR060W	VMA22	23.0312	72.3788	24.8361		6.33747	6.15701	6.31193	assembly
YGR106C	VOA1	89.317	86.5779	83.475		5.29474	5.32692	5.60386	assembly
RAVE complex
YJR033C	RAV1	97.2698	96.215	93.6		NA	5.33439	5.96395	regulation
YDR202C	RAV2	85.1737	90.9406	82.1375		5.29556	5.32939	5.52364	regulation
YDR328C	SKP1	knock out mutant is inviable							regulation
Other transporters
YLL015W	BPT1	97.2632	97.3288	95.301		5.28886	5.28593	6.133
YLL051C	FRE6	90.1367	95.6113	95.421		5.26161	5.32497	6.13515
YHL035C	VMR1	NA	62.3926	78.5616		NA	5.28495	6.13512
H+ Leak: transporter mutants that acidic vacuoles
ORF name	Gene name	Growth at pH 2.7	Growth at pH 4.0	Growth at pH 7.0		pHv at pH 2.7	pHv at pH 4.0	pHv at pH 7.0	Description
Vacuole transporters
YPR156C	TPO3	111.076	92.3651	92.3983		4.89908	4.8097	5.71158
YPL032C	SVL3	115.199	96.8468	90.0175		4.96675	4.67641	5.72411
Polyphosphate synthesis and transport (loss of polyphosphate prevents H+ buffering)
YER072W	VTC1	92.6196	91.3596	97.8842		5.12981	4.97881	5.54224
YFL004W	VTC2	103.693	102.101	99.8625		5.25531	5.32123	5.59483
YPL019C	VTC3	95.2898	92.939	85.4198		4.87424	4.75905	5.9159
YJL012C	VTC4	97.395	99.3536	101.912		5.3137	5.31588	5.92844
Knockout mutant causes abnormal vacuole accumulation of acid
YPL058C	PDR12	106.374	100.903	90.6547		4.63761	4.62012	5.53158	acetic or byteric acid accumulation
YPR138C	MEP3	96.3715	91.21	96.4251		4.83206	4.68662	5.69593	lack of ammonium ion
YHL016C	DUR3	87.256	102.109	80.2099		5.01721	4.78539	5.80828	uric acid accumulation
YDR536W	STL1	100.469	105.606	103.739		4.85444	4.79602	5.71419	disrupted glycerol homeostatsis?
YDR456W	NHX1	22.3153	108.418	101.875		4.04	5.35627	5.59383	endosomal Na+(K+)/H+ exchanger
YAL022C	FUN26	61.8823	81.1837	80.9104		4.77156	5.33946	6.10443	nucleoside transporter localized to intracellular membranes
YPR003C	YPR003C	108.906	102.085	107.369		4.60146	4.83998	5.71075	putative sulfate permease
Predicted transporters
YDR525W-A	SNA2	105.677	107.762	105.849		4.6934	4.73932	5.55989	oin the vacuole, similar to Pmp3 a cation transporter
YER060W-A	FCY22	94.8103	91.0898	93.437		4.65811	4.99429	5.79152	putative purine-cytosine permease
YFL011W	HXT10	110.157	102.242	105.876		4.77968	4.81623	5.77421	putative hexose transpoerter
YFR012W	YFR012W	102.26	96.1322	102.258		4.79569	4.80481	5.76175
YGL263W	COS12	96.4455	101.913	96.3768		4.78982	4.73584	5.63417
YPR153W	YPR153W	95.3819	87.2517	73.7022		4.62366	4.72229	5.81936
YPR194C	OPT2	105.764	99.3098	90.7821		4.86202	4.79777	5.72817	oligopeptide transporter for vacuole maturation
ATP synthase (mutants may cause acid shunt)
YBL099W	ATP1	91.2774	87.1639	101.15		NA	NA	NA	alpha subunit of F1
YJR121W	ATP2	92.6538	95.2383	113.425		5.30579	5.32792	5.83041	beta subunit of F1
YBR039W	ATP3	93.5019	89.8206	89.575		NA	5.32428	5.6645	gamma subunit of F1
YPL078C	ATP4	109.853	111.061	102.2		5.27527	5.31946	5.51098	b subunit of stator stalk
YDR298C	ATP5	93.5333	95.088	100.858		5.06645	4.97152	5.92043	delta subunit of F1
Q0085	ATP6	mitochondrially encoded							a subunit of F0
YKL016C	ATP7	NA	NA	NA		NA	NA	NA	d subunit of stator stalk
Q0080	ATP8	mitochondrially encoded							Y8 subunit
Q0130	ATP9	mitochondrially encoded							c subunit of F0
YLR393W	ATP10	93.5004	94.9139	94.0629		4.87706	5.02322	5.4206
YNL315C	ATP11	97.0752	92.3862	97.0625		5.2635	5.32722	5.59708
YJL180C	ATP12	62.7471	85.3277	81.575		5.26306	5.32178	5.58836
YLR295C	ATP14	87.8461	91.7723	91.3545		4.7989	4.77628	5.70319
YPL271W	ATP15
YDR377W	ATP17	99.842	96.3973	102.475		NA	NA	NA
YML081C-A	ATP18	95.8795	97.5564	105.1		5.32815	5.34716	5.86575
YPR020W	ATP20	98.5351	92.4904	97.7375		5.30395	5.34493	5.6342
